# Supplementary material for: Metformin is a potential therapeutic for COVID-19/LUAD by regulating glucose metabolism
Source: Sci Rep. 2024 May 30;14:12406. doi: 10.1038/s41598-024-63081-0 (PMC11137110; doi:10.1038/s41598-024-63081-0)
Supplement: Supplementary file 1 — Supplementary Information 1. [file 41598_2024_63081_MOESM1_ESM.xlsx]

## Sheet: CTD
CCL2
IL6
TNF
CXCL8
IL10
IL1B
IL2
AGT
CCL3
CXCL10
OAS1
IL7
UGCG
MUC1
CCR2
CSF3
BTK
CRP
LZTFL1
TMPRSS2
PLSCR1
IL2RA
CD209
TMPRSS4
IFNAR2
TMEM106B
ICAM5
IL10RB
ATP11A
BCL11A
SELE
ABO
F8
FUT2
HCK
TYK2
ACE2
BSG
TP53
NFKBIA
RELA
NFKB1
CASP3
NOS2
CASP8
BAX
ABCB1
PCNA
BCL2
AKT1
CDKN1A
BBC3
ICAM1
SERPINE1
PARP1
SQSTM1
IL1A
SOD2
FOS
COL1A1
IFNG
PPARG
TGFB1
HSPA5
CYP3A4
CCND1
ESR1
GPT
PPARA
CTSL
CASP7
NR1H4
STAT3
SRC
CPT1A
MCL1
BECN1
MAP1LC3A
CDH1
BCL2L1
HMOX1
STAT1
ABCC2
GLB1
MAP1LC3B
CD36
MYC
VEGFA
ACTA2
CS
NOS3
PTGS2
BAK1
MKI67
HIF1A
ALB
IL4
MAP2K1
RUNX2
MT2A
CTSK
MTTP
MYH7
LEP
CYP27A1
FABP5
RB1
JUN
TLR4
MMP9
CREB1
MAP2
MMP2
H2AX
EDN1
GJA1
INS1
MAPK8
CAT
HK2
CASP9
APP
CASP12
CTNNB1
DDIT3
CYP2D6
CYB5R3
CEBPB
FAS
SOD1
HSF1
CCNA2
CYP2C9
ABCB11
ABCB1A
CYP3A23-3A1
RAF1
TIMP2
CCND2
CTSB
SPIRE1
EIF2S1
CADPS
RO60
NFE2L2
NCF2
ACOX1
EIF4H
EGFR
ATM
CYBB
MAPT
SCD1
EEF1A1
MAPK3
CXCL1
MAPK1
COL3A1
BDNF
GATA4
COL1A2
SREBF1
TRIB3
CEBPA
MT1M
PENK
NR3C1
MIR379
FASLG
CD74
CYP1B1
VIM
GSR
RCN2
CYP7A1
MTOR
BIRC5
VDAC1
FASN
HAVCR1
MYLK
CYP2E1
MIR151
PRMT5
CYP1A2
IGF1
FABP4
ABCB1B
KRT19
ATF4
GSK3B
CSE1L
PPT1
MBP
PPM1B
IL12B
NR1H3
ATP1A3
RAC1
MPST
BGLAP
LMNA
MYH11
ATG5
POLR2A
IGF2
CCNE1
REN
PDGFB
SNAI1
STAT4
RHEB
MAL
NEDD4
DYNC1H1
OPTN
GCLC
SLC39A10
ACADS
CYP2B10
BNIP3
CCL9
PTPRD
HSPA1B
PKM
MYH10
NCF1
NPPB
FOXO1
IL17A
MIR31
TYMS
GLUL
CCL5
CYP4A10
HGF
AR
CXCL2
HSPA1L
TNFAIP3
HMGCR
ALDH1B1
MIR10B
ACADL
POSTN
ELK1
LAMB1
ABCB4
OCLN
ACTB
ITGAM
NDRG1
MT1
NQO2
NANOG
TOP1
YAP1
MYH6
GEM
TJP1
CDKN1B
EIF4EBP1
FN1
IFNB1
KDR
BCL2L11
ITGAV
PMAIP1
GADD45A
PRKCA
PTK2B
ERGIC3
INTS3
PRPSAP2
HNF1BB
SUR-7
TARDBP
AHCY
HSP90AA1
CTSD
EIF2AK3
HNRNPA1
CAMK2A
CLNS1A
GPX1
HK1
ACACB
GCLM
ZMPSTE24
PER3
RGS18
COG1
NFATC1
ABCC4
CYP1A1
RNY5
LAMC2
ANGPTL6
APOA1
PDIA6
ERCC1
TPM4
ARHGAP42A
CDF-1
PLPBP
SLC18A2
U2AF2
CAPN1
LRP1
VIPR2
EGR1
PRL
MARCKS
CYP8B1
MMP1
RAB7A
CDX2
MIR29C
RNY3
MBOAT7
SLC7A11
PRKN
PRLR
AANAT2
GOLGA3
ATG7
PRDX6
VPS45
ABCA1
ACTA1
CCNB1
RPL35
SFN
PINK1
UCHL1
FBXO32
FTL
NOB1
PGD
GAK
TFRC
CAMSAP2
PDCD4
KIF20A
ARPC5L
MTMR6
SCFD2
ATF2
AQP1
ARID3A
FKBP3
DEF6
MFF
ART3
SCHIP1
SOX2
IGSF11
SLC30A2
ATP1A1
G6PD
CSF2
LARP4B
DAP3
IL12RB2
LPL
TSC22D1
COL4A1
CXCL5
PTGES2
SIN3A
ACADM
ATP2C1
ME2
SCCPDH
SNU13
ALPI
PTEN
ENO2
BRD8
GATAD2A
RBM15
WDR26
S100A4
EHHADH
CKB
CSNK2B
NPPC
CELSR3
APEX1
ITPR1
ATP6V1C1
MYEF2
MAP2K2
NDC1
SEMA4B
ETF1
ACER2
PFKFB2
RGS19
EIF4G3
MCM2
PSMD3
TAF15
COX8A
YPEL1
EPN2
FGF1
GLG1
PLA2G4A
DHCR7
ABCF2
BAZ1B
CSF1
INTS6
GRIN2B
PKIA
BID
EHD3
KRT16
SLC2A2
TPP2
UPF1
IRF4
CNBP
DDX6
AP1G1
AURKB
EIF4G2
SESN2
EHD1
AHSA1
CTSA
IMPA1
RAB1A
SLC12A5
GCNT1
LAT2
RNY4
ANO1
EDNRB
MICAL1
EGF
KIF1A
PDGFRB
PPP2R1B
PZP
ABCC1
PTK2
RBMX
NR4A2
NUP153
PDX1
WNK1
FLT1
LUC7L
SEC23B
TIMP3
TOMM40
AOC1
FOXO4
MTNB
CALR
TRPV2
KRT8
MLEC
PEA15
COLEC12
MTF1
DNM2
RNY1
AGXT
CHUK
CSNK1D
PPM1A
PTPRN
TGM2
ANXA2
PRKCB
TRP53
CASP1
COX6A2
GPX4
AKT1S1
GPX2
CDK2
GNG2
SPTLC2
WIPF1
LONP1
NOTCH1
TESTIN
TRPV6
CYP3A11
MPO
MRPS6
NQO1
PDP1
SPAG9
SYN2
SYT1
ID1
HSP70
IL4R
MIR155
MT1H
TXN
ADM
APOB
DRD4
MIR34A
E2F1
RPS20
STK39
APRT
ARL4C
CCNB2
EIF3C
S100G
TRPV1
SOS1
VMP1
BAIAP2
IER3
TLR7
ATF3
SPP1
HBEGF
TOMM20
CALM3
CLCN3
MMP13
UBE2H
GSDME
SLC15A1
MTB
MTNA
CYP3A5
STX3
ACADSB
GSTM3
LAMA4
PIK3C3
RPS7
SLC3A2
SP1
SYNM
DICER1
IL3
NR0B2
UCP3
CCT7
TLN1
TLR6
CSNK1A1
INS
PPP2R1A
USP7
CYLD
NOX4
CDK6
PDK4
RGS1
RPS6
COX17
PSMA1
PSMA4
SCN5A
ADH5
TPD52
UBE2I
IRF3
MYD88
PPARGC1A
ZFP617
C9ORF78
DDX3X
PFKL
ALDH2
JAK2
PABPC1
CCN1
P4HA2
SCARB1
TIMP1
CHIL4
EEF1G
BTG2
MIR216B
TPT1
MTHFD1
TIA1
CNN3
CXADR
GPC1
PFKM
PRKCD
SERPINA3
SPON1
C3
CD14
PPM1D
GSTA4
PRMT1
RPS19
SNCA
PDLIM7
INCENP
IRS1
NPHS1
RAD23B
CDK1
EGLN1
IL1RN
PIK3R1
PRDM1
EIF4B
ACTC1
NR1I2
ERN1
PDK2
LMO7
PPIF
PPP1R10
RRBP1
TRAF2
ADRB2
CYCS
EEF2K
HDAC6
KNL1
MIR101B
MT1G
NFKBIE
RIGI
ACE
GRB2
HBP1
MET
IER5
LIPE
SLC27A1
TRAPPC2B
ALPL
DEPTOR
ELN
FTH1
MBNL2
C4B
EIF4A1
MYOF
AIFM1
CSNK2A1
EFNB2
ITGA3
PTMA
SCARB2
FGF7
NASP
PA2G4
PSMC4
VCAM1
FLNC
RPS6KA3
CP
TWIST1
NLRP3
PF4
PSMC5
SRSF5
IGF1R
RYR1
WT1
PROCR
ZBTB20
ALOX15
APOC3
GPR6
KLF15
CDCA5
LCK
MT1E
MIR433
NOL3
SORT1
MIR154
GNRH3
IL15
L1CAM
NEFM
CA14
F3
PCK1
ASNS
MXD1
RTN4
SEMA3C
DCLK1
HSPD1
HYOU1
NPPA
SLC5A1
ATP1A2
GUCA2A
CD38
CYP4B1
HRNR
SNAP25
VRTN
REN1
ACADVL
CACNA1C
NPC1
PAWR
C3ORF14
CTTN
MIR217
RAC2
SMARCA4
CXCL12
CYP2C29
MVP
TSC2
TNFRSF10B
CLIC4
COX4I1
STAT5
SULT1A1
KIFC1
OPA1
EGR3
HMGA2
ITPR3
DRD2
HSPA8
PLAT
FOXE3
PNPLA2
BCL2A1
CALD1
GAPDH
GATA6
MYH9
RRAD
HMGCS1
CYP2F1
KRT5
TNFRSF17
MIR497
LUM
MAP3K1
DGAT1
DLG4
OGDH
TGIF1
MIR21
GLDC
NF1
PLG
ACSS2
CIDEC
DUSP10
ULK1
VCP
RPSA
LAMP2
NME1
TRP63
FGF21
HSPA4L
WNT4
MIR195
RCAN1
AVP
FKBP4
USP2
MAD2L1
STAT6
ZEB2
GFAP
PECAM1
PROM1
RPS6KB1
HADHA
MIR382
MIR451A
ALX3
ART1
MMP7
ACACA
ENO3
HBB
NRF1
PML
EIF4E
HSPB1
MITF
ATF5
IL23R
CALM1
FOXB1
LDLR
FUNDC1
TNNT2
TOP2A
TUBA4A
XBP1
S100B
TAP1
ITGB4
MAT2A
MIR330
PLPP3
ANPEP
FADS1
GSTA5
ITGA6
HEXB
NR1D2
SPTBN1
APOE
HSPA1A
HSPA4
CPT1B
DCD
EMP1
GPAM
ACO2
GUCA2B
IL1RAPL2
MCPT8
MIR137
MIR542
SDC4
TPX2
ACOT1
ACP5
IRF7
NCOA2
AGER
STIP1
CKMT1A
NKX6-2
SLC35D3
SPIC
AICDA
FOXL1
MCM7
SLC16A3
SLC22A2
DIABLO
MIR324
RASD1
ACSL4
EFNA1
SLC30A1
TH
VEGFC
MIR196B
TUBAL3
IL24
NTN3
POR
APOA4
CSN2
SYP
TYR
EGLN3
KIF23
DCAF12L1
NES
NRBP1
C18ORF25
CYP2C11
CCL11
CLEC4N
MIR1224
CD9
GSTP1
NT5E
PTPN1
SLC20A1
ABCC3
ADIPOQ
CDK4
NPM1
FADD
MMP23
POU5F1
CCN2
LRRC24
MGP
MIR139
TTC22
UGT1A1
AKT2
GH1
HSPB8
BUB1
E2F8
GHR
ITK
STC2
WIPI2
MIR503
MTHFD2
EXOSC1
SELP
DNAJA1
GRK1
SLCO1C1
ISG15
PDE12
TBCC
THBD
BRK1
NUDT15
GPNMB
MIR107
MIR425
MFN2
MIR212
UHRF1
MIEF2
PTTG1
CYP2B2
IDH1
PDGFRA
CHTOP
CDKN1C
ECH1
SLC22A8
SOCS2
ABCG1
MTARC2
CA5A
CD19
FCER1A
S100A6
TUBB3
BAG3
CYP2C8
IRF2BP1
TAF4
ZCCHC3
ALAS1
FBH1
HNF4A
RETNLG
CLCN7
CYP4A3
PNMT
CNMD
FBXO43
MIR142
AMMECR1L
HMG20A
HMGB2
KRT9
LEMD3
NELFB
NFATC2IP
SIRT1
SLC22A1
STYX
THRSP
CFAP53
PDIA3
BTRC
KLF9
SPINK5
TXNDC12
WDR13
GZF1
OXA1L
CXCL9
KNG1
SLC39A3
COL20A1
LNPK
WIPF2
ASS1
ADNP2
COMMD8
DDX49
MIR191
OTUD5
RHOB
BCL2L15
IRS2
NRP1
SLC16A1
CPT2
IL18
MMP14
NEFL
TEX10
CCL25
CHRD
FHIP2A
GZMK
MIR134
MT1L
PYGO1
TAF1C
TMEM192
VTA1
ANXA3
CYP3A2
DHFR
GGT7
KCNK12
PGK1
SMAD2
AAK1
EMID1
FADS2
BCORL1
CCDC9
CCR9
KRI1
METTL27
MIR145
SPATS2
UBE2Q1
CA2
CYP26A1
PER2
UBE2C
FTO
TXNRD1
CUBN
EDA
KAT8
SLC12A9
AP3B1
CD68
DOLK
EXOSC7
GST-4
HDAC1
MIR203
MS4A6B
NHS
PANK4
TTC9C
CCL20
DNM1L
MCM5
MLST8
ABCG2
UNC119
CLEC4A3
KLRD1
NAMPT
NODAL
NXPH1
SLC1A2
TFEB
TNPO3
USP28
CCDC124
JUND
MRPS9
MUC4
PSMG3
SLC10A1
TMEM11
TP53I11
ARHGAP27
ARNT
HSD11B1
MS4A1
CARM1
TNC
AVL9
CHAMP1
CRLF3
FOSB
KCNA3
MTCL1
RIPPLY3
ATP2A2
EIF2B1
GRIPAP1
MIR132
RAP2C
TFF1
NACC1
AFP
AP5Z1
CCNE2
CLDN1
HBA2
NCLN
SLC9A6
STX4
ZIC3
ALDOA
ARMC1
EBF2
EMC3
MRPL53
OCRL
PACSIN1
PDE1B
SPG21
TXNDC9
VTI1B
DTX3
SLAMF7
SLC12A1
DNAJB1
KCNH2
TRIM21
AQP2
CYBA
FAM120C
KRT2
MAB21L2
MAPK9
MCM6
MIR130A
MIR183
MT1B
PIK3R4
SLC30A9
SOX12
SULT2A2
USP8
CIP2A
DNAJC11
FAF2
GCN1
ISLR2
ISY1
M6PR
MTCH1
POLR2E
TMEM184C
TOE1
CFLAR
COPS5
NPHS2
NTRK2
PSAT1
ZC3H7B
MIR30E
THAP1
ARL2
BAG5
ERI1
HES1
IL12A
LGALS3
LRWD1
MORF4L1
PAX2
RANBP6
SH3BP1
TICAM2
TMEM160
RAD51
RARA
RPS6KB2
HSPH1
NIPA1
PAX8
RASIP1
STMN3
TRHDE
VPS8
KLF6
LGALS7
PIP4P1
ACLY
DNAAF1
IL32
MRPL58
RHOT1
SEC11A
BTC
CYP2D9
INSM1
INSR
ISL1
MIR15B
MIR214
MZF1
GRSF1
MAGOHB
MPHOSPH8
MYL7
NPY
PALM
DTD1
LRRC8E
PHGDH
SNW1
SYT4
TNFSF11
CEP95
MT2
PACC1
SAE1
SAMD8
SLC30A5
HOXB2
MRPS36
MYOM2
PLIN2
POU4F2
SLC6A3
ARL6IP4
BLK
CXCL6
GOLGA2
IL1R1
LSM12
RAB11FIP5
RAB12
SLC30A4
TPM1
TSNAX
BMP8B
ISL2
MIR99A
AASDHPPT
EDC3
MED23
TREM1
ARCN1
CPSF1
DHX29
NOS1
NUDT19
SAFB2
VPS33B
MOB4
PPP1R3G
PRMT2
CDC20
GFER
MT1A
STRAP
SUPV3L1
FOXO3
TERT
ADAMTSL2
CHMP4B
CLEC4D
CSRNP2
FUBP3
GET1
GSPT2
KCNG3
LRSAM1
MAML1
PARN
TLR9
TRIM11
BCAS2
CRIPT
MYDGF
NEDD8
S100A9
TM9SF2
TMEM214
ARHGAP31
COL2A1
MPHOSPH6
SLC14A2
CANT1
COQ9
DYNLT1
FABP1
FRS2
IGSF8
IL9
MAP1S
MFAP3L
MIR150
POGZ
PTS
SFMBT2
SSH2
HPS5
KRT80
LEPROTL1
PYCR2
SATB1
SRSF9
IDI1
LECT2
POLD2
PXK
TXNIP
CEBPD
CHMP2A
CRYZL1
FEM1C
MAVS
MINK1
MOG
NAPA
PHPT1
TMEM165
TSR1
WDR45B
ATP6V1E1
BATF
CLPTM1L
FAU
HSP90B1
ID2
ITCH
MRPS17
POFUT2
PSMD9
S100A16
SCAMP5
TMEM39A
KLK8
ZDHHC14
CFDP1
DDX23
DYM
JAK3
MIB1
RRP1
SLCO2B1
SOX3
SULT4A1
SYNGR3
WAS
CD28
CORO6
DCAF8
OXSR1
STX6
TMEM100
ARL8A
CD84
CEP170
CNOT7
DDX50
EXOC8
KRAS
MAS1
MINPP1
PEG3
PFDN4
PTPN23
SENP6
STXBP5
TEAD1
XCL1
YLPM1
BSPRY
IFT57
MIR200B
RORB
SLC38A5
WNT2B
ATF6
GMPPA
PPHLN1
RAB21
RGS11
SDF4
WDR46
CGGBP1
DCAF7
LRRC1
MIR192
MUC2
PCNP
RHO
TMC4
UBXN1
WDR72
XRN1
COX7A2L
CYB5B
IFNA1
MAGT1
MRE11
NUDT16L1
PLVAP
PTPN22
RBM22
SAP30
SEC24A
ACTR1A
AGO1
CLIC6
CLINT1
DDX20
DNPEP
HIF1AN
IGFBP1
KMT2B
MIR221
MMGT1
NCOA5
SLC39A1
STT3B
TF
TMEM14C
TSPAN14
UBE2G1
HLA-C
NUFIP2
PRMT3
RPL38
SCG5
SIL1
STX16
TOM1
UBE2M
ARG1
ATG4B
CBX3
JCHAIN
RPL34
SCD
SOX17
B3GALT6
EIF3M
HACD3
IARS2
MGMT
PPP6R3
SCYL1
TAOK3
VPS33A
COPG1
DCTN1
DPP8
GNPAT
GTF2A1
IL5
ITPA
MNT
NDUFB10
RMND5A
SRPRA
TAGLN3
ASAH2
CCNY
EXOC7
IWS1
JMY
MAGEE1
NFYC
PPP1R9B
RAB5B
SLC35E1
TOR1AIP1
BLMH
ITM2C
LRRC8A
SERINC1
SUGT1
TOR1B
ACSL1
AQP5
EHBP1L1
PHC3
RLIM
APPL1
DOCK6
EIF3F
GLT8D1
KRTCAP2
NUTF2
PGAM5
UBE2A
VPS26A
YIPF5
ARFGEF2
COMP
HBS1L
IBSP
MIR146A
MTA2
SF3B1
SLC33A1
TMEM117
CA1
CYP2A4
MIR30A
ATE1
ATP5PO
DENR
GOLPH3
GTPBP1
HTRA3
MANSC1
NLRX1
PDAP1
POLR1A
SCFD1
TRIM29
TTR
UBR1
VPS29
WAPL
ANXA1
CA9
CYRIA
ING1
LRATD1
MIR200C
MN1
PRF1
SFTPC
CDH4
CELA1
DDX56
FUCA2
IGHM
IPO4
MPC2
NELFA
PRCP
SAMM50
SUMF1
XPO7
CLASP1
MEOX2
PDGFD
PRSS1
RABEP1
UPF2
WNT10B
CDYL
CLN6
FNIP1
GNRHR
IL13
SLCO1A2
SORCS2
SSB
TXNRD3
UBR2
BAG6
BMS1
DIAPH1
ERGIC1
GFM1
HERC4
ILF2
L2HGDH
MMP3
PES1
PPP1R18
RAB15
RANBP2
RIC8A
TBCB
UBA2
CXCR4
DYNC1LI2
ENO1
FADS3
FOXD1
ISCA1
SNRNP70
TBL1X
UBE2L3
CUL4B
CYFIP1
FOXJ1
GABPA
GLTP
GXYLT1
IFNA2
KITL
MTRR
P3H3
RAB3A
S100A3
SEC13
TUBGCP3
TWF2
AFDN
ASIC5
CFTR
CTH
GABRP
GJC1
NARF
RFX4
RPL19
SCN1A
SOCS3
TRIAP1
TYRP1
USPL1
CCL1
ERBB2
GPM6B
LAPTM5
RRM2
TGFB2
ACBD5
APAF1
CHD1L
DCTD
FNTA
GRIK3
GZMBL1
KCTD5
MRPL38
NFASC
RNH1
SAP30BP
SART1
SLC30A7
STK26
VPS37B
CIITA
DKK2
MIR22
OGN
PRDX1
AKR1C3
ALOX5
AP2B1
CD2BP2
ESYT2
FKBP2
KCNJ5
LARP1
LCN2
MRPL17
MRPL18
NAE1
PAK4
PATL1
PIP4K2B
SPR
CES2C
CHGB
TRAM2
TSLP
CAMK1
DYNLL2
NEUROD1
PIMREG
POLE3
POU2F1
PRKAG1
RTKN
SMAD3
TNK2
ABCC8
BHLHE41
BPNT2
CDC42BPB
EXOSC4
GFUS
HILPDA
IPO9
NMNAT1
PGLS
RSF1
SMURF2
DPYSL4
GPR137B
IL23A
SPG7
ABHD11
ANP32B
CMTM6
FBXO3
ISOC1
MPP2
RIN1
SAR1A
SETX
SLC2A4
SMYD2
SNX9
SURF1
GZMB
H2AZ2
MRAS
NCF4
PDLIM3
ALG2
CIAPIN1
CKLF
CRKL
EI24
ESYT1
GALNT12
GCNT2
NAA15
NLRP12
SLC10A2
SNRK
SPCS2
SSRP1
THRAP3
TUSC3
ADAM9
EEA1
GALM
HEPH
HPGDS
JAK1
NGF
PABPN1
PLCB3
SEPTIN11
SMOC2
WNT7B
ABR
ARIH1
DAGLB
DDX18
EVI2A
HJURP
IMPDH1
PITPNA
PRPF8
RBM39
SHANK3
SNRPE
STT3A
TBC1D5
TMEM33
TNKS1BP1
TRMT1
XRN2
ZFYVE16
CDKAL1
EWSR1
FOSL1
GALNT7
NAB1
SLC39A4
TCEAL9
AARS1
ACTG2
DCAF11
HINT3
KCNQ2
MAP7D1
NIP7
PDHX
RBL1
RPS6KA2
SH3GL2
SLC25A24
SNAP23
SRR
TIAL1
TRIM25
WDFY1
CAMTA1
MAP4K1
PTHLH
CYP3A7
DNMT1
TSC22D2
TXNDC5
CCL24
CCT4
CHSY1
FPGS
GANAB
GOLT1B
GRAMD1B
NHSL1
PTGFRN
RGS17
RPS4X
FKBP1B
IGFBP3
ITIH5
RBPJ
RPIA
SHISA2
TMBIM1
YRDC
ANTXR1
COX6B1
CSDE1
CYP2C55
DDAH2
DDB1
FAR1
GOLM1
IGSF1
MACROH2A1
MYO6
PDCD5
PDP2
PPP2R5E
PTRH1
RNF213
SLTM
SPAG1
TRIM27
TUBB4A
UBE2S
YY1
GMPPB
GSDMD
GTPBP4
NF2
NUDC
S100A13
TBX2
ABHD12
ANKHD1
APBB1IP
ARMCX3
B3GNT2
BEX2
CD22
CDS2
CUL1
DCUN1D4
FBL
KLC1
MAD1L1
NANS
NCOA4
NXN
PCBP1
PITPNM1
PSMD11
RPL32
RPS26
RSAD2
SEPHS1
TET2
TRIP12
BNIP3L
CEL
CLU
DDIT4
DSTN
ELOVL3
GCA
LEPR
LY86
MRPL12
NFATC2
PCYT1A
RPL37A
SEPTIN8
SRPK2
COX7A2
DHTKD1
ECHDC1
FXN
GBP1
GNB2
HNRNPF
MCU
P2RY6
PRKCG
RPTOR
TDO2
TWF1
APOBEC3B
CD34
CYP2S1
IL10RA
IL17RB
PURA
RCC2
REL
RIPK4
SLC23A2
TPMT
BCAM
CYP2D22
EML1
GRM5
HKDC1
MAGI1
MICALL1
MLLT11
NPM3
NUP155
PMM2
RASGRP1
SNRPG
SRPK1
TCERG1
UQCRFS1
CAPN6
GLRA1
INPP1
JARID2
SALL1
SLC9A3
TSPAN13
CAPZB
EMP3
PCMT1
ROBO2
RRAS
SELENOM
USP10
ATF7IP
AVPI1
CSF2RA
DLL4
HEN1
MIR193A-1
MTARC1
MYCL
POU2F2
RPL7P26
RPS13
SMARCE1
XRCC4
ZRANB2
BAG1
CSTF3
EPS15
ERMP1
KPNA4
LACTB
LIPA
LLGL2
MXRA7
PARVA
PLAU
RBL2
SIRT3
SNRPB
CRY2
DAD1
H4C8
HEBP2
HMGB1
IRAK3
MAPK10
APPL2
BMAL1
BZW2
CHTF18
ENAH
FOXP3
GHITM
HCFC1
HIP1R
IGF2BP2
MTAP
PIM3
RDH10
SAP18
TBC1D2
ARHGEF7
BCL2L13
CES1D
FLOT2
GRHL1
RSL1D1
TNNI2
TSHZ1
VGF
CDKN2A
HHEX
IL7R
JPT1
ODC1
OSMR
PCBP2
PLCD1
PSMB3
RAB14
UBE4B
AKR1B7
ARL6IP5
CDK5
FEZ1
GNAI3
KEAP1
LYPLA1
MCPT1L2
MIA2
MIR122
NUP98
SERPINC1
SESN3
UBE2B
GABARAPL1
HLCS
HPD
MARS1
MUC3
PEMT
[truncated: 7,897 more rows]

## Sheet: DisGeNET
ACE2
CRP
IL6
ACE
REN
TNF
TMPRSS2
CD4
CD8A
AGT
ALB
IL1B
GPT
F2
IL10
LOC102724971
LOC102723407
INS
IFNG
CXCL8
AMH
IL1A
IFNA1
FURIN
CSF2
DPP4
TNNI3
F3
IL2
GOT1
CRX
IFNB1
NFKB1
AGTR1
RPGR
PDB1
IL6R
PLAT
CALCA
CCL2
IL17A
SERPINA13P
HLA-C
LSAMP
LAMP3
ABO
HBA1
CENPJ
IL2RA
NELFCD
MB
CXCL10
VWF
CTSL
NLRP3
CTRL
CTSB
IL4
SPECC1
MAS1
ZFYVE9
MS4A1
PDCD1
RTN1
RTN4
BSG
MTOR
NCKIPSD
AHI1
SOAT1
VEGFA
PLG
KRT20
F8
JAK1
SERPINA5
CD19
IFNA2
PSMD1
STAT3
TTR
KNG1
NPPB
EMSLR
AGTR2
CSF3
IL7
IL18
PROS1
LINC01672
ESR1
NFE2L2
PSS
C5
EEF1A2
ERBB2
G6PD
GGT1
NCAM1
ADAM17
TLR4
GGTLC5P
GGTLC3
GGT2
GGTLC4P
FCGR3A
FCGR3B
HSPA5
IL1RN
INSRR
JAK2
CCL3
CCL5
TLR3
KLK4
SH2D3C
BTK
VPS51
ABCB1
WDTC1
PGR-AS1
C3
CD14
F10
HIF1A
HLA-A
SERPINF2
SLC5A2
ADAMTS2
TLR7
STS
CYP3A4
FLT4
HMGB1
LTF
EPCAM
COX2
PRF1
MAPK1
PKD2L1
SLC33A1
ADAMTS13
IGKV2D-29
PYCARD
ASZ1
AR
CASP1
CDSN
CEL
HLA-B
IGHE
IL13
LCT
MME
MUC1
OCA2
PRKAA2
STAT1
B3GALNT1
RHOD
SCPEP1
FUZ
SCAI
MS2
AKT1
C5AR1
CASP3
CD48
CD68
EGFR
DMTN
EPHA3
EPO
ICAM1
JUN
MBL2
MEFV
MPO
PRKAA1
PRKAB1
NECTIN1
SELP
TFPI
APOL1
RNMT
HGS
ISG15
CABIN1
CD2AP
CD274
IL23A
CDCA7L
OTOR
IFIH1
SLTM
OMA1
SLC6A19
SERPINA3
ACR
PARP1
AGER
ANGPT1
ANPEP
AQP4
CD38
CDKN3
CCR5
CRYGC
CYP2D6
ATN1
ELANE
FBL
GLP1R
HLA-DRB1
HMOX1
MET
NR3C2
MMP9
MUC5AC
MX1
NEU1
OXT
SERPINE1
PIK3CA
PIK3CB
PIK3CD
PIK3CG
PPARG
PROC
MOK
SAA1
NRP1
NAPSA
SH2D3A
IFITM3
PITRM1
COPE
DDX58
PLA2G15
NAAA
BBS9
FAM3B
ACSS2
ACCS
CRYGEP
A1BG
KLK3
FAS
CD40LG
CECR
CPOX
CSF1
SLC25A10
DAPK3
DHODH
DIO3
EPHA2
FUT3
GCG
NR3C1
HBB
HBG2
CFI
IGF1
ISG20
ITGAM
IVD
KLRC1
LEP
LRP2
MMP8
NOS2
NPC1
MAPK8
PTGS2
PTPRC
TF
UMOD
AD5
SKAP2
PPIG
RAPGEF5
CTPP
CLEC4M
CPQ
SLC27A5
SPACA9
MCF2L
SIRT1
SETD2
FEV
PARP9
ZGPAT
GGTLC1
COPD
LOC102724197
ABL2
AHR
AMBP
ANG
APEX1
APP
ARSL
ASIP
AVP
OPN1SW
BCS1L
BRCA1
CAD
CALR
CFTR
CHAT
COL11A2
CRYGD
DNAH8
EPHB2
FLOT2
FLT1
FN1
GAST
GAD2
OPN1MW
GFAP
GH1
CXCR3
CXCL1
GZMB
HOXB5
IL5
ITGAX
KRT12
LPO
CXCL9
MRC1
NT5E
OAS1
PAEP
PCOS1
PF4
SERPINA1
PKM
PON1
PPARA
PRH1
PRH2
PLAAT4
BRD2
RPS6KA1
RTN2
S100A8
CCL7
CCL20
SECTM1
SLC3A2
SMARCB1
SRY
TBXT
TLR2
TWIST1
USF2
VDR
CXCR4
BCAR3
NR1I2
CD163
ABCB6
SPAG5
CXCR6
FASTK
PRAME
ARIH1
IL37
IGKV7-3
CD209
IL22
TLR9
SAGE1
CCDC88A
NKRF
TMPRSS4
CD177
HAMP
PAGR1
IL1F10
HAVCR2
UBXN11
DNER
CARD16
MRGPRD
SYNPR
PIKFYVE
PCSK9
SLC26A5
SMIM10L2A
NPS
SPANXB1
ACOD1
ERICD
ADM
ADRA1A
ADRA2B
AKR1B1
ANXA13
APC
APOA1
APOE
ATR
BCHE
BCR
BRAF
BRS3
TSPO
CA2
CAMP
CAV1
CD74
CEACAM5
CTSC
CPE
CST3
CTLA4
DDIT3
DNASE1
EDNRA
EGF
ENPEP
ERG
F7
FOLH1
FUT1
GALNS
GC
GOLGB1
GPR42
HK1
HP
HPN
IFIT1
IGF1R
IL1R1
IRF1
IRF7
ITGA2B
ITGB2
ITGB3
KLKB1
KRT10
KRT18
LY6E
MAX
MNT
MOG
ABCC1
NEFL
OAS2
OPRD1
PDE4A
PGF
SLC25A3
PIP
POMC
PPIA
MAPK3
RAF1
REL
RPS6KB1
S100A12
CCL4
CCL8
CCL11
SELE
SELENOP
SLC6A1
SOD1
TRIM21
SSTR4
TAPBP
TRBV20OR9-2
TGFB1
THAS
THBD
TLE1
TLE2
TLE3
TLE4
TLR5
SGCE
LPAR2
TMPRSS11D
LITAF
CYTIP
ATP6AP2
PRG4
KDM5B
GPR182
AAK1
NINL
PPRC1
NBEAL2
HEY2
NOC2L
HTRA2
NUSAP1
TLR8
PLA1A
CYCS
TET2
ALLC
ACKR3
AICDA
CLTRN
PDF
MPP5
EHMT1
PANK2
LNPK
MCHR2
IL33
MTG1
TAF8
RBM45
DOCK11
LYPD4
PRNT
SIK1
MIR7-3HG
TMPRSS11A
OPN1MW2
ZGLP1
OPN1MW3
MSE
ABCA1
ADA
ADAM10
ADAR
ADCY2
ADORA2A
ADSL
AFM
ALK
ANGPT2
ANXA2
APOH
ARG1
ARNTL
ASL
SERPINC1
ATF4
ATM
ALDH7A1
AXL
B2M
BAAT
BCL2L1
BCL6
BDKRB1
BDNF
SERPING1
CA1
SLC25A20
CASP8
CAT
CD2
CD34
ENTPD1
CD69
CHRM3
CCR1
CNR1
COL4A2
CPB2
CR2
CREM
MAPK14
CUX1
CYBB
CYP1A2
DECR1
DES
DLD
DNMT3B
DPYS
SLC26A3
DUSP5
EDA
EDN1
EDNRB
EHHADH
ELAVL1
ELF3
ERCC2
F2R
F11
FASN
FBN1
FDXR
FGF2
VEGFD
FOXJ1
FLT3
FOS
GAK
GCNT2
GFER
CBLIF
GJA1
GCLC
GLS
CXCL2
CXCL3
HDAC2
HGF
HLA-DPA1
HLA-DPB1
HLA-E
HMGCR
HNF4A
ERAS
AGFG1
HRC
IGFBP7
IGH
IK
IL3RA
IL7R
CXCR2
STT3A
CD82
KDR
KRT31
LDLR
LGALS3
LIPE
CYP4F3
MAA
MAP6
MATK
MCL1
MICE
MLN
MMP2
MMP12
MPZ
MS
MSR1
MSX2
MT2A
COX1
MYD88
NBL1
NFKBIA
NM
NOS1
NOS3
OPRM1
P2RX7
PAFAH1B1
PAK1
PHB
SERPINA4
PIK3C2A
PLA2G1B
PLAU
PLXNA2
POLG
PPA1
PPIB
PPP1CA
NPY4R
MAP2K7
PRTN3
PTPN6
RIEG2
RRAS
RRM2
S100B
SCN10A
SCT
CCL21
SGCA
SGSH
SHC1
PMEL
SIM2
SLC1A5
SLC4A2
SLC6A8
SLC14A1
SLC25A1
SMPD1
SNCA
SOD2
SP1
SPR
TACR1
TAT
TCN2
TFRC
TG
TNNT1
TP53
TPI1
TPO
HSP90B2P
UGCG
VCAM1
VIM
VIPR1
TRPV1
WAS
XK
XPO1
YWHAE
REEP5
NELFE
AAAS
GAN
MIA
USP9X
DYRK3
DHX16
IFITM1
HAT1
BLZF1
HSD17B6
PDE5A
TNFRSF25
MBTPS1
TNFSF14
TNFSF10
IL18R1
SPAG9
CD83
NPEPPS
PTGES
DDX46
PUM3
CCS
SRA1
APBB3
AKR1A1
IRF9
HMGN4
CRTAP
IFI44
SH2B2
EBP
TCFL5
SEPTIN9
YWHAQ
ECD
PHB2
MGLL
IKZF2
NTNG1
NLRP1
NT5C2
MYCBP2
MCF2L2
SF3B1
PADI4
NOCT
B3GAT1
HPGDS
PCSK1N
IGHV3OR16-7
IGHV3-69-1
IGHV3-75
IGHV3-53
IGKV2-23
REM1
DCPS
FLVCR1
FOXP3
MBTPS2
ERAP1
STK26
SLC6A20
XAF1
ANKHD1
CRTAC1
PACC1
DDX19A
IMPACT
KLK15
RNPC3
ENAH
CMAS
CCL28
TWNK
SAR1A
RETN
LXN
SLURP1
NLN
ZNF687
TP53INP2
EVA1C
GOLPH3
ERAP2
ROBO3
P2RY12
MARCKSL1
MMEL1
RIOX1
ATAT1
WLS
CMIP
SESN2
NBPF3
NTPCR
ZNF469
RIOX2
RSAD2
CYGB
MARCHF3
SLC22A12
MTFMT
ASPRV1
DDX53
ASXL1
LDHD
TPCN2
MARCHF8
DUSP28
STON1-GTF2A1L
NANOS2
ARSI
TSPAN33
CPP
GEN1
GTF2H5
ANKHD1-EIF4EBP3
KRT126P
TLX1NB
MIR1307
NPY4R2
AANAT
ABCA3
ABL1
ABR
ACADM
ACHE
ACP5
PLIN2
JAG1
NR0B1
AHCY
AHSG
AMPD1
ANXA1
ANXA5
AOX1
FASLG
ARHGAP4
RHOH
ARNT
ARSB
ASGR1
RERE
ATP1A3
ATP12A
ATP4A
ATP6V0C
BCL2
TNFRSF17
BDKRB2
CFB
BGLAP
CEACAM1
BID
BMP2
BMPR2
BPI
BRCA2
C1S
C8G
DDR1
CALCR
CALD1
CALML3
CAPG
CAST
CASP6
RUNX2
RUNX1
RUNX1T1
SERPINH1
CCK
CD1C
CD5
CD6
CD9
CD27
CD28
CD86
CD40
CD47
CD53
LRBA
CDC42
CDH1
CDH4
CDK4
CDK7
CDK9
CDKN2A
CDR1
CDS1
CD52
CGA
CEACAM7
AKR1C4
CHRM1
CHUK
CKB
CISH
AP2M1
CLCN2
CLTA
CMA1
CCR7
ABCC2
PLK3
COL4A5
COL9A1
COL9A2
COL9A3
COMP
COMT
COX8A
CPB1
CPM
CPN1
CREB1
ATF2
CRH
CRIP2
CSF1R
CSNK2A1
CSNK2A2
CTF1
CCN2
CTNNB1
CTSK
CYP2B6
CYP2C19
CYP2C8
CYP2C9
CYP2C18
CYP11A1
DBH
DBP
DCC
DDC
AKR1C1
AKR1C2
DDOST
DEFA4
DEFB4A
CFD
DHPS
DLX3
DMD
DNAH5
DNASE1L3
DNMT3A
DNTT
DPEP1
DR1
DSG3
DSP
DUSP4
TOR1A
TYMP
S1PR1
EDN3
EGR3
EIF4EBP1
SERPINB1
ELK3
EMP1
SLC29A1
EPB41
ERN1
ETM2
EZH2
F9
FABP1
FANCC
PTK2B
FAP
FCER2
FCGR1A
FCGR2A
FCGR2B
FGF1
FKBP1A
FKBP1AP1
FKBP1AP2
FKBP1AP3
FKBP1AP4
FLNB
FOLR2
FOSB
FXN
FRZB
NR5A1
GABRG2
GALT
GATA3
GATM
GBP1
GCGR
GDF10
GGTA1P
GJA8
GLA
GLB1
GML
GNAS
GNRH1
GOT2
GP5
XCR1
GRK6
GPX1
GRN
GSK3B
GSM1
GSR
GTF2B
GTF2F2
GUSB
GYPA
GYPC
GZMA
H1-0
HBM
CFH
HGFAC
HHEX
HLA-DOA
HLA-DQA1
HLA-DRB3
HLA-G
HMOX2
NR4A1
HNRNPC
HNRNPK
HPD
HRG
HSPB1
HSPB2
HSP90AA1
HSPD1
HSPG2
NDST1
HTC2
HTR3A
IDH1
IFIT2
IFIT3
IFN1@
IFNAR2
IFNGR2
IGF2R
IGFBP3
IGHG3
IL5RA
IL6ST
CXCR1
IL9
IL10RA
IL10RB
IL15
IL16
IMPA1
IDO1
INSIG1
IRF3
IRF6
ITGA5
ITGAL
ITGAV
ITK
ITPA
JUNB
JUND
KCNA3
KCNE1
KCNJ2
KCNK3
KCNMA1
KIR2DL4
KIR2DS1
KIR3DL2
KIT
KLRC2
KLRD1
KRAS
KRT5
KRT19
LCN1
LCN2
LPA
LRP1
MXD1
MAF
MAG
MAN2A1
MAOA
MAOB
MAP1A
MARK3
MARS1
MAT2A
MC1R
MC3R
MC4R
MCAM
CD46
MDM2
ME1
MFGE8
KITLG
MGMT
MGP
CIITA
MKI67
MMP1
MMP3
MMP19
MNAT1
CD200
MPI
MPV17
MSN
MT1A
MT1JP
CYTB
MTX1
MUC7
GADD45B
NBN
NDP
NDUFAB1
NDUFB7
NFIA
NFKB2
NGF
PNP
NPAT
NPM1
NPPA
SLC11A2
NRL
NTRK1
OAS3
OFC1
OMP
ORM1
ORM2
OSBP
OSM
OXTR
P2RY4
P4HB
PAH
PALM
CNTN3
PRKN
PC
PCYT1A
PDGFB
PDR
PECAM1
CFP
PFDN4
PFKFB3
PGR
PIGF
PITX1
PKLR
PLA2G2A
PLA2G4A
PLA2G5
PLAUR
PLEK
PLP1
PLP2
PMAIP1
PMCH
PMP2
PMP22
PNLIP
POLD1
MED1
PPP1R10
PTPA
PRB1
PRCC
PRKCB
PRL
PSPN
PRS
PRSS1
PRSS2
MASP1
PSEN1
PSMB5
PSMB7
PSMD2
PSMD8
PSPH
PTBP1
TAS2R38
PTEN
PTGDR
PTGDS
PTH
PTGS1
PTH1R
PTN
PTPN11
RAB1A
RAG2
RARA
RASA1
RB1
REG1A
RELA
RELB
RHO
RIT1
RNASE1
RNASE2
RORC
ROS1
RPL4
RPS2
RPS14
RPS20
RPS21
RRAD
S100A1
S100A4
S100A6
S100A9
ACSM3
SAT1
SCD
SCN2A
SCN8A
SRL
CCL16
CCL18
CXCL5
XCL1
CX3CL1
SDC1
SDC2
SDCBP
CXCL12
SEA
SET
SFRP5
SFTPC
SFTPD
SGTA
SHBG
SI
ST3GAL4
STIL
SKIV2L
SLA
SLC2A1
SLC5A5
SLC6A3
SLC11A1
SLC13A1
SLCO1A2
SLC22A4
SMARCA1
SMS
SNAP25
SNRPE
SOD3
SORD
SOS1
SOX3
SOX9
SPP1
SRI
SREBF2
SRF
SRP9
ST2
ST14
STAT5A
STAT5B
STC1
SULT1E1
ABCC8
SYK
TAC1
TAF4
TAF5
TAP1
TARS1
TBCA
TBXA2R
HNF1B
TCN1
TRGC1
TERT
TFAP4
TFDP1
TFDP2
TFF2
TGM4
THM
THOP1
THPO
THRSP
TIMP1
TJP1
TNFAIP3
TNFRSF1A
TNNT2
TSHR
PHLDA2
TTF1
TXN
TXNRD1
TYMS
TYR
TYRO3
UBE3A
UNG
NR1H2
USF1
EZR
WNT5A
WNT11
XPNPEP1
ZNF135
ZBTB17
ZMYM2
AIR
GHS
CUBN
CSRP3
ANC
HMGA2
SMAL
CLLS2
XRS
CMS1A1
CDR3
TAM
BAS
EPX
AXIN2
BRAP
H2AC18
H2AC20
PLA2G6
ST11
IKBKG
CST7
PIR
YARS1
PDXK
PDLIM4
TNFSF11
USO1
PSMG1
TP63
OASL
AOC3
SOCS1
KRT37
CTSF
RIPK1
TNFSF13
RAB11A
TNFRSF6B
TNFRSF11A
TMEM11
PROM1
KSR1
APLN
SGPL1
BCL10
MBD2
TOP3B
MGAM
USP13
HSPB3
F2RL3
SOCS3
CCRL2
PIAS2
SLC28A2
MTA2
MAPKAPK2
CER1
SLC22A6
RAB9A
ADIPOQ
SLC22A8
QKI
EIF2AK3
HAND2
EIF4E2
GDF15
PDE4DIP
BZW1
RIMS2
RUBCN
SART3
PCLAF
PIEZO1
SERTAD2
IP6K1
KEAP1
PLEKHM1
TOMM70
AP5Z1
MVP
NR2E3
MAMLD1
ARPC1B
NAMPT
EBI3
RBM5
PSME3
MPHOSPH6
GLYAT
STUB1
LILRB2
SYCP2
WFDC2
OLFM1
TAB1
GPNMB
NXF1
KAT5
NPC2
GNLY
SMC2
SLCO1B1
IVNS1ABP
TNFSF13B
CSPG5
MASP2
DHS
ARPP21
CCR9
GJB6
CCL27
HPSE
LILRB1
CD300C
FGL2
C1QL1
PPARGC1A
MALT1
LYVE1
JTB
BTG3
IFI44L
RAB40B
ADIRF
SDS
RIPK3
GTF2A1L
STON1
CIT
CD160
SLC7A9
TBC1D8
LDB3
NISCH
CEP250
KLK8
AKAP13
PADI2
PTGDR2
NRM
USP18
SCN11A
NLGN1
MLXIP
ARHGEF15
ATF6
RAB18
SIRT2
DAAM1
FAIM2
KDM1A
SETX
TAB2
MGA
RRP8
COTL1
SIRT5
SIRT4
SIRT3
ANGPTL2
NPTXR
BRD4
TNFRSF13B
SRRM2
SEC14L2
RBFOX2
CADM1
OSBP2
PANX1
BAMBI
POC1A
RCHY1
NDUFAF3
SH2B1
KRT23
SETBP1
CNTNAP2
GIGYF2
TANC2
OPTC
PLA2G2D
HSPB8
OSTF1
SNORD54
SNORA74A
ZBTB32
SIGLEC7
LAT
UTP25
NSG1
EIF2AK1
GLS2
SIGLEC8
SIT1
TNFRSF21
SESN1
SRPX2
APEX2
RBMS3
TMEM97
MCAT
IGHVIII-38-1
IGHV3-30
IGHV3-23
IGHV3-15
IGHV3-7
IGHJ4
IGLV2-11
IGKV5-2
IGKV3-11
IGKV2-29
IGKV2-24
IGKV1-27
DBNL
LGALSL
MYLIP
BLNK
REPIN1
PADI1
IL19
TBX21
HUNK
ERVW-1
KCNIP3
STOML2
SMARCAL1
MBL3P
HDGFL3
TAS2R10
LAP3
TRNT1
ANGPTL4
C3orf18
HSPA14
CKLF
ZDHHC2
GP6
MARCHF2
PIPOX
PLAC8
ZMYND10
DDX41
IP6K2
DCDC2
CWC15
SIRT7
SIRT6
EEF1AKNMT
GET4
PADI3
GPR84
TREM2
TAF7L
SMOX
CCHCR1
LZTFL1
PARP14
UGT1A1
NCAPG2
MED9
SLC38A7
UQCC1
ADI1
BLOC1S4
LGR4
CDV3
CHRNA9
BMP2K
ITLN1
NLRP2
ZNF415
ADCY10
EAF2
MRAP
VTRNA1-1
ZC3HAV1
TCIM
DPYSL5
PNO1
CHPT1
CABP4
MCOLN1
VANGL2
ABHD6
MAVS
ZNF608
MTUS1
MIB1
MAGEE1
TRIB3
SQOR
PCTP
SINHCAF
TRPV4
SRR
GPSM3
ERVK-6
SLC28A3
SMOC1
TNMD
ADGRL4
NOD2
ARHGAP9
IKZF4
IL25
COA7
ASPSCR1
MEG8
FYCO1
MUL1
RHBDF2
TBL1XR1
GSDMD
DHDDS
ARMC9
ANMA
ZBP1
SLC2A10
HM13
CCDC130
TRIM56
TAAR8
CRISPLD2
SLC25A18
MRO
PRSS27
FGFBP2
SPRTN
KAT8
SLA2
TCHP
MIEN1
AKT1S1
PRAC1
PROK1
SNORD35B
MAK16
COL25A1
NT5C1A
EBPL
TRIM63
SLC9A7
HDGFL2
CNDP1
FBF1
KRT90P
DCLK3
SIGLEC10
FRMD7
UCN2
DUOXA1
GORAB
MARCHF9
MAPK1IP1L
CGB5
MUC16
OPN4
PRRT2
IL17F
C1QTNF1
PTPMT1
CGAS
BATF2
SLC26A8
MRGPRF
MED12L
DCD
SLC16A10
ANTXR2
TDRD9
NTAN1
CANT1
NUP35
FAM168B
IL31RA
EMB
TAAR9
ABRA
GATA5
SLC34A3
RBFOX3
PDIK1L
BTLA
CBLL2
C16orf82
LIX1
BMPER
ZNF384
NLRP6
ZNF675
PTCRA
PAOX
APOBEC3A
TIGIT
MED19
FOLH1B
HYLS1
ZUP1
FNDC5
REXO1L1P
ANKS4B
IL4I1
IS1
OFCC1
IFNL1
H19
HCCAT5
DYNAP
SLC9C1
TAAR6
IFNE
HSR
MCIDAS
MACC1
PADI6
ZNF699
MIA3
IL31
SBK1
CCL4L1
LOC390714
VHLL
PRSS57
LINC01194
MIRLET7E
MIR10B
MIR124-3
MIR125A
MIR141
MIR18A
MIR183
MIR185
MIR197
MIR200C
MIR217
MIR96
SPRN
HCC
OMS
TMEM72
LYPD8
LINC00273
SFTPA1
SNORA81
MUC5B
TEX46
CCR2
SFTPA2
MUPP
NBPF10
ATG3P1
AN
DIP
MS3
MS4
WASHC1
CTF2P
DEFB4B
MIR1246
AAA1
MIR3620
MIR3613
APELA
THORLNC
MRLN
MIR4793
ERVK-20
ERVW-4
PSC
LINC-ROR
NOTCH2NLC
PYURF
IFNL4
TEMPS
CHAER1
LOC105980073
CREST2
MTCO2P12
LOC107228383
LINC02605

## Sheet: GeneCards
ACE2
TLR7
TMPRSS2
IL6
TNF
ACE
CRP
IFNAR2
FURIN
CXCL10
CXCL8
CCL2
IL1B
IL10
CGAS
F3
NLRP3
NRP1
TNNI3
F2
IL2RA
IL2
IFNB1
CCR6
DPP4
IL4
STING1
CCL3
AGT
CTSL
HLA-A
TYK2
REN
IFNA2
HLA-C
TLR4
AGTR1
VWF
IFNA1
SLC6A19
IRF3
CD8A
VDR
NPPB
ALB
AGTR2
STAT2
IL17A
TMPRSS4
LOC117134593
PLG
IL22
EGFR
GPT
IL7
TBK1
IFNG
CSF2
NFKB1
KNG1
SERPING1
LOC117134604
LOC117134608
LOC117135106
NRP2
LOC112679198
TNFRSF1A
CD4
BMAL1
TNFRSF1B
NOS3
LOC117134605
LOC117134606
OAS1
IL18
SERPINA3
BSG
NFKBIA
FCGR2A
BDKRB1
RELA
IFNAR1
MIR146A
INS
FCGR3A
TLR3
CSF3
SERPINE1
FCGR3B
STAT1
MUC1
APOE
TAMM41
SH2D3A
CCR5
MBL2
ABO
ADAMTS13
CHAT
PMS2
INPP5E
LZTFL1
IL10RB
MIR21
S100A9
CALCA
HLA-B
HSPA5
AR
SFTPD
SLC6A20
IFITM3
LINC00562
ADAM17
HMGB1
STAT3
JAK1
S100A8
HMOX1
SIGLEC5
HLA-DRB1
IFIH1
ADM
HIF1A
CD274
MIR155
TREM1
CXCR6
PDCD1
SCARB1
SERPINA1
LOC119086083
G6PD
ANGPT2
FYCO1
CD209
DPP9
RAB7A
SERPINC1
THBS3
TGFB1
ELF5
CD28
NEAT1
ISG15
TLR2
CD14
ELANE
CCR9
LOC117134607
LOC117134611
LOC117135104
LOC117135105
LGALS3
ACAT1
IRF7
APOL1
MUC5AC
CCL5
VEGFA
ESM1
PRF1
SELP
FAS
P2RX7
CFTR
IL13
HAVCR2
MIR126
AAK1
TLR9
FGA
FGB
PTX3
CLEC4M
ZC3HAV1
VPS39
RAVER1
GDF15
MALAT1
OAS2
OAS3
TLR8
CCL7
AVP
IGF1
FOXP4
TAC4
CTLA4
PLSCR1
MPO
SIGLEC1
CD163
TNNT2
PLAUR
XCR1
CCR2
CCL11
LOC118966792
FUT2
ATP11A
BCL11A
EFNA4
RGMA
ACSL6
KANSL1
TRIM46
IFNA10
ZGLP1
SLC22A31
LINC00649
LINC01276
SFTPB
SFTPC
IRF9
UGT2A1
UGT2A2
NFE2L2
LOC117600004
GZMA
THBD
MYD88
CCR1
IKBKB
TAS2R38
NEU1
IFNL1
NFKBIZ
ENTPD1
CST3
LDHA
STAT5B
FGG
STAT5A
F13A1
FOXP3
CD80
CD86
F13B
LRCOL1
FLT1
ALOX5
IFI44
C5AR1
LPA
KIR3DL1
ERVW-1
IL33
VPS41
BTK
CCL4
HLA-G
IL6R
EDN1
VAMP8
TTR
MX1
IFNA6
IFNL4
ANGPTL4
CNR2
LINC02967
AGER
MAS1
ENPEP
ERG
TAS2R1
CXCL1
IL15
CXCL2
RIGI
ANXA2
MTHFR
IFNL2
LCN2
SDC1
CTSB
F11
IDO1
IDO2
MIR142
BECN1
C5
ICAM1
CCR3
SCGB1A1
GOLGA3
AKAP8L
IFITM1
SOCS1
SIGMAR1
SNAP29
STX17
GSTT1
RIOX2
RAB8A
FNDC5
IKBKE
IL2RB
CHI3L1
SAA1
MIR320B1
ADAM9
BDNF
SLC6A4
PIRAT1
GC
MAVS
ICOSLG
PAPPA
PROCR
RPL36
CCL17
RHOA
VPS11
UBC
NR3C1
ATF4
MMP1
CXCL9
BRD4
EIF2B1
TES
EXOSC2
AP3B1
JAK2
NCAM1
CXCL16
LOC106699567
TH2-LCR
LOC111832671
LOC112590816
LOC112590817
LOC116158494
LOC116158495
LOC116183086
LOC116183087
LOC117152610
LOC117152611
LOC117204000
LOC117204001
LOC117693187
LOC119230225
LOC119266102
MTX1
VKORC1
RNH1
UNC93B1
DNMT1
UBAP2L
GPX1
AKT1
AHR
HAVCR1
AXL
SDCBP
IFNL3
EIF3G
IKBKG
MIR29A
KLRC1
CD99
SLC6A15
PIGS
NEDD1
SELL
MT-ATP6
THRIL
IRF2
MUC5B
SURF1
NCR2
LMNB1
CNBP
AKAP8
MIR150
PTBP1
RPS15
SURF6
SMN1
ORAI1
WWP2
ILF3
KLF2
BRD2
FBXL12
TIMM29
GAS6
TEK
RPL13A
STAT6
SIRT3
RPS18
PIK3C3
STX7
STX6
VPS16
VPS18
ANXA1
MIR200C
MIRLET7B
HSD17B4
DOCK6
KDELR1
LRRFIP2
TPM4
MON2
TTC27
F10
DEFA1
PLA2G7
MCUB
PLA2G2A
DCLK1
PGF
IL6ST
TRPV1
PAFAH1B1
TRPA1
GSTM1
C9orf72
WWP1
RBM15
HMGCR
ADAR
PDHX
CYB5A
FAT1
PDS5A
PEG10
MLEC
TRAFD1
PALM
ACE2-DT
MAPK1
FASN
S100A4
S100A10
CHRFAM7A
TUG1
MIR139
MIR30A
SNHG16
SNHG6
IRF1
TF
SIRT1
PSME3
CNR1
ADIPOQ
S100A12
COPG1
TICAM1
RPL9
TRAPPC9
ROCK1
ITPR1
NLRX1
GSDMD
ITGAV
RB1CC1
VPS33A
MICA
PON1
BMP7
FTL
DOCK2
MAF
TREM2
UNC13D
MAFB
FABP2
LAG3
IL19
HEYL
MIR10B
MIR483
MIR31
MIR320B2
FCGR1A
MADCAM1
PSMD11
SNRNP70
STX18
FTH1
MMP7
ENPP2
PRL
SREBF2
EPO
P2RY14
PF4
IL37
KIR2DS4
USP18
PALS1
MMP3
SOD2
RBP4
PTGDR2
MYL9
TNFSF14
ELAVL2
FOLR3
UBE2L6
KLRC2
MDM2
GPHN
TCF3
ACAD9
PSMA6
MYO1E
RPL24
CCHCR1
DHX37
QTRT1
LDLRAD3
SLC35F1
VWA8
ITK
CAT
BCL2
MIF
NEDD4
LEP
AMH
SMURF1
TBX21
ULK1
INHBA
SMURF2
CES2
OLR1
TIRAP
INHBB
PER3
FCRL5
ATG13
TRIM22
FBXW7-AS1
ATAD1
TOMM70
RAE1
DCTN1
PLAU
PIK3R1
LMNA
ACACA
GBA1
NRG1
EPHA7
VCL
SLC22A5
OSMR
PTPRS
SLC19A1
ADAM15
ATP6V0A2
TAP2
CAV2
CDC37
PUS1
SGCE
SHC1
LMNB2
HLA-DQB1
LIAS
NUCB1
AGPAT1
ANKLE2
ATP6V1D
DPM3
HLA-DMB
RPS11
SAFB
SIN3B
SYT4
TRA2A
ATP8B2
GCNT3
PLXNB2
POLD3
SACM1L
CLTRN
DAZAP1
NCAPH2
RMND1
RNF213
SAFB2
TBC1D5
ECHDC3
GRWD1
MYDGF
NTPCR
PCBP3
PIH1D1
ST7
TBC1D8
TUT1
WDR18
PPAN
WDR41
ZIC5
KRI1
NUFIP2
STEAP1B
CCDC168
SMPD1
NOD2
F2RL3
SPP1
F2RL1
THPO
CPA3
LGALS9
PSMD1
G3BP1
G6PC2
REG3G
JUN
ANO6
G3BP2
DEFB4A
NPR3
XK
DELEC1
NGF
NTRK1
CDH1
NOS2
FPR1
ARHGEF1
C1R
IL1A
TNFRSF13C
CHGA
SOD3
CXCL3
H3-4
ATG14
OR51E2
MIR1207
TRAF3
KPNA2
EIF2S1
CXCL5
MATR3
MIR223
SCN5A
C1QA
MMP10
SOCS3
CCL20
AIM2
IL11
IL17C
SLCO4C1
ATP6AP1
PARP14
TMPO
NUP107
RPL18
MAGI2
PDZD2
TMEM120B
IL2RG
ITGAM
IL7R
NLRP12
IGHMBP2
KLRK1
TRIP4
TK2
ISG20
BDKRB2
RAP1GDS1
NUP98
PTPN11
CXCR4
B2M
GAA
HADHB
MCM4
CD81
HADHA
CD9
FHL1
ITIH4
DHPS
DNAJC3
MESD
TRMT10C
LACTB
JAK3
DOCK8
IL12RB1
PGM3
SRGAP1
HUNK
TECPR2
ZNF341
XCL2
PNPLA3
REG1A
TNNI1
ERVFRD-1
MIR320A
MIR451A
MIR320C1
SMARCA4
SKP1
GIGYF2
RAB14
REEP5
CLCC1
UGGT2
ALG5
GOLGB1
HYOU1
SIRT5
DDX21
ZYG11B
CD40LG
PIK3C2A
IL5
H2AC18
MIR199A1
DNAJC11
IMPDH2
FXR1
CHUK
PRKG1
CYP3A4
F12
NOS1
CYP24A1
KLK1
KLKB1
REL
CPN1
NFKBIE
AP2M1
EIF2AK2
MMP12
MYH7
ATP1B1
STUB1
FKBP10
PCNT
TARS2
FANCI
ERC1
ERP44
GTF2F2
SPART
EDEM3
HECTD1
CHPF2
ERLEC1
MYCBP2
TRIM59
MOV10
PLOD2
STC2
PABPC4
IL17RA
TRIM25
P4HB
RIPK1
CCDC22
ZFR
CEP250
STIM1
PHB1
MTHFD1
ELAVL1
LMAN2
SURF4
CUL2
CH25H
HNRNPDL
RAF1
DBH
GRIN2B
NTRK3
BAX
PTCH1
GRIA1
PSMB8
CPS1
KCNQ2
POLE
SYT1
TAP1
CTSC
GRM7
MAPK12
TYRP1
XDH
AVPR1A
BMP2
CARD11
CHRNB2
GP9
GRM5
GRM8
IRS1
KDM4B
KISS1R
LIFR
MELK
NR1H2
PKLR
RFC1
SEMA3A
TCF7L2
ACSL1
CHKB
GPX4
IL3
KAT6B
PDE8B
PLCE1
PSMB9
RXRB
SOX5
TBL1XR1
UGDH
CHST3
EFNA1
EYA1
HDAC10
HLA-DPB1
HLA-DRA
HRH4
IL1RAPL1
KDM4A
LAMP2
MAP2
MBP
PAK6
POLR2A
ROBO1
S1PR2
SALL1
SI
TAPBP
TMPRSS15
C4A
CNDP1
DAB1
DAGLA
FCGRT
ICAM3
ITGA9
MBD4
MTNR1A
NCOR2
NFASC
PROK2
SH3GL1
SLC28A1
SMOC2
STK26
STK39
ADAMTSL1
BRDT
CDH4
DAPK3
FOXN1
GRIN3B
KAT7
MLC1
MYT1L
POLK
PTPRE
SCN7A
SLC30A10
SRD5A2
UNC119
AFF4
ASIC2
ASRGL1
BHMT
CLK2
EDAR
EFNA2
GATB
GFPT2
HLA-DPA1
HLA-DQA1
HOMER1
HPSE2
MARCO
MCF2L
NBEAL2
NTM
RPL7A
SHANK2
TUBGCP6
VPS13B
AADAT
ADD2
ANO3
AS3MT
BRD1
CA5B
CD93
CYTH2
DLX3
DYNLRB2
FLAD1
GPM6A
HIP1
HLA-DOA
ICAM5
IQGAP2
LRP1B
MBD2
MTA2
NELL2
PHF1
PPP2R3C
PRMT6
RBM10
SCUBE2
SH3GL2
TCTN2
ACYP2
ARID3A
ATF6B
BCL2L12
BCL2L14
CCRL2
DPYSL3
FAM13A
FREM2
GALNT13
GAS7
GNA12
HLA-DMA
HLA-DOB
HLA-DRB5
LRRTM4
MED25
MSTO1
MYRIP
NDST4
PPP2R5E
PTP4A3
RBFOX1
RFX3
RYBP
SETD1B
SSR2
UNC5D
ZNF423
ADGRL4
ALG12
APBA3
ASH1L
CHFR
CHODL
DKKL1
FRMD7
GTF2H3
IQCE
LMO3
MYH4
NAPB
NEURL1
PLCL2
PTPRR
RCVRN
RRAGD
SDK1
SHC2
SV2C
TFEC
YY1AP1
AHNAK
ANKRD6
AP3M1
ARHGAP45
BTG4
CCL26
CIRBP
COX6C
CPQ
CSMD1
CYP4F11
DDX31
DLGAP2
DLX4
FNIP1
GLIS3
GUCY2F
HLA-DQB2
LYRM7
MED22
MUC2
NAALADL2
PIR
POU2AF1
PPM1H
PRORP
PTOV1
SENP7
SPOCK2
ST18
TAF5
TMTC1
TRIM44
UXS1
WDR19
ARL4A
CHERP
CHRAC1
CLYBL
DDX55
EAPP
EMP1
GALNT9
GZF1
HLA-DQA2
HYCC1
ICAM4
IMMP2L
JMY
MYO1F
MYOM2
NEU4
NSUN3
NXT1
PIEZO2
PYGO2
RAB11FIP4
RAP2C
RFX4
RHOF
SCGB2A1
SH3BGRL
SH3D19
SLITRK4
UBAC1
UBE2Q1
VPS52
ZBTB2
ALDH16A1
BRWD3
CABP1
CASD1
CEP97
DBX2
DONSON
EP400
FAM177A1
GON4L
GPR20
HS3ST4
KBTBD8
MAL
N4BP2
NOC3L
PAXBP1
RASIP1
RBMS3
SBNO2
SNX19
STK32A
TOMM7
TRIM10
UNC80
USP26
ZBTB11
ZNF699
ASB3
ERI3
GALNTL6
HSD17B14
INSC
IZUMO1
LUZP2
MED16
MEX3D
NOC4L
PLEKHA4
POC5
RAB43
RGCC
RGS22
RNF182
SLC50A1
SURF2
TBC1D8B
WIZ
ZNF496
ADAT3
ARMT1
CACFD1
DLK2
EML3
FAM114A1
GBA3
GPSM3
HMCES
KBTBD11
LRRC2
MED26
MMS22L
NTN5
NYAP2
RSAD1
SYDE1
TRIM40
TSPAN11
XIRP2
ZBED4
ZNF426
DCST2
ECRG4
FBRSL1
FRMPD3
JADE2
LMF2
MIER2
MIS18A
MISP
MYOZ3
NKAIN2
PRR12
RIC8B
SLC35E3
TMEM50B
TSPYL5
YIPF2
ZNF140
ZNF236
C10orf90
C7orf50
CALHM2
CCDC171
COPRS
CST9
CSTL1
DCST1
ENTREP2
FAM81A
FXYD4
HMGN5
ISY1
KHDC4
KRTCAP2
METTL21C
MIDN
NACC2
PRSS48
SCAF1
SLC35G1
THSD7B
TMEM259
TMEM65
ZDBF2
ZNF266
ZNF559
CDKN2AIPNL
DUSP29
MAMSTR
MAP10
TFDP3
ZNF561
ZNF562
ATXN7L3B
C19orf44
C2CD4C
CCDC172
GARIN2
HSD11B1L
MALRD1
NXPE3
OBP2B
OR10H2
OR10H4
OR10H5
POMZP3
RABL2B
RFLNA
SELENOO
SMIM14
ZNF121
CALHM3
FAM117A
PROCA1
RGPD3
SWSAP1
TMEM196
YJU2
ZNF26
ZNF846
C4orf45
CFAP92
DIPK1C
FHIP1A
NUP62CL
OR10H3
SERTM1
TMEM170B
C18orf63
RSKR
SMIM7
TMEM178B
VCX2
HOATZ
LCE2B
ZNF891
ATXN8OS
C10orf105
COLCA1
RUSC1-AS1
IRF1-AS1
LCE2A
POU2AF3
DCDC2C
EP400P1
MEIKIN
ADM5
C21orf62-AS1
GSG1L2
CIRBP-AS1
RMST
ERCC6L2-AS1
LINC03041
MIR34C
MIR34B
CA5BP1
GUSBP1
HNF1A-AS1
MIR92B
BUB1B-PAK6
HSP90AA4P
SNORD24
GLIS3-AS1
LINC02210-CRHR1
FOXP4-AS1
ILF3-DT
LINC00540
LINC01089
POT1-AS1
SILC1
SNORD33
SNORD35A
CYP21A1P
EGFLAM-AS1
HCG23
IL6-AS1
LIFR-AS1
LINC00856
LINC00877
LMCD1-AS1
MIR637
MIR651
RNF213-AS1
RNF217-AS1
SNORD35B
SNORD36A
SNORD36B
SNORD36C
ASH1L-AS1
CLYBL-AS2
DPP9-AS1
GBAP1
HLA-DQB1-AS1
HLA-DRB6
LINC01208
LINC01262
LINC02363
LINP1
MIATNB
MIR3936HG
POU5F1P4
RPL32P3
STEAP1B-AS1
UGDH-AS1
CLYBL-AS1
ITGA9-AS1
LINC01237
LINC01250
LINC01324
LINC01498
LINC01762
LINC01828
LINC01973
MIR365B
RDUR
RFX3-DT
CFAP100-DT
HSP90AA6P
KBTBD11-AS1
LINC01422
LINC01608
LINC01694
LINC01700
LINC01775
LINC01799
LINC01950
LINC02241
LINC02751
LINC02882
LINC02999
LOC100288123
MIR646HG
MSTO2P
NEURL1-AS1
PTOV1-AS2
SMIM14-DT
SNORD29
TMED2-DT
ACSL6-AS1
B3GALT1-AS1
DTX2P1-UPK3BP1-PMS2P11
GRM5-AS1
JAKMIP2-AS1
LINC01228
LINC01320
LINC01855
LINC02006
LINC02940
LINC02955
LOC102724434
PDCL3P4
SNHG26
UBE2Q1-AS1
USP6NL-AS1
CLEC4OP
CYP4F24P
FAUP1
FBXO34-AS1
ICAM4-AS1
LINC00693
LINC01247
LINC01304
LINC01428
LINC01987
LINC02239
LINC02605
LINC02785
LINC02934
LINC02943
LIX1-AS1
LOC105377205
MIR2113
MIR5702
NXT1-AS1
RPS10P11
SDK1-AS1
SRP54-AS1
ENSG00000254919
LINC01718
LINC02214
LOC105370047
NRIP3-DT
PLD5P1
RPL32P1
THBS3-AS1
ENSG00000167807
ENSG00000237813
ENSG00000249624
ENSG00000254789
ENSG00000257452
ENSG00000267159
GAPDHP70
GTF2IRD1P1
KRT18P14
LINC01809
LINC01826
LINC02382
LINC02386
LINC02391
LINC02512
LOC105374524
LSINCT5
MIR4475
MYL12BP2
PAFAH1B2P2
RNU1-32P
RNU6-456P
RPL17P34
RPL21P75
SDHDP4
SKP1P2
UBE2L4
CYCSP39
ENSG00000202533
ENSG00000227186
ENSG00000231585
ENSG00000234149
ENSG00000235070
ENSG00000235151
ENSG00000235427
ENSG00000241220
ENSG00000243243
ENSG00000248172
ENSG00000248559
ENSG00000250348
ENSG00000250994
ENSG00000251455
ENSG00000254964
ENSG00000255102
ENSG00000255126
ENSG00000255446
ENSG00000255933
ENSG00000256306
ENSG00000256875
ENSG00000265205
ENSG00000266877
ENSG00000267030
ENSG00000267255
ENSG00000267273
ENSG00000267317
ENSG00000267510
ENSG00000267769
ENSG00000267904
ENSG00000268047
ENSG00000268087
ENSG00000268189
ENSG00000268670
ENSG00000268743
ENSG00000269044
ENSG00000269427
ENSG00000269807
ENSG00000269938
ENSG00000269997
ENSG00000270061
FTH1P7
GTF2IP23
LINC01661
LINC02699
LINC02770
LOC124905349
MIR5007
PHB1P1
RNA5SP478
RNU6-1211P
RNU6-369P
RPL12P33
RPL21P81
RPL23AP12
RPL6P27
SELENOO-AS1
SRP14P3
UNGP1
ZBTB12BP
DHFRP3
ENSG00000234758
ENSG00000248624
ENSG00000251189
ENSG00000255241
ENSG00000255508
ENSG00000260648
ENSG00000261526
ENSG00000267303
ENSG00000269578
ENSG00000270130
ENSG00000272040
ENSG00000272849
ENSG00000284762
HNF4GP1
HSPA8P15
KRT18P33
LOC101927066
LOC105369668
LOC105374101
RN7SL192P
RNA5SP455
RNU1-139P
RNU1-74P
RNU6-1134P
RNU6-1313P
RNU6-655P
RNU6ATAC11P
RNU7-165P
RPL21P41
RPL23P10
RPL35P5
RPL37P4
RPS27P10
RPS27P22
RRM2P4
RSL24D1P5
SNRPEP4
SNRPGP6
SRSF3P4
ENSG00000201451
ENSG00000206690
ENSG00000272836
ENSG00000273192
ENSG00000278546
ENSG00000281938
ENSG00000283563
ENSG00000285602
MIR11181
MRPS17P3
RAET1M
RPL35AP15
RPL3P9
RPL6P25
SLC25A5P9
SNX33P1
UQCRC2P1
ARL2BPP7
ARMC10P1
BIN2P2
CHEK2P5
EIF4A3P1
ENSG00000235271
ENSG00000246203
ENSG00000248234
ENSG00000250568
ENSG00000251844
ENSG00000253067
ENSG00000253524
ENSG00000256923
ENSG00000271267
ENSG00000272249
ENSG00000273450
ENSG00000275162
ENSG00000275178
ENSG00000277935
ENSG00000285788
ENSG00000286082
ENSG00000286703
ENSG00000286774
ENSG00000287357
H2ACP1
MTCYBP19
MTND3P4
NAP1L4P2
NDUFB9P3
NSA2P4
RN7SKP228
RN7SL167P
RN7SL300P
RNA5SP189
RNU2-47P
RNU6-1328P
RNU6-525P
RNU6-533P
RNU6-54P
RNU6ATAC13P
RPS21P2
RPS27P12
SAPCD2P3
SEPTIN7P1
SERPINA7P1
TUBBP8
VWA8P1
lnc-AKAP12-1
lnc-CEP97-8
ACER2P1
ANAPC15P2
CM034962-288
EI24P1
ELOAP1
ENSG00000255093
ENSG00000258790
ENSG00000267370
ENSG00000273088
ENSG00000279198
ENSG00000285731
ENSG00000286275
ENSG00000286594
ENSG00000288720
ENSG00000288871
ENSG00000288895
ENSG00000289351
HNRNPCP10
HNRNPH1P2
HSALNG0020226-444
HSALNG0060740
HSALNG0093344
KSR1P1
LOC107986012
LOC107986346
LOC110091768
LOC112267957
LOC124906010
MTCYBP36
NONHSAG025023.2-001
NONHSAG032698.2
PPP1R2P8
RF00017-4936
RFPL4AP3
RNU6-349P
RNU6-995P
hsa-miR-5096-021
hsa-miR-5096-072
lnc-ABO-33
lnc-CAMKK2-1
lnc-CHD2-1
lnc-COPRS-1
lnc-FYCO1-5
lnc-IRS1-1
lnc-MBP-13
lnc-MUC1-2
lnc-MYH13-3
lnc-PAPOLG-13
lnc-PLSCR2-3
lnc-PUS10-5
lnc-SAMD8-1
lnc-SLC22A31-6
lnc-TFEC-7
lnc-TULP2-3
lnc-ZNF37A-1
AB372576
ADAM15-EFNA4-001
CM034954-106
CM034957-080
CM034969-055
ENSG00000249943
ENSG00000250350
ENSG00000279527
ENSG00000285740
ENSG00000285810
ENSG00000288724
ENSG00000289595
FDX2-ZGLP1-001
HSALNG0007471
HSALNG0007476
HSALNG0007478
HSALNG0026812
HSALNG0027627
HSALNG0042757
HSALNG0055755
HSALNG0055761
HSALNG0056610-002
HSALNG0058876-049
HSALNG0075212
HSALNG0082083
HSALNG0087098
HSALNG0091866
HSALNG0095313
HSALNG0106290
HSALNG0109339
HSALNG0115474
HSALNG0123410
HSALNG0123412
HSALNG0124416
HSALNG0126918
HSALNG0132749
HSALNG0132752
HSALNG0145865
HSALNG0146478
HSALNG0148710
HSALNG0149717
LOC105376568
LOC107985485
LOC124903061
MN298114-194
NONHSAG006253.2
NONHSAG024308.2
RF00017-2329
RF00017-2453
RF00017-2726
RF00017-3063
RF00017-3068
RF00017-4584
RF00017-4587
RF00017-6035
RF00017-6444
RF00017-8148
RF00994-136
RF00994-604
RNU7-37P
lnc-ACSL6-2
lnc-AMZ1-4
lnc-ARMT1-2
lnc-BRD2-2
lnc-BRD2-3
lnc-BTG4-3
lnc-CDC37-1
lnc-CEP97-4
lnc-CEP97-7
lnc-HLA-DOA-1
lnc-HLA-DRB1-8
lnc-ICAM3-1
lnc-KRTCAP2-1
lnc-LDHAL6B-3
lnc-MUC1-1
lnc-MYDGF-2
lnc-NAALADL2-9
lnc-NCOR2-4
lnc-PDE4A-3
lnc-SCARB1-4
lnc-SCARB1-5
lnc-SETD1B-4
lnc-SLC35G1-1
lnc-SLC6A20-4
lnc-STK26-6
lnc-STOX2-10
lnc-THBS3-2
lnc-TUBGCP6-1
lnc-WDR18-2
piR-32214-145
piR-32285-083
piR-32559-090
piR-36887-008
piR-42491-008
piR-48499
piR-51043
piR-54764-266
piR-58075
CM034952-666
CM034957-081
CM034960-319
CM034962-369
HSALNG0020226-397
HSALNG0025678
HSALNG0028867
HSALNG0037853
HSALNG0039004
HSALNG0042408
HSALNG0049427
HSALNG0049428
HSALNG0054362
HSALNG0069691-001
HSALNG0078914
HSALNG0078919
HSALNG0078920
HSALNG0078923
HSALNG0079786
HSALNG0080369
HSALNG0094814
HSALNG0094815
HSALNG0099034
HSALNG0117218
HSALNG0122951
HSALNG0123921
HSALNG0123922
HSALNG0129256
HSALNG0140178
HSALNG0145250
HSALNG0148709
LOC105374102
LOC105378438
LOC105379042
LOC107985027
LOC107986082
LOC112267993
LOC124904328
NONHSAG012343.2
NONHSAG045567.2
NONHSAG047094.2
NONHSAG050827.2
NONHSAG053687.2
RF00017-2732
RF00017-4506
RF00017-4793
RF00017-4795
RF00017-4796
RF00017-5476
RF00017-6893
SNODB276
lnc-CAV2-2
lnc-DUSP13-1
lnc-FAM126A-2
lnc-FGF21-3
lnc-IKBIP-16
lnc-IQGAP2-1
lnc-LZTFL1-3
lnc-MAMSTR-2
lnc-MRPL46-8
lnc-NEU4-1
lnc-PPP2R3C-2
lnc-PRSS48-2
lnc-RHOF-2
lnc-SMIM14-5
lnc-UPK3B-2
piR-32407-003
piR-32559-282
piR-36393-462
piR-36746-014
piR-41399-421
piR-48222-100
piR-53562-351
piR-54764-568
piR-55985-023
piR-56759-503
piR-59050
piR-59907-030
piR-61028-511
piR-61101-324
CM034960-236
CM034961-113
CM034971-152
HSALNG0011531
HSALNG0023726
HSALNG0024860
HSALNG0025661
HSALNG0030835
HSALNG0037855
HSALNG0038536
HSALNG0040079
HSALNG0040961
HSALNG0042774
HSALNG0042915
HSALNG0059646
HSALNG0069693
HSALNG0092197
HSALNG0115714
HSALNG0122433
HSALNG0123411
HSALNG0126898
HSALNG0129255
HSALNG0136780
HSALNG0138801
HSALNG0148699
LOC101927711
LOC105372571
LOC124901730
LOC124903597
MK280073-180
MN298114-075
RF00017-2717
RF00017-4781
RF00017-7495
RF00619-027
hsa-miR-5095-339
lnc-AADAT-11
lnc-ACE2-1
lnc-BET1-4
lnc-ICAM3-2
lnc-KAT6B-1
lnc-LDHAL6B-2
lnc-MTRF1-5
lnc-UXS1-6
piR-32214-182
piR-32285-064
piR-32810-041
piR-33303-019
piR-33573
piR-38580-054
piR-39341-070
piR-40154-121
piR-43103-089
piR-46002-460
piR-48349-008
piR-48759-358
piR-49220
piR-50129-269
piR-50443-519
piR-50447-008
piR-50968-032
piR-51671-076
piR-52261-188
piR-59907-012
piR-61240-224
HSALNG0003920
HSALNG0003921
HSALNG0003922
HSALNG0095673
HSALNG0095676
LOC124902661
LOC124909402
piR-36573-073
piR-36588-267
piR-56133-133
piR-57394-206
piR-58629
IVNS1ABP
GSK3B
SNX27
IFITM2
NUP214
PLOD1
TMEM43
EIF4H
NIN
PSMC4
SIL1
CEP135
CNTRL
ARL6IP6
CCDC86
COMT
CSNK2A2
PVR
RTN4
MIB1
GGH
PLD3
RAB2A
COQ8B
EIF4E2
HS6ST2
NPTX1
RAB1A
ATE1
MDN1
QSOX2
TXLNA
FAM8A1
ZNF503
ACLY
CANX
ERLIN2
PRDX4
XPOT
STOML2
ATP5PB
ATP5PD
FAF2
GCN1
SPCS2
HLA-E
LY6E
TMEM41B
PLAT
USP13
UPF1
RBM28
ELOB
ZDHHC5
FKBP15
GOLGA7
FAM98A
ALDH7A1
GALNT2
SEL1L
TOM1
ERO1A
PDIA4
FUCA2
PIBF1
UGGT1
FXR2
LMAN2L
SUMF2
IPO11
MYO18A
CEP131
URB2
CD46
RNASEL
EIF2S3
SPINT2
SRP72
LARP1
TMEM106B
CLEC4G
TM9SF2
ITGB1
ATP6V1A
HMOX2
PPT1
PRKCSH
CPD
MOGS
PHB2
NUP210
RAB10
ZMPSTE24
GOLGA2
PSMD8
SUN2
TOR1AIP1
TUBGCP2
XPO5
PCMT1
CNNM3
GCC2
GOLGA5
SRPRA
APP
IGF2BP2
DIS3
PABPC1
ATG9A
EIF2S2
NXF1
FAM120A
HNRNPA3
AAR2
ZC3H15
EEF1A1
RACK1
ASGR1
RPS2
URB1
GLA
POR
MYH9
RDX
ADAMTS1
CYB5R3
ETFA
IGF2R
LMAN1
NEK9
RALA
SLC27A2
[truncated: 3,337 more rows]

## Sheet: OMIM
IFNLR1
JAK1
UGT2A1
UGT2A2
STAT2
OAS1
TYK2
IFNL3
IFNL2
IFNL1
SLC13A3
IFNAR2
IFNAR1
TLR7
GLRA2

## Sheet: PharmGKB
ACE2
ACE
ACE
ACE2
TMPRSS2
AGTR1
AGT
ACE2
IFITM3
ACE2
ACE

## Sheet: TTD
COVID-19 rep
COVID-19 rep; COVID-19 1a-1b
COVID-19 rep
SLC33A1
AAK1
GAK
DPP4
JAK1
JAK2
PDE5A
CSF2
C5
IL6
IL6R; IL6ST
IL1R1
AGTR1
COVID-19 S
TPCN2
DHODH
C5
IFNG
NO-GeName
TMPRSS2
ACE2
BTK
ANGPT2
C5AR1
CCR5
CXCL8
PIK3CD
PIK3CG
TLR2
TLR6
TLR9
MTOR
BSG
TLR3
CTSL
FURIN
GLA
ATP6AP1
BRD4
CSNK2A2
COMT
CEP250
cullin 2
DCTPP1
DNMT1
EIF4E2
SLC1A3; GLAST, GLAST1
FKBP10
FKBP15
FKBP7
HDAC2
LARP1
PLOD2
LOX
MARK2
MARK3
ABCC1
NDUFAF2
NDUFB9
TBK1
NEK9
PTGES2
PRKACA
F2RL1
RIPK1
SLC6A15
ATP6V1A
BRD2
PPIA
PPIF
MAP2K1
MAP2K2
EIF4A1; EIF4A2; EIF4A3
BCR-ABL1
IMPDH1
IMPDH2
MRC1
SIGMAR1
TMEM97
ATP1A1
VCP
BCHE
CRP; PTX1
IL1B
IL10
LDHA; LDHB; LDHC
TNF
MERS-CoV rep; MERS-CoV 1a-1b
MERS-CoV rep; MERS-CoV 1a-1b
MERS-CoV rep; MERS-CoV 1a-1b
MERS-CoV rep; MERS-CoV 1a-1b
MERS-CoV S
MERS-CoV S
MERS-CoV S
SARS-CoV rep; SARS-CoV 1a-1b
SARS-CoV E; SARS-CoV 4; SARS-CoV sM
SARS-CoV rep; SARS-CoV 1a-1b
SARS-CoV rep; SARS-CoV 1a-1b
SARS-CoV rep; SARS-CoV 1a-1b
SARS-CoV S; SARS-CoV 2
MERS-CoV S; MERS-CoV 2

## Sheet: GDE180226 P0.01 FC 1
VPS18
CAB39L
ANKRD46
PEX2
HIST1H1B
KLF5
CAV1
NEDD4L
DCTD
MRFAP1
PARD6B
ARHGAP11A
MAGED2
LRRC2
ATRAID
HSBP1
PDZD2
PIGY
SDHB
COA3
RNF5
SURF1
DRICH1
COL4A1
ETF1
ATP5A1
NUSAP1
U2AF1
CD86
TMEM116
CLDN7
FLII
HJURP
SEC63
CYBRD1
PUM2
YY1
TPH2
ZBTB8A
INPP5A
FAM96B
ATMIN
EMC4
SPRY2
DHRS7
CCND3
RPS3A
CENPT
AAMP
C1orf116
TXN2
TACC1
NCOA1
SMIM19
GIMAP8
SGO1
USO1
MYO9A
PPIAL4A
RPSA
ZMYND11
CA2
RPS2
RPL36A
ORC6
UBE2E3
PPP1CC
AQP1
RPS8
HMX2
C14orf119
SLC25A5
BID
TPT1
ATP5L
RPS5
SDHD
RPL29
ARPC1A
PRRX1
PTMA
RPLP2
BTF3P11
COL3A1
APOBEC3D
FXYD3
RTN3
SHC1
DHX30
NPLOC4
PMM1
WDR83OS
CDKAL1
SLC25A11
PRPF6
NSMCE1
SNU13
UBE2I
TMEM209
RPLP1
ACTG1
PHACTR4
ABHD17A
C16orf59
RTCB
ELOF1
RPS10
UFC1
RPS20P27
LSM10
PEF1
RPL34
DESI2
RBM8A
TMPRSS2
SMCO2
EFNB2
CTNND2
COX4I1
RPSAP52
RAC1
FTH1
C1orf43
C2orf40
TUB
JTB
TMED10
TMEFF2
ATOH8
H2AFZ
VHL
RPL18
SCAI
HDDC2
HIST1H3B
DGKZ
TICRR
EXPH5
PPP6R1
ERMARD
ANXA3
LETMD1
HAGH
ACTB
COX6B2
SPIN1
TROAP
RPL27A
MT2A
RPL31
FARP1
ATP1A1
MOB2
KDR
RPL21
TSPAN1
SAP25
GRHPR
GOLGA8F
GPD1L
HIST1H2AB
TSTD1
LOC93622
BMI1
TATDN1
ACAP3
OTUD1
GRIN2C
CHTOP
RPL13
SNRPB2
IRX5
RPS28
TACC3
CMPK1
HIST1H4J
VASH2
ALAS1
RAB11A
ATG5
LIMS2
SSTR1
GNG8
ATP5B
NR3C2
CKB
RPL23
DRD4
EXOC3L2
CIB1
TPSG1
DBT
IGLL5
ZNF652
SLC27A3
MTRNR2L6
GPC4
CPA3
PRNP
SKI
KLF16
FAM210B
NKX2-8
PRKCH
FIS1
BCAM
TMEM203
LIFR
STK25
PKN2
FBRSL1
ACTR1A
MYLIP
TXNDC9
MTRNR2L2
ACTL8
CCDC88B
RPL35A
UBC
PSMC6
RPL19
PLP2
RBM42
MAP3K6
TBC1D2
PGM1
RPL13A
CTDSP2
SH2B3
FLNB
DRG1
TNFSF10
NSA2
E2F2
HCN2
PTTG1IP
ATG7
SDHA
ITGB1BP1
KRT16P2
CCSER2
RPS17
MSANTD4
SYNGAP1
POLE4
PKDCC
PMM2
PDPK1
BCR
MRPL20
GNA11
SAMD12
SMDT1
GALNT10
MYO5B
ARL6IP6
MGC39584
GGNBP1
HIST2H3A
ZADH2
ELN
GPS1
EIF2AK4
NUP98
CASP8
EIF3K
RPS14
LMBRD1
DDX11
SBDS
LYSMD2
MKKS
CLU
FZD5
RPL38
MS4A7
POM121L4P
MPV17
OR5V1
LINC00312
TMEM35B
SF3A1
ZNF2
CABP7
HMGA1
PRMT5
SLC4A1AP
MKNK2
SLCO2A1
TSPO
RPS13
HIGD1B
CTNND1
PCMT1
RAB29
CENPO
KAT2B
ZFP36L1
TMC4
NDUFA12
LTBP4
ATP5E
COASY
KLF11
KLHL7
RPS19BP1
GPSM3
HOXC10
TSPAN4
GNPTG
SERF2
TRAPPC12
RABGAP1L
MUC6
MEF2D
RPL19P12
RAF1
RPL10
SULT1A1
CD9
ABHD10
ADPGK
PDCD10
SPATA32
FLI1
KRT38
ZNF713
GNAI1
SLC7A5
NTN4
VPS11
PRRC1
TANC2
EME1
PIK3R5
RPL12
CRTC1
SPG20
CDT1
ABI2
RNF6
SH3GL1
RNU12
TUBB3
TMEM134
ACIN1
CLEC14A
MTX1
KIAA1191
GLG1
NDUFB11
LOC100506571
NUDT5
EIF4G2
TLR4
MRPS23
DDX42
ASF1B
RPS26
RHOT2
MRPL49
GPATCH8
COPB1
EIF1AX
RAI1
GNRH2
GNG4
FOXF1
IK
GABARAPL2
SPIRE1
WRB
POLR2B
ZSWIM8
PSPH
ZNF564
JADE1
OAZ1
GSTA4
ARHGEF26
CFL2
CLIP3
CCT7
SMARCA4
SH3BGRL
PPP1R9B
SLC38A7
MYO6
PTPRM
KLF10
C1orf229
ECH1
ACTC1
PROSC
CDCA7L
ARF5
WIPI2
PPM1G
IFT43
RBM22
CNDP2
SPINT1
KCNK3
ERGIC2
PRPSAP2
HIST1H2AM
BEND5
C4orf3
DPYD
INE1
MRPL50
FRY
ANKRD54
MFSD14B
HINT1
P4HTM
ADHFE1
EIF3C
CAMK2N2
LOC101928068
ADGRG6
PDIK1L
SMC3
RPL36AP40
LARP1
DYNC1LI1
MEG3
NKAP
PTP4A2
KIAA0196
ALG9
AK1
ASPHD1
NOL11
CHTF8
DMD
SFT2D3
MAVS
MAP2K7
HS6ST1
MAGED1
CDH7
TRAPPC8
SASH1
PSMB1
PSMA5
ADAMTS7
CDC6
CSRNP2
BAX
STX18
RAB9A
MSI1
TUBB4B
PHB
PID1
ARHGAP31
WASH7P
UNC50
TERT
CETN2
EMILIN1
RUNX1
NTPCR
RNH1
ZNF728
MYPOP
GNAS
ACOT7
EFCC1
FLOT2
SNRK
EFR3A
ZC3H15
C5orf51
COPRS
DNAJB3
TONSL
TMEM55B
EGLN2
PTPN13
SYMPK
IMP4
FHIT
SPAG7
ACBD7
LY86-AS1
ANLN
DCAF6
MAL2
LOC102546299
USP47
UCP3
RAE1
KIAA0408
RPS29
PARL
ERGIC3
CD2BP2
HMGN2
KHDRBS3
CGRRF1
VDAC3
NUMBL
GOLGA1
NSMCE4A
GAL3ST4
TMEM147
BSCL2
RAB5A
TAPT1
TENM3
THY1
CNOT7
RPP14
BPNT1
TMEM245
FBXW5
CBX1
TRIM44
EPRS
KLHDC7B
CLN3
UBR2
AGGF1
DPH3
EPHA5-AS1
SMAP1
IMMP2L
FLJ30901
CDH12
CD58
FBLIM1
ZKSCAN1
NTN3
CSE1L-AS1
SLC15A1
TMEM219
TPPP3
DCTPP1
PPA1
FAU
FKBP1B
DAP
GUCY1A3
KIAA1549
PCM1
RAX2
NARS2
UBQLN1
PINK1
ACTR10
ADAMTSL4
TRIM64EP
RAB4A
PDLIM7
AKR1B1
GBAS
CYP2B6
HLA-DRB4
CDC23
HSP90AA1
PDP1
ZBP1
MLLT10
CIRBP
FBXO28
ASPH
DCTN6
FLRT3
ADGRG5
YIPF6
MGC12916
OR10C1
OR5H1
SLC27A1
GDF1
TPST2
TP53TG1
STUB1
ZSCAN2
IRAK2
ZDHHC8
ZNF641
VGF
IL12RB1
KDM4C
PDK3
FEZ1
SLC4A1
PKMYT1
STOM
GLS
KIF3B
NEUROG1
PVT1
CDR1
PPIA
FCAMR
LCE2C
SEC23IP
DCTN3
FN3KRP
C20orf141
SYPL1
GPM6B
CENPF
CEP350
C1orf123
HIKESHI
VAMP3
EIF3E
MAGEB2
INA
MRFAP1L1
RPL22
POLR1D
ASPM
YAE1D1
ZNF281
PRPF19
LMAN2
BORCS8
CD70
LIN28B-AS1
ANKRD29
DAD1
ITPKA
DNAJC22
CARMIL2
NDUFA11
PIGH
ADGRE5
AP1S2
ENTPD1
DBP
CDH22
NFE2L1
SYT11
TMOD1
HYI
HMX1
LINC00654
KCNMA1
ANP32A-IT1
NAV2
MANBAL
LRP10
MYLK2
CTNNBIP1
SLC44A2
PUDP
ASXL1
EVA1A
FXYD1
PEX12
POLQ
OTUB1
PDCD1
CYB561
CCDC121
MLXIP
FAM214B
SPOP
LBX1
NPM1
MAPKAPK5-AS1
MINK1
MXRA7
MED17
PRPF8
EPB41L4B
OCLN
CGB1
RPAIN
LIMCH1
KIF2C
CLMP
PNMT
PHF10
NDUFV2
DAPK2
CREB1
NRSN2
RPL10L
ATXN3
SNRPA
BTF3
OR6K2
RBM5
ROR2
OR8H1
WWOX
DKFZP586I1420
TGFBR3
C11orf54
DGUOK
KRT18
TMEM186
SFN
PNMA2
ARID1A
CBLL1
FNIP2
KLK1
RSPH6A
PAN3
HLA-DRB1
ATG3
CREB3L3
GAD1
HSD17B4
FARSA
BBS1
ZNF595
STAB1
SYNPO
ADARB1
IL11
PLXNA3
CD302
TTBK2
GAS5
UNC93A
DLL1
LINC01146
SAP18
SMARCA5
WBSCR22
CDK5R1
SNRPN
NEDD8
CDK5R2
TUBA3D
SUN1
MRPL18
NKX2-5
ZFP91
RPL32
ERCC3
POLR3B
TRAPPC2B
MRPL11
FEN1
KSR1
NCOA6
RASA3
PSMA2
GRIP2
METTL21B
CBARP
C19orf43
NUP210
FLJ11710
COL5A2
JAK3
FLJ35934
RETNLB
MFAP1
FAM89A
CPQ
CLPX
MICAL2
SNORD22
GRAMD1C
PIK3IP1
MYCL
GOLM1
CCDC146
KIAA1656
PRDX1
POLM
MRPL54
UBA52
PIN1
NKAIN1
ZNF516
ARV1
MTFR1L
TBC1D14
DNMBP
BIRC5
LOC101929122
METTL21A
PSMD13
RPS20
PI4KB
USP53
RALY
PDZD4
ACER1
MED13L
ELAVL3
SLC38A4
HLA-DRB5
PGLYRP3
BRI3BP
RBMS3
TMEM9B
GRIN1
GABARAP
C16orf89
TEFM
SHD
ODC1
OGFR
AP2S1
FBXW11
HMGB1
BLVRB
SLAMF9
CCNE1
WFDC3
TIMM23
ITGA11
HBE1
PRDX3
GAFA2
SYT9
CBLN3
SLC25A6
PPM1F
RPL14
MECOM
HFE
PTPN23
PLK1
PPP1CA
MUC4
OR10J5
SMG1
FAM95A
HTATSF1
PYROXD1
PTP4A1
PRPS1
MRPS15
RPS9
DGCR6
LOC100130713
TMEM97
NFATC3
MUTYH
NUCB1
GPR108
RPA4
KCNQ4
RPL23A
MGC45922
ID3
FAM35A
LYRM1
RPL15
ENDOD1
TXNDC11
ATP10B
CILP2
MRPS7
GOLT1B
UBA2
FOXG1
FAIM
RAC3
RELA
STARD7
ANGEL2
CDC42SE2
HPCAL1
DEFT1P
CYB5R1
TBC1D3P5
CPNE7
SART1
MPZ
STXBP6
NIF3L1
POR
C17orf49
LBX2
DDX41
GOT2
HYAL2
MAP3K10
DNAH3
C10orf54
PIGF
GPR12
DDN
APC2
LINC00599
PMF1
TMCO1
DNAJC8
CDCA3
OR10P1
AHSP
GALNT5
HIST1H4K
TSPAN7
ITGB2-AS1
AIP
BHLHE22
RAB5B
FBL
ADNP
SDPR
VAPA
LRRC15
SCAF8
CETN3
PUM1
MYL6
CTSA
CPLX2
GRP
CPT1A
ZMAT1
NSUN4
LAPTM4B
PLPPR2
LOC55338
IRX3
TPD52
BPIFA3
BGN
KIAA0232
SERPINH1
C11orf72
TCEA3
MCRS1
C4orf26
BBC3
R3HDM2
TMEM14B
TNFSF8
FBXO25
MUC12
LOC105372179
SLC22A18AS
PRDX5
CDK2AP2
ARTN
GDE1
GAST
NISCH
T
NCKAP5
MRGPRF
RANGRF
CYP3A43
KCNE5
TAC1
SLC25A4
ZNF500
ADAM12
PTPRB
FFAR3
OAZ2
RAD23B
CHGA
FGF7P3
OSCAR
CAPNS1
CCT3
SPTBN2
PDXK
FAM131B
AHNAK2
FAM153A
TMUB2
ALAS2
LOC100132287
TMC8
CRISPLD2
DDRGK1
BIRC7
EXOSC7
LMTK2
FAF2
COMMD7
ZNF22
HNRNPD
SMAGP
SCAPER
MRPS26
FFAR2
ARMCX6
UBL4B
GCM1
CCNG2
TMX2
POM121L1P
DCAF7
CDS1
SF3B2
LOC100507412///RNA5-8S5
RNF19A
FER1L6-AS1
PPP2R1A
ZGRF1
NASP
RIMBP2
C2orf57
RMDN3
CCDC47
METAP1
ST6GAL1
LYG2
SMIM7
LOC100506098
VAMP8
TRHR
OR6M1
GSN-AS1
NCALD
YWHAZ
DHX29
CROCC
RPS6
GPR160
ZNF761
KRT14
MIAT
VPS35
PTGES2-AS1
ADAR
CTTNBP2
HIST1H4A
RTKN2
DEAF1
CA4
MED15
DTX2
UBXN1
ACAT1
MAFA
ATXN7L3B
GP1BA
RELT
CD79A
LPP
MTMR1
PIPOX
GML
DCAF4L2
EPOR
ENOPH1
CPLX3
MSN
MYOG
DGCR6L
CPT1C
CTNNA1
NDUFA10
SP140
CSNK2B
CANT1
COX5A
PSMD9
GBP6
POFUT2
CKAP5
RALGAPA2
C7orf50
SNCB
ABCF1
OSBPL11
LCMT1-AS2
LOC401127
SHPRH
CPNE2
TGM3
HAT1
RPF2
CACNA2D2
AGAP2
NBEAL2
ZXDC
CEND1
TMEM98
PSMB3
SELO
PCSK7
CDC123
CLIC5
CFAP20
CRYZ
LOC100507646
LOC100131195
TNRC18
PPP2R2A
MDH2
ZSCAN16
FBXL5
TMEM218
ERVV-2
CYP2A13
DUSP3
MPC2
SEC14L3
DISP1
ACP1
LOC100128843
HSPA12B
MAZ
PSMC3
LRRC8D
ADAM33
WWP2
RNF219
EN2
KIAA0907
B3GNT9
KLHL20
MXRA8
KIN
LOC100127955
FABP5
SRSF8
CCPG1
CLIC4
DUSP9
BZW1
NPR1
ASB3
RASSF2
RPS27
EIF3F
GLT8D1
TBC1D27
OR5F1
POLR2J2
GOLGA7
LAX1
LCMT1
SH3BP1
CRIP2
NFKB1
EMP3
TBKBP1
BAZ1B
MAPK8IP3
GEMIN4
LINC00339
NDUFS7
PDRG1
PSMB5
ATAD2
EFNA2
KCTD17
PCBP1
FOSL1
GIPR
SF3A3
NUS1
COL20A1
PNRC2
TRABD
MEX3D
LOC643406
RCC1
ANKRD11
NME7
ZNF385A
NBAS
RFX4
FAM193B
SETD6
SYNJ2BP
OARD1
CARMIL3
TM9SF1
PLCB2
ANKRD33
RHEB
MMP14
DDR1
EPHA10
DPAGT1
SH3GL3
DQX1
FOSL2
GPX5
FXYD6
C19orf70
YARS2
LTB4R2
TPM3
MCCD1
FGGY
ABHD14A
GALR3
TADA2B
CNBP
ZNF331
ITGA7
WASH1
ILF3
ARCN1
PCNX3
GPC3
IQGAP3
OR4X2
PSMD5
LAMTOR2
PRO2949
ABCG4
RAD54L
HOXA10
GOLGA3
CAPSL
LEMD3
ZNF346
KIR2DS4
OBFC1
ZNF496
NPBWR1
DSCR3
LOC100996345
ASB4
RPL3
NFATC2
EPN1
EPB41L5
RAB25
UTF1
HS1BP3
SUPT5H
HMP19
DMWD
SEC11A
ABHD6
ST6GALNAC2
ZNF664
SRI
AGMAT
44819
CSNK1G2
DFFB
RILP
DIO2
ATP6V1E1
OR10H3
COQ7
MORC1
HIST1H2AJ
EBI3
JUND
FGD1
PTTG2
NAV1
DUS1L
CALML6
TRPV5
TMEM41B
MAMDC4
GNAO1
NAA35
CCDC66
TACSTD2
NDUFB2-AS1
PRSS16
NDUFA9
SCARF2
SPATA7
DHRS1
MRPL53
OR10A5
VPS37D
NDUFB6
FOXD3
MAS1L
POLR2C
KIR3DL1
BMT2
PLCH2
NXPH4
PARVB
GAL
DKK3
ICOSLG
LOC101927588
RARRES2
CDC42EP4
SLC39A2
PSMC1
LYNX1
IL2RB
ZNF124
SNAPIN
PEAR1
KRTAP13-2
YBX2
SORBS1
PIGQ
C15orf57
UHRF1
RMDN2
RWDD1
SFTA2
ATP2A3
CDSN
IL2RA
PHPT1
SAMD5
SLC36A1
LCN12
AHI1
MUC1
RPL18A
HPDL
LINC01356
TRIM10
DYNLL1
MAPK1IP1L
SLC22A23
BCL6B
SH3D21
RBMX
DCST1
RAB26
PCCB
ATP5G1
KCNJ1
LOC146880
PRX
APLN
TSEN2
CORO6
HMGN1
EFCAB14
GAL3ST2
ST3GAL2
PTGFRN
BLOC1S2
ESAM
RYBP
ARL2
LINC00421
JAG1
MAGEA6
SOX21
CLCN6
PRRC2C
STMN4
EEF1G
SCARA5
RBM47
TMEM230
MIR22HG
TXNL4B
AKR1C1
RAP1GAP
MUC3A
EIF4B
OPN4
GJA3
SH3RF1
CEBPB
COPS4
G6PD
CCDC158
METTL2B
CEACAM3
KLK3
SLC12A7
MYBPC2
TCAIM
ANAPC10
MAP6
LILRB4
ITGA3
C22orf46
NDP
RDH16
CDR2L
ELAVL1
NOSTRIN
PGF
CLEC2D
WDR74
LRRTM1
DCLK1
ALDH2
RARG
DLG4
TRIOBP
ZNF236
TOMM20
PARP10
PORCN
NPIPA1
CAMK1G
NT5DC1
MAB21L3
SPOPL
KIAA1654
UBXN11
NDUFAB1
MTMR11
OR51D1
RBX1
HLA-B
MYEOV
SETMAR
FOXH1
TNF
ALDH6A1
PARP8
RGMB-AS1
PRELP
RPL5
CAPN1
GRK1
NYAP1
ENTPD2
MDFI
FAM83B
PPID
KIFAP3
NPY4R
VENTX
ACAN
C3orf22
PITX3
MED11
CCDC186
CENPB
DGKQ
ZNF730
ADGRB1
EDNRA
PAX4
TRIM4
ASB16
A2ML1
NR5A1
CIB2
LCE1F
OR10H4
DNPEP
OSBPL9
NCAPG
RNF115
OTOS
FAM63B
TAF2
CFDP1
CADPS2
ACOT11
CDKN2A-AS1
FAM127A
ALPI
CSRP1
UTS2R
VCP
ENTPD6
MED1
ALDH9A1
ZNF655
LSM14A
EMP2
UXT
MRGPRE
SENP3
RNPS1
B4GALT2
CLDN9
C12orf49
AIMP1
ST7
LALBA
PIEZO1
SIGLEC1
MNX1
SV2A
RAB22A
USP12
KRT81
ME1
SIK1
PAXBP1
FAM20A
C6orf141
CYB5R4
RNF44
LAMA1
HEXB
IDH3G
PRSS53
DENND4C
RPA2
TRIM46
NUB1
DIAPH1
BBS10
GAK
HUWE1
HBB
ZBTB38
TWF1
UNC119B
ESRRG
RFXANK
PAPSS2
BCAN
EHF
POLR2I
ARFIP1
FAM47C
TMED10P1
STAU1
RPS3
REXO1
LRTOMT
H2AFB2
B3GNT6
TMEM243
MOGAT3
SLC29A3
C17orf80
UTP4
IGHA1
PEX11B
ZNF385B
RNPEP
ITGA9
TCEAL9
MIATNB
SPATS2
EMID1
MYBL2
TAL1
GCC1
APCS
TCF21
NDUFAF4
TAS2R4
TCERG1L
RAB32
IRS2
RORC
NUDT19
GOLGB1
IL10RA
GSK3B
YPEL4
GPR156
SCNN1A
HTR1B
KLHL14
LCE3E
CA7
C20orf144
GFRA3
CYCS
AMER3
NOL6
GPR176
CCNB2
PSMD4
PQBP1
BAG6
ASL
NDUFB10
PHF20L1
MAPKAPK3
HOXB4
SIM1
FOXE1
DYNC1I2
ZSCAN26
MRPL10
WNT11
CCDC26
COPS7A
ZNF341
LRRC32
LMX1A
LINC00527
KHSRP
ZIC4
NDNF
KRTAP19-1
CLEC4M
WISP1
AAMDC
CDH24
MMP17
SLAMF6
FAM107B
GLIS2
ALX3
OR4K17
CYP3A5
EIF2D
C11orf49
POLD1
CECR1
PIBF1
KLHDC2
MLX
PC
ATG9A
RNF24
KRTAP2-4
ANKS1A
SGCB
ZDHHC2
CLDN18
HCRT
HCG25
RPLP0
MRPL34
KIR2DL4
RAPSN
NUP155
SLIT2
ADAMTS13
SDC4
UNC13D
TYW1
SLC34A3
UCMA
KCNH2
CHPF
ZNF606
TNXB
COTL1
GPHB5
CHRM1
PPAN
AFTPH
IL9R
XCR1
CEACAM19
C16orf82
GSTK1
FOXS1
LRRC8B
C16orf86
ZNF703
CAMKK2
PDHB
MAL
KLF14
MYOZ3
MDGA1
CACNA1E
PRMT1
SPAG5-AS1
LINC00942
ABCF2
LINC01547
TMEM50A
GDF11
PEX7
NEFM
TMED4
CHAMP1
BPIFC
LOC728175
KLK9
SCGB2B2
DDX11L2
USP37
PAXIP1
TCEAL7
PCBP2
LYPD3
LMF2
LOC100130456
PEX10
SLC35A2
AKNAD1
HLA-DQB1
COG1
ZFYVE9
FBXO30
SYCP1
CTBS
PAF1
WDR19
TRIM62
MYD88
GPHA2
SMAP2
HEXA
NXNL1
NEK6
LETM2
ZPR1
TRAPPC11
CD164
TMEM268
RBBP8
YPEL5
CRBN
ZNF714
CCDC92
NT5C
ATRN
TFF1
PPP1R3F
PSMD11
IGBP1
CNNM3
ZNF24
RAMP3
DUSP15
TAS1R1
VPS26B
TSC22D4
UPB1
COL27A1
TPI1P2
CDC37L1
MED16
HLA-DOB
RPL7A
PTF1A
ZC3H12D
ZC3H7A
CNTN2
BAALC
ROBO4
RPL23AP7
ASCC3
ARFGEF3
RPS24
SERP1
HSD17B1
ATP13A1
PDE1B
KCTD1
EDA2R
HIC2
HBD
PAIP1
POLR1B
DEFB123
OPN1SW
EIF4A2
PSMD6
APEX1
C3
PCSK4
ADAMTS14
SYNRG
CHRNA4
LINC00671
GHRHR
SF3B1
LYSMD3
KLC2
PTK7
PYGM
KRTAP11-1
DIAPH3
FBXO9
SMURF2
NES
RAPGEF2
SMO
BCAS3
HIVEP3
NPTXR
KANK3
SHOX2
SCP2
IRX2
ATP2B3
IQSEC1
SPIC
CDH19
UBE2D2
KCNK6
DDX20
TMEM33
SERPINB9P1
DUSP14
OR11A1
HNRNPUL2
PKIG
LINC00593
B3GALT5-AS1
RAB8A
ZNF791
LOC157740
ANKRD65
PPP6C
PHOSPHO2
ARHGEF5
KPNA4
GIMAP7
KRTAP4-11
ANKRD33B
ZNHIT3
C20orf96
UNC93B1
ITFG2
TPX2
CELF3
NETO1
SNORA70
CCDC22
UGT3A1
ZMYND10
FKBP15
SLC35A1
GGN
LRIG1
DHX15
LCN1
DAB2IP
ACTN4
SPICE1
POLR3E
LILRP2
GPR55
CNEP1R1
MYCNOS
ACHE
MYBPC3
IL26
VWCE
HNRNPH3
EGLN1
IGDCC4
SERHL2
MBD1
SNX19
COQ5
DISP2
FOXF2
NEDD4
ANXA11
NCR3
RRAGC
ASNA1
ENOX2
CLCNKB
HIST1H2AL
44622
TMEM133
FAM53B
CTRB2
PBX3
CSF1
PAPOLG
STRADB
CDCA5
GNL1
EIF2B2
LEXM
CACNA1C
RAD17
SCAF1
CFLAR
FKBP1A
ASH2L
PRDX2
FIBIN
CDC20
ETFA
MASP2
GSX1
ZNF587
FUT7
SLC15A4
MEI1
RNASEH2C
SP140L
PTPN3
RBPMS
TMEM222
HIBCH
ZNF426
KCTD9
KIF13B
ASMTL-AS1
PTK2
KAT7
MAP2K2
MIOS
PTRHD1
CYP11B1
RPS25
EIF1
SMIM15
ZFHX2
LAPTM5
STMN2
RP9
IGF2
SP5
KRTAP3-1
ACYP2
FTMT
MUC2
RPS6KB1
PSMC2
ACO2
ADGRF5
SMIM20
ZNF77
EIF4A1
PMPCA
UFM1
USP40
CYP4X1
HSP90AB1
FRG2
USP13
PP2D1
SPACA3
TFB2M
KANK2
ANKRD17
TGFBR3L
TNNI1
WWC2
SEMA6B
PCYOX1
LOC284912
PCGF2
LINC00574
GOLGA6L9
OR4A15
DCAF11
PPA2
TRAIP
CAMTA1
IL17A
KLK4
UMOD
KLK6
ANGPTL1
NOTCH3
IFT57
SMARCA2
RFWD2
CAGE1
DNTTIP1
LINC00167
CCNK
NOL9
CCNI
KHDRBS1
SLC2A4
CDKN2A
RNASE1
FOS
QSOX2
KAT6A
ADAMTS2
ENPP1
CUX2
SGK3
SLC5A5
MAP1LC3B
CHMP4A
LIME1
MMGT1
UNC45A
XPNPEP2
MAMSTR
DNAJB12
IDI1
PLXNA4
DEFB129
BTBD19
BNIP3L
TRAPPC2L
DHRS13
GRPR
PHBP19
LOC100499194
TLX2
MYOD1
C10orf91
SSU72
LOXL3
SNX3
DHFR
EEF1A1
KIAA2013
ZFR2
FIBCD1
CEACAM6
MAN2C1
LIMD2
TRIP12
CYP24A1
HTR7P1
IMPDH1
SFTPD
SERPIND1
PLG
DHX37
[truncated: 4,451 more rows]

## Sheet: GSE211378 0.01 FC 0.1
CXCR3
XAF1
ATP6V0D1
IL18BP
TNFSF18
IL13
ITGB7
IL18RAP
IL19
IL4
IKBKE
TRAF3
HLA-A
CSF2
RHOG
LGALS3
HLA-DMB
ALOX5
IL17RC
NLRP3
AIF1
CD79A
NEO1
RELB
IFIT1
SLC2A3
CD22
PANX1
IL36G
ACOX1
ADGRG3
DDAH2
AGT
IL1RL2
TGFB1
CCL18
MRC1
IL27RA
CYP2E1
IFNGR2
TNFRSF17
PYCARD
IFI27
MS4A7
BDKRB1
BATF
HPGD
ADORA2A
FBXO6
STAT1
CCL2
RELA
LILRA5
TPSAB1/B2
TCN2
NAMPT
IL2
NCF2
IFI16
LILRA6
VCAM1
CD84
IL9R
MX1
MYC
GZMH
WIPI1
MYD88
NOTCH1
PIK3R3
HLA-DRA
BDKRB2
MME
IL2RA
GBA
CCL21
FAM30A
LTA4H
TBXAS1
ITK
IL17A
IL36B
TMEM140
RSAD2
TLR5
IFNW1
NOD2
CXCL6
STAT2
KLRD1
THBS1
IL6
S100A12
KIR2DL1
DEFA4
IL6R
CXCL14
GBP5
KIR3DL1/2
IRF9
SPIB
IL7R
ITLN1
IL13RA2
IFI35
IFNA1/13
HSD11B1
SELE
MVP
LDHB
CCL20
IL31
PLAU
CD40LG
NOS2
TGFB3
SOD2
GATA3
TLR3
IFNA5
IL1RL1
C3
BLK
PXN
HCK
CCL25
CD80
ZBP1
TLR8
LAMP3
SIGLEC5
XCL1/2
IL1RAP
IL1RAPL1
CR1
ALOX5AP
IL10RB
ULK1
CD3E
IL25
IFNLR1
CXCL10
TCL1A
CCR2
CCL26
CD27
CCR10
IL26
NCF1
IL9
ACSL1
CD163
RUNX3
IFNK
GUCY1A1
KIR2DL3
IDO1
CD274
NFATC4
LIF
LTF
HDC
PIK3R6
IL1F10
IL12B
ELANE
GSTM4
CXCL12
CCL14
GBP1
CCR3
LEF1
CD19
OAS2
LCN2
IL12A
ACKR3
CRP
FOS
BCL2L1
GNLY
CD276
HLA-DQB1
IFIT3
CCR8
KLRC1
SLC11A1
NT5E
IFNA2
VWF
HLX
KLRK1
IL36RN
CCL7
ALOX12
GZMB
OAS3
TNFSF9
FCGR3A/B
JUN
CXCL5
IFIT2
MARCO
CCR6
ALOX15
PLAT
ITPR3

## Sheet: Sheet3
symble	CTD	DisGeNET	GeneCards	OMIM	PharmGKB	TTD	GDE180226	GSE211378
value	9897	1831	5337	15	11	104	6451	207

## Sheet: 6321
TMPRSS2
TLR3
JAK1
AGTR1
ACE2
AGT
TNF
BRD2
COMT
C5AR1
BRD4
PPIA
IL6
CSF2
IL1F10
MME
IL17A
HLA-A
MYD88
IL2RA
BCL2L1
CD274
IL10RB
RELA
IL7R
LCN2
MRC1
STAT2
OAS1
IFNAR2
TLR7
IFITM3
ACE
BTK
EIF4E2
C5
JAK2
IL10
TPCN2
IFNG
GLA
BSG
ABCC1
CXCL8
HDAC2
CSNK2A2
AAK1
TLR9
SLC33A1
MARK3
IL1B
TLR2
MTOR
ANGPT2
RIPK1
CTSL
OSBP
RPL4
LDLR
CASP1
B2M
HNRNPK
SNCA
SOCS3
MBD2
ANXA2
LNPK
TBL1XR1
G6PD
ADAR
KNG1
CANT1
PLG
DMD
HLA-C
CSNK2A1
TYMP
DSP
MSN
NOS1
PLP2
PAFAH1B1
SLC25A1
CKB
NKRF
THBD
FLOT2
GTF2F2
SMPD1
CPN1
CPQ
DDX19A
RRM2
GPSM3
PC
NOS3
RBMS3
HLA-DRB1
RAB11A
CUX1
PPA1
IGF1
GOT1
GNAS
IRF3
CST3
DHX16
SFTPD
IL4I1
BMP2
PRF1
CD86
ERAP2
NISCH
AKR1B1
KRT18
CD209
CAT
ELAVL1
PITRM1
IDH1
RAB1A
USO1
RAB9A
NFKB1
UBE3A
AKR1A1
EPHB2
HGS
AVP
AGFG1
NRP1
EPHA2
YWHAE
TNFSF10
ELF3
GET4
PFKFB3
TJP1
ATF4
ADA
ANXA5
HSP90AA1
SERPINH1
MGLL
REEP5
GRN
ANPEP
SERPINE1
HBA1
ABCA3
MET
BCL2
MTX1
LZTFL1
STAT5A
AHR
NFE2L2
IRF7
THPO
TNFRSF1A
TNNT2
SMS
ITGB2
GSK3B
MAPK1IP1L
MMP1
HLA-DQA1
AAAS
GOLGB1
TNFRSF21
RBM5
PDE4DIP
PTPMT1
POLD1
HMGB1
STT3A
CD4
HMOX2
FAS
PKLR
TAPBP
STUB1
VIM
CDC42
CD9
PTPA
RTN4
DHPS
IGF1R
SF3B1
CAV1
FBL
TLR4
HLA-B
F3
SHC1
CLTA
YWHAQ
EZR
DEFB4A
PSMD2
APEX1
SAR1A
MAVS
GPT
EPCAM
PPP1CA
HMGCR
HMOX1
INS
PGF
CTLA4
HLA-DPB1
SOCS1
NLRP1
AHSG
GPX1
NGF
GJA1
MUC1
CASP8
RPS2
SNRPE
RAF1
BZW1
NOC2L
SRP9
COTL1
RPS20
NPEPPS
CAD
PKM
KRT10
P4HB
TXN
DDR1
FKBP1A
CTSC
SOD2
BDKRB1
LGALS3
IRF9
TLR8
CRP
STAT1
PLAT
PYCARD
NLRP3
IFNA2
CD19
NOS2
IL6R
NT5E
ITK
CXCL10
S100A12
CCL7
CD163
JUN
CD40LG
TGFB1
IL13
NAMPT
IL4
GZMB
NOD2
PANX1
PLAU
BDKRB2
OAS3
CCR2
CCL20
CCL2
IL2
LTF
CXCL5
KLRD1
PIK3CD
GAK
FOS
C3
ZBP1
ACKR3
IFNGR2
CXCL12
RELB
ATP1A1
FKBP15
PRKACA
VCP
LARP1
MAP2K1
NEO1
SIGLEC5
TNFSF9
HLA-DQB1
VWF
EDN1
CXCR4
CXCL3
RTN1
NINL
PIR
FOXP3
ABR
CD38
COX8A
TF
DBH
RPS21
KLKB1
HP
MAS1
APOL1
CRTAP
AXL
MFGE8
MDM2
EGFR
ERBB2
CD28
TXNRD1
SLC3A2
SFTPC
IGFBP3
ALB
SERPINA3
EPO
CHPT1
UGCG
NDST1
MBL2
DDOST
PRL
FYCO1
EZH2
PON1
SERPINA1
SCD
STAT3
HK1
MCAM
CAMP
PPIB
KEAP1
S100A8
SOAT1
HNRNPC
ISG15
CASP3
CCRL2
ITGAM
IVNS1ABP
SMC2
CCR1
SDCBP
SERPINB1
ISG20
CXCL1
PSMD1
CIT
PNO1
GSDMD
CDH4
NPC1
MIB1
IL7
GDF15
PIKFYVE
DAPK3
PACC1
UQCC1
IL5
PTGES
CTSB
SIRT2
IL1A
SELP
PSMD8
LRBA
SPP1
PTGS2
NEFL
CTSK
CDK4
TMPRSS11D
MMP12
EEF1A2
GGT1
PALM
ANGPTL4
MAPK1
ANKHD1
CD74
GUSB
NTNG1
GFER
MKI67
CCL5
ADM
LAP3
IGF2R
RAB18
P2RX7
IFITM1
HAVCR2
PLAUR
SRRM2
CFD
WLS
NBN
CGAS
PLA2G2A
BDNF
KRAS
PPIG
USP9X
NR3C1
ZC3HAV1
AP2M1
SNAP25
CSF3
CHUK
SLC4A2
MAN2A1
TAF4
TFRC
PARP1
TLE1
TBCA
AMH
ICAM1
MAPK3
SORD
DDC
MIR10B
STOML2
ATP12A
RIMS2
IFNB1
CCL3
ADIPOQ
SLC25A3
XK
LEP
APOE
HSPD1
MIR200C
NCAM1
CIITA
PHB2
TMPRSS4
TRIM63
AGER
IL18
VEGFA
GCLC
EBP
TOR1A
TRPV1
CCL11
MMP3
ACADM
PSMB7
TREM2
CXCL2
SOD1
MPHOSPH6
SGTA
HM13
CMAS
TOMM70
MIA3
CALD1
NFKBIA
BRAF
SI
PNP
MTA2
IRF1
CCR9
SOD3
ABO
TAP1
CNR1
PIK3C2A
VPS51
KDM1A
MPO
NR1H2
ATM
ALDH7A1
PTBP1
VDR
FASLG
CDK9
TTR
BMPR2
NLN
SDC1
IFI44L
XPO1
IL6ST
HNF4A
HIF1A
CFTR
SIRT3
AKT1
MUC5AC
SERPINC1
ARSL
APOA1
PSEN1
TNFSF14
AR
SESN2
CYP3A4
APP
S100A9
STK26
TAF5
NPC2
PF4
PLIN2
BAMBI
TAB1
IKBKG
ABCC2
KIT
TBC1D8
SPAG9
F2
CTNNB1
FCGR3A
CCL4
USP18
GIGYF2
SREBF2
SLC2A1
CD14
NUP35
FLT1
RCHY1
TRPV4
FCGR3B
HLA-G
ARPC1B
SLC29A1
SAA1
RBFOX2
KRT19
TP53
MARS1
FCGR1A
IFIH1
SIRT1
REN
PFDN4
YARS1
AGTR2
PDE4A
ANXA1
NDUFAF3
FASN
PTPN11
NPPB
SGPL1
AICDA
CFH
SLC1A5
CALCA
EMP1
ADGRL4
CALR
NCAPG2
ITGAV
ADAM10
SEPTIN9
IL15
NXF1
FBN1
EIF2AK3
PPARA
S100A4
NLRP2
CDH1
HSPA5
CXCL9
ATF6
REL
NT5C2
IFNA1
DLD
PTGS1
PSME3
LGR4
MAT2A
IFI44
IL1R1
BCHE
PIK3CG
DHODH
DECR1
DUSP4
MAOA
GYPC
GDF10
HTR3A
QKI
TMEM11
GOT2
JUND
PTCRA
MAP6
MCAT
SERPINA4
RHO
BGLAP
RIPK3
CREB1
COMP
ABL1
SLC6A8
HBB
ITGAX
GPR84
IL10RA
PANK2
BMP2K
TWIST1
AOX1
KLK3
SLTM
USF2
NR5A1
MPI
ATN1
OMA1
F8
ACHE
PECAM1
PLA2G5
AXIN2
CKLF
MOK
MED9
KITLG
ERN1
CYCS
OXT
CYP2C19
TPI1
NELFE
ADI1
EDNRA
EBPL
MAP1A
HPGDS
DNMT3A
RUNX1T1
ESR1
KAT8
CCS
COPE
MAPK8
ROBO3
WFDC2
GLS
AKR1C1
GABRG2
CD47
ASXL1
CEACAM1
SIK1
ATP1A3
CSF1
MSX2
CTF1
DDX46
AP5Z1
MYLIP
SLC11A2
RARA
CABP4
PRTN3
CA2
OPRM1
HTRA2
CAST
CISH
NUSAP1
RPS6KB1
ITGA5
CYP11A1
TRIB3
NFIA
RHOH
MAK16
GTF2H5
P2RY4
SPAG5
BCR
NR4A1
CDR1
CRIP2
SEC14L2
SGSH
GALT
NBL1
SLC22A12
MT2A
FLT4
ZBTB32
PSPH
BID
MBTPS1
PDXK
TBXA2R
RUNX1
H19
TFF2
IVD
MAOB
SLC5A5
S1PR1
PIK3CA
MED1
PSMB5
CDV3
RPGR
CYP2B6
GH1
CDKN2A
CRISPLD2
PRSS1
HRG
NDUFAB1
FOXJ1
NFKB2
NPM1
CEL
ADAMTS2
TMEM72
RRAS
IK
BCAR3
GPR182
GAST
NR3C2
EBI3
ASL
MPZ
NAPSA
TRNT1
TERT
PHLDA2
HAT1
UMOD
SRA1
MXD1
PCTP
HAMP
MMP19
GLB1
ME1
INSIG1
SLC22A4
PCYT1A
SRI
JAG1
CCL27
CDCA7L
KSR1
SOX3
FLNB
ACSS2
LGALSL
KDR
ARHGAP9
ITPA
FAIM2
EIF2AK1
PLAC8
CA1
RPS14
SMARCAL1
ERCC2
MMP9
IL9
SELE
ADORA2A
IFIT2
RSAD2
TNFRSF17
CCL18
ITLN1
CD27
MVP
GATA3
GBP1
IFIT3
IFIT1
VCAM1
IFNAR1
IFNL3
TYK2
PTGES2
NEK9
ATP6V1A
PLOD2
LOX
TLR6
NDUFAF2
FKBP10
SIGMAR1
IMPDH2
TBK1
DNMT1
IRAK1
ESYT1
COPRS
IPO9
LONP1
FAHD1
TAOK3
SLK
ACBD3
EXOSC7
TPM3
EIF1
CETN3
RPS28
HS2ST1
PPM1A
INTS1
SF3B6
FUS
SEC23IP
CAPN1
BTF3
SLITRK4
MAN2B1
AHCYL2
AGPS
MRM3
FKBP4
NCR2
CAMSAP1
ACO2
RBM6
TFEC
ATP7B
ETFA
MUC2
TCP1
PGM1
RAB5A
LAMTOR5
EIF5A
NUP133
MEX3D
GPX4
CCAR2
MCM5
PTP4A3
PSMB8
AP2S1
EPN1
RAVER1
PSMA5
ALDH5A1
SLC25A24
ARMCX3
PTPN23
PDCD6
BRI3BP
KRT9
CTNNA1
COMMD1
PRMT5
PDLIM1
DPM1
CLIC4
RFT1
POLR1B
TACC1
CAPNS1
GNAI1
SLC25A4
NDRG1
EMC10
PURA
DNPEP
RPS3A
MXRA7
GLT8D1
CFL2
ABCF1
SMARCA4
TMEM50B
PPP2R2A
CAMSAP2
ARF5
IER5
SYNE1
MTHFD1L
RNPEP
SPTBN2
STAU1
PLXNB2
NUMB
TNIP1
INHBE
NSFL1C
POLE
TMUB1
RPL35A
CHP1
PTGFRN
LPL
MBP
GJC1
LRG1
STAMBP
SRM
SARNP
KLC2
MED26
TOMM40
SNRPB2
EIF3E
RPL31
KDELR2
SDF2L1
SLIT2
NCOA7
STX6
TPR
MTX2
NFU1
HINT1
FLII
RPL38
AP2A2
MAP7D1
RPL14
DDX20
YIPF3
PARD6B
STARD7
SHMT2
NDUFA5
SDHA
RBMS1
SAFB
PLXNA3
MMS19
ERGIC1
MAP4
LPP
IL12RB1
COX5A
FHL3
PELP1
URB1
FUBP3
SYNGR3
YARS2
CHMP5
NEDD4
SKP1
MINK1
PELO
MRPL12
RTN3
PSMB6
RAB14
APBB1
CHD3
DYNC1LI2
MAL
RPS13
FADS2
ATP2C1
RCC2
SLC12A2
PSMC6
CC2D1A
HUWE1
ARPC5
NDUFS2
STOM
CAP1
VPS11
TMEM214
HEXB
GALNT12
FXYD4
ATG9A
RPL6
RFC4
LEMD3
PYM1
SEC31A
EPPK1
EEF2
PRDX3
PTPN1
MYH14
UBE2S
CNR2
ATP6V1B2
DNAJA2
LYN
INA
TPP1
SURF1
RPS15A
RBM42
GGT7
EMD
APH1A
TUBB6
KCNQ2
PCM1
TSG101
COQ8A
PLEC
SLC25A6
GLYR1
RPL18
LRRC59
EIF3L
RPL13
PRDX2
UBA2
SUGP2
SLC29A2
RBMX
CDC123
GAS7
SLC38A1
MYO1F
CIRBP
NDUFA9
CKAP5
ST13
CCDC22
COX4I1
DLAT
LMNA
HIP1
AHNAK2
MAGED2
PDHB
TRIM25
ANP32B
PGD
APPL1
PTPN13
CDKAL1
EIF3G
GOLT1B
ALDH9A1
PITPNB
ADD2
ICAM5
EEF1G
WASF2
FBLN5
CBR1
ACTN4
RAB2A
PLCE1
CNBP
HSD17B10
NUP155
FGFR1
LRRN2
DAD1
ACTR10
GOLGA3
TRA2B
DHRS7
EXOSC2
LAMTOR2
LRRC8D
ALDH2
HYOU1
USP7
HNRNPR
SON
SBNO2
PPP1R9A
BCAM
FUCA2
ACTC1
LSM12
NUP88
COG3
DHFR
FRMPD3
HNRNPUL2
YWHAZ
GNAO1
OPA1
RPL10
ALG6
MTHFD1
SEC63
MRPS28
TOR1AIP1
GANAB
CREBBP
PSMC4
MAP1LC3B
KRT8
CBX1
ANKRD17
CNOT7
AP2B1
NACA
PRMT1
GEMIN4
ARPC1A
RUFY1
TXNDC12
PLS3
RPS24
RPL24
RCC1
SSR4
COMMD8
FKBP8
INPPL1
BUB3
VPS35
KPNA4
RPLP0
HNRNPD
U2AF2
SEC16A
EMC2
LSM14B
HMGN2
TMEM70
DHX8
IQCE
IKBKB
FSCN1
BNIP1
RPL34
AKAP12
DYNLL1
PIK3R2
CCDC91
MTFP1
UXS1
SART1
YTHDF2
TRIM28
CD70
SRC
CRMP1
OSBPL9
ARFGAP3
MAFB
GOSR2
DDX1
FLRT3
DCAF10
KANK2
VASP
SYPL1
BAG5
RPS27L
PPA2
MAP3K7
NUDCD3
BNIP3L
DCAKD
XRCC5
LMF2
PCBP2
MFAP1
SNRNP200
ZC3H15
RSL1D1
ARCN1
MTCH2
PHLDB2
HNRNPA1
S1PR3
FAM50A
RAC1
TOMM20
GABARAP
GOLM1
RC3H1
CCDC50
GNAI2
SLC39A7
ILF2
PSMA3
ASCC3
VPS26A
SNRNP70
ACAT1
DICER1
SRPRA
NDUFS8
RPA2
GNG5
KIF5B
NUP153
CSDE1
AGPAT3
NRP2
ACTR1A
MYL6
RPSA
TMEM165
RPS8
YY1
AASDHPPT
UBL4A
THTPA
RPL7
TMTC3
PRPF6
UQCRFS1
SDC4
PTK7
TWF2
RPL22
CYC1
RPS26
USP25
PCYOX1
SLPI
SPEN
PRPS1
ACO1
OSTM1
CLCN7
KIR3DL1
ERLEC1
PRMT6
ADRB2
PTCH1
TP53BP1
PFDN5
SEMA4B
DYNC1I2
CSNK1A1
ALDOA
SPATS2
PSMC1
FAF2
TFG
ETF1
ADGRG6
EIF4B
DDX55
GOLGA7
NXPH4
THOC3
SYT1
DAB2
NSF
SCARA5
NFASC
CSTF2
CDCA3
RPL21
AK4
FGF7
CBL
EMC4
LIMCH1
CMPK1
GNAQ
PPP2R1A
ELOVL6
MDK
AIMP1
SCARB2
USP34
STK4
APLP2
CRYZ
TGOLN2
EDC4
HSP90B1
NOL6
VAMP3
EIF3C
TCIRG1
ATP6V1G1
CYP51A1
SNX3
PCCA
OSBPL11
VCL
TCF3
HFE
TTN
RPL13A
PSMD13
SPCS2
SNRPB
MIF
TAPT1
CLIP1
MFSD5
F12
GIPC1
NDUFA10
HMGA1
TBC1D9
GABARAPL2
ANO6
MISP
KAT6B
FANCB
VDAC2
HDAC6
RPS17
FARP1
ATF6B
ECHS1
RAB1B
RPL19
COX15
RPL7A
UBA1
ITGA3
VKORC1
PDCD5
RBM10
STAU2
RAD23B
ANGPT4
ATXN7L3B
CDIPT
COPS4
EIF1AX
TJAP1
SNX19
COG1
PSMD11
SPTBN1
NUCB1
BRK1
ABCF2
CHRNB2
GLG1
MRPL15
NOP58
AHNAK
RTCB
OPA3
HS1BP3
NDUFA13
VMP1
MTMR6
FAU
DLST
RPN1
KLF2
MPC2
POLR1A
JRK
RPS29
SLC29A3
NF1
RMDN3
KDELR1
VPS16
RRAGC
PHPT1
EEF2K
NSUN5
DNAAF5
RPLP2
NKX2-1
SH3GL1
NDUFV2
WDR82
PKP2
MAN1A2
SMURF2
WFS1
PABPN1
KIF23
QSOX2
DCTN4
LMO7
DCST1
NUTF2
MIER2
CNPY3
RPS10
OCLN
TRIM4
DYNC1LI1
TNPO1
EEF1D
LRFN1
RPL15
PFDN1
CLPTM1L
HOXC10
PRPF8
NUDT19
RPL18A
RAB4A
RPL3
FARSA
SSR2
DRD4
MCM2
RAB32
RPL9
PDHX
CDC37
PPP2CA
POLR2A
ABHD10
KIF1A
RNH1
JUP
PBXIP1
TAB3
RAB11FIP5
NCK1
SCAF1
EIF2B1
CELSR2
NMT1
HADHA
S100A7
GNB1
TRIM46
RPL23A
CNNM3
EIF3I
ACTN1
CYB5A
NARS2
FAM20C
NDUFS3
WDR3
MAGED1
ROR1
HNRNPU
MTFR1L
UBR4
CTTN
HSBP1
PASK
NDEL1
BAIAP2
RYBP
HDLBP
RAP1GDS1
BAIAP2L1
RAE1
RAP1A
ID3
TM9SF1
SDHB
RHOF
L3MBTL2
RALY
TMEM30B
TBC1D5
MYO6
SLC25A5
MYO1C
PRKCI
OSMR
RPL12
SUPT5H
LETM1
PI4K2A
SNRPA
PRDX1
TP73
TAC4
IREB2
GRSF1
FTL
ASPH
SH3BGRL
MRPS7
VBP1
SMARCA5
AKR7A2
ZBTB16
NAA50
ABCE1
SLC38A2
DCAF1
ORAI1
NDUFA4
LRPPRC
RRS1
SNX2
RBX1
PRRC2C
EDF1
ZCCHC3
DCAF7
EIF3F
VDAC3
MCRIP1
FTSJ3
EEF1B2
PER3
TRIAP1
SCARB1
MED16
HAVCR1
DRG1
RNF5
SRP19
CPT2
HEATR1
PSTPIP2
NUP210
PPAN
CUL1
DHX9
MRPL43
PKN2
PSMA2
FOXP4
NDUFB10
PRKAR2B
KRT14
CHCHD3
LMAN2
OSTC
CD59
EXOSC1
BST2
GCC1
FPGS
EIF5
RPL5
GTPBP4
TRAPPC1
HTT
TRAPPC8
RAB3D
ATP6V1H
RPS12
CLU
ENDOD1
RNASEL
FANCI
PSMA7
PLAGL2
RABEP1
RPS19
SMIM14
KHSRP
GDI2
MLF2
COX5B
EIF2AK4
ACTB
UBQLN1
COPB1
AMOTL1
FLOT1
HNRNPLL
PLEKHA4
WDR18
EIF3K
UBR2
STC2
COL6A1
YIPF5
IL11
PPP2R5E
DERL1
VTI1B
KHDRBS1
DCTN2
LPAR1
SSBP1
SERBP1
ZNF341
DDX3X
RPL26L1
SELENBP1
TMED4
MROH1
CENPF
PNKD
UBC
MMGT1
DDT
PMPCA
ATP13A1
PRKRA
IGF2BP3
RAB3IP
RPS5
IGHG4
ACSL3
RPL35
SORT1
RPLP1
TRAM1
NUP37
RHEB
CELF1
RAB5B
MAPRE1
NDUFA2
SENP7
ACOT7
ATAD3B
DYNC1H1
TMEM33
DHX15
AP3B1
AHCYL1
LACTB2
ACSF2
YIPF6
LSM3
MOGS
EFNA2
FTH1
SLC35F1
YWHAH
PCBP1
HAGH
CNDP2
YPEL5
CORO1C
MED25
CSNK2B
IMPA2
PDCD6IP
SURF4
RPL17
BMS1
SF3B2
MDH2
POR
MRPL11
DHRS7B
ATP6V1E1
TSPAN14
CLIC1
ATP2A3
NR2F2
CCDC47
P2RY14
PTDSS1
DOCK6
TRIP6
WDR45B
COPB2
GPC4
PSMD9
SMAD2
EIF5B
SRSF7
VKORC1L1
NHLRC2
TNRC6A
RBM14
SPTY2D1
SEC24B
PRPF31
STX18
CFL1
TUSC3
SLC35A2
ARFIP1
SLC25A11
TMBIM6
HSP90AB1
RHOT2
PPP1R9B
DNM2
STRA6
CLPX
NPLOC4
PSMD4
TMED10
RAB11FIP1
SGCD
STX10
ENO1
NDUFB11
PPP6C
PAXBP1
PTPRM
ALG5
CTDNEP1
RABGAP1L
EIF4H
TUBB4B
RNF8
ADPGK
PSMB3
RPS25
EXOC7
TOLLIP
TRAPPC3
TRMT1L
MCMBP
USP28
RPS9
HACD2
TMEM256
CAPZB
ARL8B
VPS45
NBAS
TBCB
DHCR24
VAMP8
UGGT1
NDUFA6
SYNE2
NETO2
ARL1
EIF3B
SQSTM1
PLK1
DDX47
PSMC2
PCMT1
WDR1
AFG3L2
LSM14A
DYNLT1
COPG1
TWF1
MYH9
LBP
HSD17B4
DCLK1
RPS3
SGCB
DHX30
CHGA
PAPPA
RHOA
DCTN3
CXCL11
TNNC1
SUN1
DNAJC3
VAPA
COG2
LIMA1
VPS39
INF2
SUGT1
PCNA
ASIC1
CTBP1
DNAJA1
GFM1
PPP2R2C
RGCC
CRIM1
SLC12A9
PRDX5
VDAC1
TUBB3
ILF3
GOPC
RAB31
AIP
PRRC1
HNRNPH3
EMC7
TMEM41B
LAMC1
CLASP2
SMYD2
CHMP4B
CCDC93
SNAPIN
SEMA6A
EEF1A1
GAR1
INTS3
BAG6
GZF1
TPD52
PSMA4
ROCK1
PHF5A
STK11IP
TK1
TAX1BP1
NUP98
TRAPPC12
RBP4
SP100
DDRGK1
SLC7A5
CAPRIN1
GSPT2
LIFR
EIF4A1
SPTLC2
CLINT1
SYMPK
HPCAL1
HOMER1
SAP18
ABCC10
PFDN6
SRSF1
EEF1E1
FNDC3A
SPIRE1
ZNF346
KHDRBS3
VPS18
SRPRB
MRPS27
UBAP2L
WBP2
CD81
RPL27A
PTPRA
BAP1
LNX2
ERP44
BUB1B
NEDD8
ACIN1
RPL23
ZC3H11A
TXNDC11
GNA14
TBC1D10B
GXYLT1
RPS7
JAK3
ARFGEF1
PLD3
PEX19
PSMC3
CERS2
RFX4
PSMB1
EXOSC6
BECN1
NMD3
PMM2
METTL3
ANXA4
TULP3
ATP2A2
ATIC
UBE2Q1
GPR39
IL2RB
BAX
NCOA4
CYP24A1
NDUFS7
TUBB4A
PNPLA2
CCDC9
PSMB9
RAB8A
RPS27
SLC39A6
ACSL1
CD84
ITPR3
CCL26
CCR6
ULK1
CXCL6
IFI27
ATP6V0D1
NCF2
TRAF3
NOTCH1
LDHB
IL1RL2
HCK
IL12B
ALOX5
CD80
IFNLR1
MAP2K2
IMPDH1
DCTPP1
CR1
CD276
ALOX5AP
NFATC4
TGFB3
IL9R
LIF
TBXAS1
BATF
MYC
THBS1
CXCL14
LTA4H
MS4A7
IFNL1
FURIN
CCR5
CEP250
DPP4
XCR1
CLEC4M
TAC1
PROS1
ZFYVE9
MASP2
STAT5B
TOP3B
LPA
SLC6A19
ADAMTS13
NTPCR
RNPC3
HUNK
WDTC1
PDCD1
MED19
CHAT
NBEAL2
PLXNA2
MGA
DLX3
ITGB3
NTRK1
C1QL1
ATR
ITGAL
ASGR1
MYCBP2
CDSN
MUC5B
ENTPD1
ADAM17
CMIP
USP13
HLA-DPA1
SCAI
MC1R
ERVW-1
SMOC1
OAS2
CXCR3
ELANE
IDO1
KLRC1
IL19
MX1
TMEM97
IFNL2
MARK2
IL18BP
HLA-DMB
HLA-DRA
CCR10
MMP2
MAX
BRCA1
CD160
MT1JP
C8G
PIK3CB
SDC2
CD53
UNG
ADRA1A
PPARGC1A
IL23A
SECTM1
TCFL5
GYPA
TYMS
FOLR2
GADD45B
GSR
PRKN
[truncated: 4,231 more rows]
