# Supplementary material for: Metformin is a potential therapeutic for COVID-19/LUAD by regulating glucose metabolism
Source: Sci Rep. 2024 May 30;14:12406. doi: 10.1038/s41598-024-63081-0 (PMC11137110; doi:10.1038/s41598-024-63081-0)
Supplement: Supplementary file 2 — Supplementary Information 2. [file 41598_2024_63081_MOESM2_ESM.xlsx]

## Sheet: TCGA-LUAD
Gene Symbol	Gene ID	Median (Tumor)	Median (Normal)	Log2(Fold Change)	adjp	Gene Symbol
RP11-40C6.2	ENSG00000219928.2	876.068	1.95	8.216	1.5e-160	RP11-40C6.2
XAGE1A	ENSG00000204379.10	168.545	0.34	6.983	7.11e-76	XAGE1A
XAGE1B	ENSG00000204382.11	118.02	0.64	6.181	1.82e-74	XAGE1B
RP5-940J5.9	ENSG00000269968.1	41.981	0	5.426	3.12e-54	RP5-940J5.9
IGHGP	ENSG00000253755.1	70.112	1.41	4.883	2.29e-118	IGHGP
CRABP2	ENSG00000143320.8	136.503	4.07	4.761	7.75e-110	CRABP2
FAM83A	ENSG00000147689.16	30.26	0.19	4.715	5.9e-178	FAM83A
SPP1	ENSG00000118785.13	252.422	9.08	4.652	9.22e-123	SPP1
TMPRSS4	ENSG00000137648.16	47.221	1.05	4.556	1.49e-131	TMPRSS4
CEACAM5	ENSG00000105388.14	83.47	2.68	4.521	3.47e-72	CEACAM5
IGKV2D-28	ENSG00000242534.2	60.212	1.9	4.4	1.43e-83	IGKV2D-28
COL10A1	ENSG00000123500.9	23.591	0.36	4.176	1.68e-137	COL10A1
TUBB3	ENSG00000258947.6	51.47	2.13	4.067	4.75e-149	TUBB3
CST1	ENSG00000170373.8	15.53	0	4.047	7.24e-91	CST1
SPINK1	ENSG00000164266.10	53.958	2.37	4.028	4.79e-61	SPINK1
MTND4P12	ENSG00000247627.2	19.55	0.34	3.939	5.55e-36	MTND4P12
B3GNT3	ENSG00000179913.10	19.2	0.34	3.914	8.74e-170	B3GNT3
CXCL13	ENSG00000156234.7	20.5	0.43	3.91	1.17e-94	CXCL13
MMP11	ENSG00000099953.9	25.329	0.85	3.831	1.09e-135	MMP11
MUC5B	ENSG00000117983.17	26.08	0.96	3.788	1.66e-34	MUC5B
IGHG4	ENSG00000211892.3	241.888	17.46	3.718	2.55e-70	IGHG4
CP	ENSG00000047457.13	123.81	8.57	3.705	4.51e-90	CP
AGR2	ENSG00000106541.11	389.532	31.939	3.568	1.41e-86	AGR2
AP003391.1	ENSG00000281272.1	10.49	0	3.522	5.16e-17	AP003391.1
UBE2C	ENSG00000175063.16	46.629	3.39	3.44	2.53e-133	UBE2C
PPAP2C	ENSG00000141934.9	85.182	7.05	3.42	3.49e-159	PPAP2C
CYP24A1	ENSG00000019186.9	10.81	0.15	3.36	1.89e-71	CYP24A1
SPDEF	ENSG00000124664.10	18.96	0.95	3.356	3.5e-108	SPDEF
CTHRC1	ENSG00000164932.12	58.679	4.98	3.319	8.16e-114	CTHRC1
AFAP1-AS1	ENSG00000272620.1	9.71	0.09	3.297	2.99e-86	AFAP1-AS1
HMGB3	ENSG00000029993.14	150.612	15.03	3.242	2.72e-164	HMGB3
PYCR1	ENSG00000183010.16	88.382	8.54	3.228	8.65e-179	PYCR1
UBD	ENSG00000213886.3	48.999	4.41	3.208	4.17e-67	UBD
MDK	ENSG00000110492.15	439.981	46.84	3.204	1.69e-142	MDK
C15orf48	ENSG00000166920.10	58.181	5.5	3.187	1.47e-85	C15orf48
CDH3	ENSG00000062038.13	39.711	3.54	3.165	7.56e-91	CDH3
MYBL2	ENSG00000101057.15	17.349	1.05	3.162	4.73e-125	MYBL2
CKS1BP3	ENSG00000268942.2	7.93	0	3.159	5.81e-100	CKS1BP3
TOP2A	ENSG00000131747.14	25.141	2	3.123	9.14e-144	TOP2A
MMP1	ENSG00000196611.4	16.16	0.98	3.115	1.31e-52	MMP1
MMP12	ENSG00000262406.2	9.03	0.19	3.075	7.08e-88	MMP12
HS6ST2	ENSG00000171004.17	9.17	0.22	3.059	3.01e-126	HS6ST2
CDC20	ENSG00000117399.13	22.011	1.82	3.029	3.1e-147	CDC20
ALG1L	ENSG00000189366.9	11.77	0.57	3.024	7.81e-114	ALG1L
XIST	ENSG00000229807.9	12.45	0.67	3.01	8.05e-09	XIST
GOLM1	ENSG00000135052.16	105.939	12.41	2.995	1.53e-196	GOLM1
PPP1R14D	ENSG00000166143.9	7.72	0.1	2.987	1.6e-84	PPP1R14D
KIAA0101	ENSG00000166803.10	28.01	2.67	2.983	4.03e-149	KIAA0101
GJB2	ENSG00000165474.5	9.99	0.41	2.962	3.01e-103	GJB2
SMIM22	ENSG00000267795.5	235.208	29.4	2.958	1.06e-109	SMIM22
ETV4	ENSG00000175832.12	25.021	2.36	2.953	7.31e-154	ETV4
EPN3	ENSG00000049283.17	10.36	0.49	2.931	2.3e-160	EPN3
IGHG1	ENSG00000211896.6	4565.64	598.081	2.93	6.24e-48	IGHG1
AC005255.3	ENSG00000256210.3	6.55	0	2.916	3.47e-103	AC005255.3
GCNT3	ENSG00000140297.12	8.79	0.3	2.913	1.17e-86	GCNT3
LINC00511	ENSG00000227036.6	17.75	1.54	2.884	1.52e-141	LINC00511
BPIFA1	ENSG00000198183.11	11.96	0.76	2.88	4.96e-31	BPIFA1
PODXL2	ENSG00000114631.10	22.7	2.23	2.875	1.06e-105	PODXL2
CENPF	ENSG00000117724.12	16.37	1.41	2.85	7.47e-129	CENPF
FUT2	ENSG00000176920.11	11.04	0.7	2.824	9.43e-137	FUT2
TPX2	ENSG00000088325.15	14.67	1.23	2.813	5.76e-129	TPX2
IGHG2	ENSG00000211893.3	738.471	104.821	2.805	8.19e-43	IGHG2
IGHV1-69-2	ENSG00000280411.1	88.327	11.8	2.803	3.83e-43	IGHV1-69-2
RN7SL1	ENSG00000276168.1	1015.94	145.562	2.795	1.18e-81	RN7SL1
CD24	ENSG00000272398.5	189.479	26.841	2.774	4.88e-77	CD24
PROM2	ENSG00000155066.15	22.54	2.45	2.77	1.56e-134	PROM2
IGKV3-15	ENSG00000244437.1	280.974	40.91	2.75	3.37e-47	IGKV3-15
RP11-10G12.1	ENSG00000244538.1	5.7	0	2.744	1.75e-110	RP11-10G12.1
EPCAM	ENSG00000119888.10	417.229	61.669	2.738	1.53e-157	EPCAM
BIRC5	ENSG00000089685.14	14.47	1.32	2.737	2.69e-121	BIRC5
OCIAD2	ENSG00000145247.11	199.465	29.151	2.733	4.1e-190	OCIAD2
IGKV3D-15	ENSG00000224041.3	8.62	0.47	2.71	1.53e-60	IGKV3D-15
COL11A1	ENSG00000060718.18	6.93	0.22	2.7	1.52e-72	COL11A1
MMP7	ENSG00000137673.8	43.299	5.83	2.697	1.35e-48	MMP7
DSP	ENSG00000096696.13	38.03	5.07	2.685	1.4e-94	DSP
UBE2T	ENSG00000077152.9	24.13	2.93	2.677	6.8e-167	UBE2T
AP000349.2	ENSG00000280178.1	5.83	0.07	2.674	6.12e-98	AP000349.2
CLDN3	ENSG00000165215.6	78.973	11.54	2.673	5.74e-91	CLDN3
HSPB1P1	ENSG00000236060.2	8.61	0.51	2.67	2.89e-68	HSPB1P1
EIF5AP4	ENSG00000234743.1	6.78	0.23	2.661	8.51e-155	EIF5AP4
CCNB1	ENSG00000134057.14	30.42	3.97	2.66	1.98e-156	CCNB1
IGHV3-21	ENSG00000211947.2	112.049	16.89	2.66	1.47e-42	IGHV3-21
SIX1	ENSG00000126778.8	8.84	0.56	2.657	1.56e-83	SIX1
U91328.1	ENSG00000281052.1	5.23	0	2.639	1.21e-11	U91328.1
NEK2	ENSG00000117650.12	7.93	0.44	2.633	1.37e-144	NEK2
IGKV1-33	ENSG00000242076.2	262.031	41.679	2.624	1.37e-41	IGKV1-33
IGKV1D-33	ENSG00000239975.2	5.16	0	2.623	7.26e-71	IGKV1D-33
IGKV4-1	ENSG00000211598.2	255.273	40.91	2.612	6.05e-48	IGKV4-1
RRM2	ENSG00000171848.13	19.061	2.29	2.608	8.68e-114	RRM2
C1orf106	ENSG00000163362.10	29.229	3.97	2.605	5.12e-124	C1orf106
IGHV3-43	ENSG00000232216.1	15.58	1.77	2.581	1.51e-42	IGHV3-43
Metazoa_SRP	ENSG00000274012.1	1296.49	216.286	2.578	4.37e-63	Metazoa_SRP
RHOV	ENSG00000104140.6	9.03	0.69	2.569	1.53e-68	RHOV
SEZ6L2	ENSG00000174938.14	31.219	4.48	2.556	5.04e-87	SEZ6L2
HMGN1P37	ENSG00000229237.2	4.88	0	2.556	8.95e-142	HMGN1P37
ZWINT	ENSG00000122952.16	21.55	2.88	2.539	6.23e-149	ZWINT
IGLC3	ENSG00000211679.2	1737.02	298.522	2.537	1e-38	IGLC3
IGHV5-51	ENSG00000211966.2	97.7	16.151	2.525	1.18e-38	IGHV5-51
PLEK2	ENSG00000100558.8	13.62	1.55	2.519	2.61e-158	PLEK2
RP11-667K14.4	ENSG00000262533.1	4.72	0	2.516	4.73e-63	RP11-667K14.4
IGHV1-24	ENSG00000211950.2	33.139	5.01	2.506	4.15e-40	IGHV1-24
CCNB2	ENSG00000157456.7	12.96	1.46	2.505	1.05e-131	CCNB2
HNRNPCP2	ENSG00000204253.4	15.3	1.88	2.501	8.18e-173	HNRNPCP2
IGHV1-18	ENSG00000211945.2	86.569	14.53	2.495	3.11e-41	IGHV1-18
IGKV1D-39	ENSG00000251546.1	486.669	85.603	2.493	2.53e-36	IGKV1D-39
CA9	ENSG00000107159.12	5.4	0.14	2.489	1.2e-59	CA9
IGLV3-25	ENSG00000211659.2	150.184	26.051	2.483	2.94e-35	IGLV3-25
IGLV2-23	ENSG00000211660.3	151.743	26.35	2.481	3.39e-41	IGLV2-23
IGKC	ENSG00000211592.6	10717.6	1920.01	2.48	3.49e-45	IGKC
ST6GALNAC1	ENSG00000070526.14	35.099	5.51	2.471	1.23e-52	ST6GALNAC1
IGHG3	ENSG00000211897.7	663.935	119.651	2.462	4.16e-47	IGHG3
CEP55	ENSG00000138180.15	8.5	0.73	2.457	1.42e-133	CEP55
IGHV3-23	ENSG00000211949.3	201.843	36.051	2.453	9.21e-41	IGHV3-23
GREM1	ENSG00000166923.10	7.25	0.51	2.45	3.47e-58	GREM1
DSG2	ENSG00000046604.12	32.669	5.17	2.448	1.58e-110	DSG2
IGHV1-69	ENSG00000211973.2	16.999	2.34	2.43	6.99e-32	IGHV1-69
IGLC2	ENSG00000211677.2	3240.95	602.993	2.424	9.03e-37	IGLC2
IGKV1-5	ENSG00000243466.1	235.681	43.119	2.423	8.88e-42	IGKV1-5
RP11-649E7.5	ENSG00000258377.1	6.72	0.44	2.423	1.69e-46	RP11-649E7.5
ANLN	ENSG00000011426.10	10.16	1.09	2.417	1.2e-118	ANLN
TOX3	ENSG00000103460.16	7.64	0.62	2.415	1.28e-79	TOX3
ARSE	ENSG00000157399.14	10.74	1.21	2.409	2.88e-52	ARSE
IGLV3-21	ENSG00000211662.2	92.142	16.6	2.404	9.34e-37	IGLV3-21
SLC2A1	ENSG00000117394.19	68.09	12.09	2.4	1.42e-93	SLC2A1
LAD1	ENSG00000159166.13	70.668	12.62	2.396	4.07e-111	LAD1
IGHV4-31	ENSG00000231475.3	17.19	2.47	2.39	5.69e-37	IGHV4-31
TK1	ENSG00000167900.11	39.439	6.74	2.385	8.35e-120	TK1
WFDC3	ENSG00000124116.18	12.74	1.64	2.38	1.1e-70	WFDC3
IGKV3-20	ENSG00000239951.1	681.23	130.191	2.379	6.73e-43	IGKV3-20
MUC21	ENSG00000204544.5	9.86	1.09	2.377	1.77e-45	MUC21
IGKV3-11	ENSG00000241351.2	833.361	159.675	2.377	4.03e-45	IGKV3-11
CBLC	ENSG00000142273.10	11.58	1.43	2.372	6.27e-138	CBLC
BCL2L15	ENSG00000188761.11	9.55	1.07	2.35	3.56e-85	BCL2L15
SMPDL3B	ENSG00000130768.14	34.83	6.03	2.35	6.84e-108	SMPDL3B
S100P	ENSG00000163993.6	182.91	35.24	2.343	3.89e-27	S100P
DNAJC12	ENSG00000108176.14	11.56	1.5	2.329	7.24e-68	DNAJC12
MUC3A	ENSG00000169894.17	9.58	1.11	2.326	6.68e-56	MUC3A
ANKRD22	ENSG00000152766.5	10.22	1.24	2.325	1.18e-71	ANKRD22
IGLV3-1	ENSG00000211673.2	156.497	30.46	2.324	1.79e-33	IGLV3-1
PVRL4	ENSG00000143217.8	23.821	3.96	2.323	3.73e-115	PVRL4
RP1-241P17.4	ENSG00000228532.4	20.92	3.38	2.323	2.04e-56	RP1-241P17.4
CDKN3	ENSG00000100526.19	12.74	1.75	2.321	5.57e-112	CDKN3
FDCSP	ENSG00000181617.5	4.49	0.1	2.319	1.34e-37	FDCSP
IGKV1-17	ENSG00000240382.3	86.882	16.62	2.318	1.73e-31	IGKV1-17
SPTBN2	ENSG00000173898.11	17.771	2.77	2.316	1.65e-139	SPTBN2
UBE2SP2	ENSG00000224126.2	5.56	0.32	2.313	3.06e-139	UBE2SP2
CDCA7	ENSG00000144354.13	8.98	1.01	2.312	8.58e-105	CDCA7
RP11-316M1.12	ENSG00000259357.2	7.41	0.7	2.307	1.54e-40	RP11-316M1.12
RP11-73M18.2	ENSG00000256500.5	3.89	0	2.29	5.35e-56	RP11-73M18.2
IGSF9	ENSG00000085552.16	6.56	0.55	2.286	7.35e-119	IGSF9
IGKV1-27	ENSG00000244575.3	65.059	12.55	2.285	6.32e-29	IGKV1-27
IGHV4-34	ENSG00000211956.2	50.07	9.52	2.279	2.67e-33	IGHV4-34
IGHV3-11	ENSG00000211941.3	57.531	11.12	2.272	4.94e-36	IGHV3-11
HN1	ENSG00000189159.15	279.828	57.209	2.27	2.77e-168	HN1
FOXM1	ENSG00000111206.12	12.8	1.87	2.266	3.19e-107	FOXM1
PAFAH1B3	ENSG00000079462.7	54.462	10.63	2.254	1.82e-178	PAFAH1B3
WFDC2	ENSG00000101443.17	755.924	157.695	2.254	1.94e-52	WFDC2
PITX1	ENSG00000069011.15	4.62	0.18	2.252	4.14e-75	PITX1
IGLV3-19	ENSG00000211663.2	129.364	26.451	2.248	1.55e-35	IGLV3-19
IGLC1	ENSG00000211675.2	1205.57	255.007	2.237	3.21e-39	IGLC1
CTC-425F1.4	ENSG00000267458.1	21.93	3.87	2.235	3.93e-34	CTC-425F1.4
RMI2	ENSG00000175643.8	12.5	1.88	2.229	3e-157	RMI2
SGPP2	ENSG00000163082.9	23.75	4.32	2.218	4.06e-65	SGPP2
GJB1	ENSG00000169562.9	5.6	0.42	2.217	7.18e-33	GJB1
AURKA	ENSG00000087586.17	11.85	1.78	2.209	1.07e-129	AURKA
METTL7B	ENSG00000170439.6	9.81	1.34	2.208	2.77e-69	METTL7B
ESPN	ENSG00000187017.14	10.09	1.4	2.208	8.13e-50	ESPN
UHRF1	ENSG00000276043.4	7.25	0.79	2.204	6.68e-123	UHRF1
TPD52	ENSG00000076554.15	67.102	13.84	2.198	2.36e-124	TPD52
IGKV1-9	ENSG00000241755.1	92.443	19.471	2.191	4.89e-34	IGKV1-9
KIF20A	ENSG00000112984.11	6.76	0.71	2.182	6.25e-129	KIF20A
IGHV4-39	ENSG00000211959.2	75.019	15.76	2.181	8.26e-31	IGHV4-39
IGLV6-57	ENSG00000211640.3	41.821	8.45	2.18	4.05e-35	IGLV6-57
NME1	ENSG00000239672.7	135.692	29.181	2.179	2.65e-117	NME1
GALNT14	ENSG00000158089.14	9.72	1.37	2.177	1.26e-68	GALNT14
MELK	ENSG00000165304.7	6.41	0.64	2.176	4.86e-111	MELK
IGHV3-30	ENSG00000270550.1	188.915	41.049	2.175	9.82e-31	IGHV3-30
IGKV1-16	ENSG00000240864.3	63.46	13.29	2.173	9.05e-30	IGKV1-16
IGHV3-15	ENSG00000211943.2	62.869	13.17	2.172	7.29e-34	IGHV3-15
IGHV1-2	ENSG00000211934.3	48.772	10.06	2.17	2.82e-27	IGHV1-2
PHLDA2	ENSG00000181649.5	32.619	6.48	2.168	1.15e-83	PHLDA2
IGLV1-44	ENSG00000211651.3	134.158	29.09	2.167	8.15e-30	IGLV1-44
IGKV3D-20	ENSG00000211625.2	12.3	1.97	2.163	3.62e-40	IGKV3D-20
RP11-350J20.12	ENSG00000273132.1	8.14	1.05	2.157	3.49e-71	RP11-350J20.12
SYT7	ENSG00000011347.9	11.7	1.85	2.156	1.5e-86	SYT7
TRIP13	ENSG00000071539.13	8.63	1.16	2.156	1.37e-102	TRIP13
RP11-452N17.1	ENSG00000277998.1	38.239	7.81	2.155	3.52e-93	RP11-452N17.1
CD79A	ENSG00000105369.9	22.441	4.31	2.142	1.71e-46	CD79A
SERINC2	ENSG00000168528.11	106.661	23.429	2.14	4.25e-129	SERINC2
RP3-340N1.2	ENSG00000227066.1	3.79	0.09	2.136	7.99e-74	RP3-340N1.2
MESP1	ENSG00000166823.5	7	0.83	2.128	2.68e-108	MESP1
DLGAP5	ENSG00000126787.12	5.15	0.41	2.125	1e-116	DLGAP5
IGKV1-8	ENSG00000240671.2	45.11	9.58	2.124	2.39e-30	IGKV1-8
IGLV1-40	ENSG00000211653.2	211.673	47.871	2.122	7.54e-36	IGLV1-40
CXCL14	ENSG00000145824.12	18.61	3.52	2.117	7.85e-26	CXCL14
TROAP	ENSG00000135451.12	10.23	1.59	2.116	5.22e-97	TROAP
CTB-63M22.1	ENSG00000229119.3	145.028	32.701	2.115	8.53e-47	CTB-63M22.1
PSAT1	ENSG00000135069.13	12.37	2.1	2.109	4.82e-63	PSAT1
GPT2	ENSG00000166123.13	13.53	2.37	2.108	2.05e-123	GPT2
SAPCD2	ENSG00000186193.8	5.12	0.42	2.108	4e-147	SAPCD2
RPL37P6	ENSG00000241431.1	3.31	0	2.108	2.23e-110	RPL37P6
MUC16	ENSG00000181143.15	5.46	0.5	2.107	1.01e-26	MUC16
FERMT1	ENSG00000101311.15	6.18	0.67	2.104	1.35e-124	FERMT1
NQO1	ENSG00000181019.12	151.135	34.379	2.104	6.64e-71	NQO1
IGHV2-70	ENSG00000211974.3	7.12	0.89	2.103	5.48e-30	IGHV2-70
RHBDL2	ENSG00000158315.10	6.34	0.71	2.102	2.75e-127	RHBDL2
IGHV1-46	ENSG00000211962.2	18.191	3.48	2.099	1.15e-32	IGHV1-46
ASF1B	ENSG00000105011.8	10.29	1.64	2.096	3.18e-123	ASF1B
HABP2	ENSG00000148702.14	3.74	0.11	2.094	1.7e-45	HABP2
EEF1A2	ENSG00000101210.10	6.97	0.87	2.092	1.5e-52	EEF1A2
MUC20	ENSG00000176945.16	43.691	9.49	2.091	2.09e-60	MUC20
IGLV1-47	ENSG00000211648.2	112.68	25.71	2.09	1.07e-30	IGLV1-47
CENPA	ENSG00000115163.14	5.96	0.64	2.085	6.86e-112	CENPA
BARX2	ENSG00000043039.6	3.82	0.14	2.08	1.34e-72	BARX2
S100A2	ENSG00000196754.10	25	5.15	2.08	2.21e-40	S100A2
MAD2L1	ENSG00000164109.13	11.2	1.89	2.078	2.22e-120	MAD2L1
KIF2C	ENSG00000142945.12	7.41	1	2.072	4.18e-114	KIF2C
PTTG1	ENSG00000164611.12	37.121	8.07	2.071	8.39e-113	PTTG1
IGKV1-12	ENSG00000243290.1	10.15	1.66	2.067	2.16e-36	IGKV1-12
NUF2	ENSG00000143228.12	6.53	0.8	2.065	2.63e-111	NUF2
Metazoa_SRP	ENSG00000278771.1	4.72	0.37	2.062	8.85e-72	Metazoa_SRP
IGKV2-28	ENSG00000244116.3	276.991	65.698	2.059	2.85e-27	IGKV2-28
KRT80	ENSG00000167767.13	15.55	2.98	2.056	3.24e-81	KRT80
IGHV3-49	ENSG00000211965.3	22.59	4.68	2.054	5.49e-28	IGHV3-49
CXCL9	ENSG00000138755.5	22.91	4.77	2.051	5.23e-23	CXCL9
AURKB	ENSG00000178999.12	12.26	2.22	2.042	1.67e-98	AURKB
IGHV4-59	ENSG00000224373.3	76.59	17.85	2.041	6.44e-31	IGHV4-59
MANEAL	ENSG00000185090.14	11.23	1.98	2.037	4.01e-101	MANEAL
AC009065.4	ENSG00000279473.1	3.09	0	2.032	2.4e-108	AC009065.4
ATP1B1	ENSG00000143153.12	241.486	58.338	2.031	1.7e-87	ATP1B1
TFAP2A	ENSG00000137203.10	4.68	0.39	2.031	4.92e-84	TFAP2A
NCAPH	ENSG00000121152.9	6.84	0.92	2.03	1.1e-112	NCAPH
CDC6	ENSG00000094804.9	6.34	0.8	2.028	4.04e-97	CDC6
LGSN	ENSG00000146166.16	3.61	0.13	2.028	2.84e-71	LGSN
MKI67	ENSG00000148773.12	8.7	1.38	2.027	8.1e-97	MKI67
EPHX3	ENSG00000105131.7	11.16	1.99	2.024	7.76e-79	EPHX3
CDCA8	ENSG00000134690.10	7.86	1.18	2.023	1.73e-131	CDCA8
SLC25A10	ENSG00000183048.11	27.131	5.92	2.023	1.37e-169	SLC25A10
RP6-65G23.3	ENSG00000259153.1	5.37	0.57	2.021	4.87e-140	RP6-65G23.3
AOC1	ENSG00000002726.19	3.98	0.23	2.017	4.06e-62	AOC1
CDK1	ENSG00000170312.15	17.36	3.54	2.016	1.35e-106	CDK1
LSR	ENSG00000105699.16	155.772	37.77	2.016	4.61e-127	LSR
GYLTL1B	ENSG00000165905.16	19.471	4.07	2.013	1.63e-92	GYLTL1B
ADGRF1	ENSG00000153292.15	14.93	2.95	2.012	2.39e-22	ADGRF1
CDCA5	ENSG00000146670.9	8.5	1.36	2.009	1.86e-104	CDCA5
LAPTM4B	ENSG00000104341.16	127.406	31.04	2.003	3.43e-116	LAPTM4B
CKMT1A	ENSG00000223572.9	6.49	0.87	2.002	2.21e-50	CKMT1A
CDH1	ENSG00000039068.18	105.28	25.591	1.999	5.05e-101	CDH1
PAEP	ENSG00000122133.16	3.39	0.1	1.997	1.41e-45	PAEP
IGHV3-73	ENSG00000211976.2	16.95	3.51	1.993	5.37e-32	IGHV3-73
KIFC1	ENSG00000237649.7	10.06	1.78	1.992	4.27e-104	KIFC1
HMGN1P36	ENSG00000235734.4	2.95	0	1.982	2.17e-114	HMGN1P36
IGLL5	ENSG00000254709.6	118.989	29.459	1.978	4.37e-35	IGLL5
ST14	ENSG00000149418.10	94.91	23.381	1.976	1.11e-130	ST14
RP11-624G17.3	ENSG00000255301.1	4.15	0.31	1.975	1.01e-83	RP11-624G17.3
SLC29A4	ENSG00000164638.10	6.89	1.01	1.973	5.62e-89	SLC29A4
PLK1	ENSG00000166851.14	12.32	2.4	1.97	1.28e-110	PLK1
REEP6	ENSG00000115255.10	10.12	1.84	1.969	7.5e-74	REEP6
FAM83H-AS1	ENSG00000203499.10	18.27	3.93	1.967	1.12e-100	FAM83H-AS1
SDC1	ENSG00000115884.10	212.423	53.649	1.965	2.54e-93	SDC1
IGLC7	ENSG00000211685.3	19.05	4.14	1.964	5.76e-23	IGLC7
IGHM	ENSG00000211899.7	350.701	89.219	1.963	2.42e-21	IGHM
CKMT1B	ENSG00000237289.9	6.24	0.86	1.961	1.71e-54	CKMT1B
RASAL1	ENSG00000111344.11	4.29	0.36	1.96	5.05e-92	RASAL1
TMEM45B	ENSG00000151715.7	29.629	6.87	1.96	2.3e-85	TMEM45B
DERL3	ENSG00000099958.14	36.75	8.73	1.956	1.04e-58	DERL3
MARCKSL1	ENSG00000175130.6	139.381	35.17	1.956	4.87e-112	MARCKSL1
KIF4A	ENSG00000090889.11	4.04	0.3	1.955	1.77e-119	KIF4A
KCNN4	ENSG00000104783.11	31.421	7.37	1.954	3.3e-44	KCNN4
SNRPEP2	ENSG00000256968.1	11.61	2.26	1.952	1.65e-127	SNRPEP2
CLIC6	ENSG00000159212.12	34.09	8.08	1.95	4.68e-28	CLIC6
DBNDD1	ENSG00000003249.13	18.88	4.15	1.949	1.24e-132	DBNDD1
SBK1	ENSG00000188322.4	5.99	0.81	1.949	6.64e-100	SBK1
MET	ENSG00000105976.14	30.93	7.29	1.946	1.25e-38	MET
TXNDC17	ENSG00000129235.10	252.247	64.928	1.942	2.59e-137	TXNDC17
SPAG4	ENSG00000061656.9	22.161	5.04	1.939	3.09e-101	SPAG4
IGHV3-33	ENSG00000211955.2	94.64	23.94	1.939	3.5e-29	IGHV3-33
KCNK1	ENSG00000135750.14	21.13	4.8	1.932	1.99e-59	KCNK1
TMEM92	ENSG00000167105.7	18.52	4.12	1.931	4.05e-76	TMEM92
FAM3C2	ENSG00000174028.6	32.88	7.89	1.93	7.4e-80	FAM3C2
PTPRH	ENSG00000080031.9	3.26	0.12	1.927	2.94e-83	PTPRH
IGKV1-6	ENSG00000239855.1	33.871	8.17	1.927	1.9e-25	IGKV1-6
SOX4	ENSG00000124766.5	40.621	9.95	1.926	1.12e-118	SOX4
HMMR	ENSG00000072571.19	5.11	0.61	1.924	1.09e-114	HMMR
SNRPGP2	ENSG00000264350.1	20.629	4.71	1.921	1.92e-104	SNRPGP2
NGEF	ENSG00000066248.14	4.6	0.48	1.92	5.91e-74	NGEF
MUC4	ENSG00000145113.21	19.16	4.33	1.919	1.31e-24	MUC4
IGFBP3	ENSG00000146674.14	125.922	32.57	1.919	6.28e-69	IGFBP3
KRT17	ENSG00000128422.15	20.941	4.81	1.917	2.8e-21	KRT17
PPIAP22	ENSG00000198618.5	255.007	66.782	1.917	6.15e-137	PPIAP22
CLDN4	ENSG00000189143.9	289.977	76.24	1.913	6.21e-84	CLDN4
LAMB3	ENSG00000196878.12	111.26	28.819	1.913	6.12e-49	LAMB3
IGKV2D-29	ENSG00000243264.2	18.21	4.1	1.913	4.52e-32	IGKV2D-29
SCG5	ENSG00000166922.8	5.84	0.82	1.91	6.21e-73	SCG5
PLS1	ENSG00000120756.12	20.3	4.67	1.909	7.33e-93	PLS1
AL158801.1	ENSG00000279392.1	4.96	0.59	1.906	1.97e-102	AL158801.1
PKMYT1	ENSG00000127564.16	11.25	2.27	1.905	5.97e-101	PKMYT1
GALNT6	ENSG00000139629.15	15.02	3.28	1.904	3.8e-67	GALNT6
KRT8	ENSG00000170421.11	783.668	208.643	1.904	2.6e-94	KRT8
LGR4	ENSG00000205213.13	14.05	3.03	1.901	1.66e-104	LGR4
MEX3A	ENSG00000254726.2	4.22	0.4	1.899	2.55e-108	MEX3A
FOXA1	ENSG00000129514.5	27.739	6.76	1.889	5.74e-81	FOXA1
RP11-544M22.13	ENSG00000270149.5	3.77	0.29	1.887	8.37e-43	RP11-544M22.13
STRA6	ENSG00000137868.18	3.53	0.23	1.881	1.51e-61	STRA6
SLC44A4	ENSG00000204385.10	55.768	14.47	1.876	1.31e-28	SLC44A4
IGHV1-3	ENSG00000211935.3	3.5	0.23	1.871	1.06e-14	IGHV1-3
EFNA4	ENSG00000243364.7	20.831	4.98	1.868	1.1e-163	EFNA4
SRD5A3	ENSG00000128039.10	53.589	13.95	1.868	8.96e-97	SRD5A3
RPS2P55	ENSG00000216866.5	5.35	0.74	1.868	1.69e-131	RPS2P55
TMEM184A	ENSG00000164855.15	14.1	3.14	1.867	1.91e-103	TMEM184A
RP4-800G7.1	ENSG00000239719.1	2.64	0	1.864	1.65e-26	RP4-800G7.1
GINS1	ENSG00000101003.9	4.33	0.47	1.858	1.72e-130	GINS1
IGHV4-4	ENSG00000276775.1	12.62	2.77	1.853	5.56e-22	IGHV4-4
TNFRSF21	ENSG00000146072.6	60.48	16.06	1.849	6.69e-100	TNFRSF21
IL4I1	ENSG00000104951.15	8.97	1.77	1.848	1.77e-69	IL4I1
KIAA1324	ENSG00000116299.16	13.36	2.99	1.848	4.87e-28	KIAA1324
IGLV1-51	ENSG00000211644.2	158.462	43.389	1.845	5.3e-25	IGLV1-51
FA2H	ENSG00000103089.8	8.01	1.51	1.844	2.94e-83	FA2H
YWHAZP5	ENSG00000213260.3	3.74	0.32	1.844	1.67e-105	YWHAZP5
MSL3P1	ENSG00000224287.2	3.74	0.32	1.844	2.12e-125	MSL3P1
COL1A1	ENSG00000108821.13	381.251	105.799	1.84	2.4e-40	COL1A1
COL17A1	ENSG00000065618.16	4.46	0.53	1.835	3e-44	COL17A1
IGKV3D-11	ENSG00000211632.3	5.24	0.75	1.834	1.44e-47	IGKV3D-11
MAL2	ENSG00000147676.13	173.488	48.06	1.831	8.59e-73	MAL2
LY6K	ENSG00000160886.13	5.44	0.81	1.831	1.29e-36	LY6K
IGLV4-69	ENSG00000211637.2	32.271	8.35	1.831	1.32e-24	IGLV4-69
CH507-513H4.5	ENSG00000281383.1	3.9	0.38	1.828	2.15e-50	CH507-513H4.5
SLC35F2	ENSG00000110660.14	14.14	3.28	1.823	1.27e-128	SLC35F2
RP11-783K16.5	ENSG00000256940.1	4.62	0.59	1.822	1.11e-106	RP11-783K16.5
BUB1	ENSG00000169679.14	6.55	1.14	1.819	3.08e-102	BUB1
TSPAN1	ENSG00000117472.9	64.901	17.74	1.814	6.68e-14	TSPAN1
IGHV3-48	ENSG00000211964.3	8.46	1.69	1.814	3.44e-28	IGHV3-48
GPX2	ENSG00000176153.11	7.46	1.41	1.812	2.69e-32	GPX2
FAM64A	ENSG00000129195.15	4.19	0.48	1.81	2.34e-101	FAM64A
ITGB4	ENSG00000132470.13	71.818	19.76	1.81	1.65e-44	ITGB4
ZP3	ENSG00000188372.14	10	2.14	1.809	2.46e-63	ZP3
IGLV3-10	ENSG00000211669.2	52.24	14.19	1.809	3.36e-19	IGLV3-10
CHIT1	ENSG00000133063.15	21.52	5.43	1.808	1.79e-07	CHIT1
CEACAM6	ENSG00000086548.8	607.819	173.176	1.805	1.5e-16	CEACAM6
PTGES	ENSG00000148344.10	19.22	4.8	1.802	5.63e-60	PTGES
FUT3	ENSG00000171124.12	18.16	4.5	1.801	2.52e-59	FUT3
IGHV2-70	ENSG00000274576.2	22.19	5.66	1.8	9.03e-20	IGHV2-70
CH17-224D4.2	ENSG00000282651.1	5.02	0.73	1.799	1.39e-18	CH17-224D4.2
SOX2	ENSG00000181449.3	3.8	0.38	1.798	4.18e-32	SOX2
MSMB	ENSG00000263639.5	6.47	1.15	1.797	3.21e-15	MSMB
NUSAP1	ENSG00000137804.12	14.49	3.46	1.796	9.63e-94	NUSAP1
ARAP1-AS1	ENSG00000256007.1	7.85	1.55	1.795	1.22e-11	ARAP1-AS1
PBK	ENSG00000168078.9	3.85	0.4	1.793	1.7e-96	PBK
TYMS	ENSG00000176890.15	26.21	6.85	1.793	7.8e-88	TYMS
BIK	ENSG00000100290.2	7.76	1.53	1.792	1.85e-89	BIK
RP11-498C9.13	ENSG00000263585.1	2.46	0	1.791	3.46e-31	RP11-498C9.13
IGHV3-74	ENSG00000224650.2	27.839	7.35	1.788	1.55e-26	IGHV3-74
CDT1	ENSG00000167513.8	6.42	1.15	1.787	3.73e-100	CDT1
NCAPG	ENSG00000109805.9	4.52	0.6	1.787	3.65e-97	NCAPG
RP11-464D20.2	ENSG00000239246.3	5.3	0.83	1.784	1.92e-78	RP11-464D20.2
IGKV6-21	ENSG00000211611.2	10.59	2.37	1.782	3.11e-27	IGKV6-21
KIF11	ENSG00000138160.5	4.97	0.74	1.779	1.56e-119	KIF11
KRTCAP3	ENSG00000157992.12	79.219	22.389	1.778	1.97e-97	KRTCAP3
PKIB	ENSG00000135549.14	9.24	1.99	1.776	1.07e-53	PKIB
IGHV6-1	ENSG00000211933.2	10.67	2.42	1.771	2.55e-25	IGHV6-1
CDKN2A	ENSG00000147889.16	10.05	2.24	1.77	5.42e-34	CDKN2A
NMU	ENSG00000109255.11	3.7	0.39	1.758	2.19e-55	NMU
IGLV2-11	ENSG00000211668.2	117.481	34.04	1.758	4.16e-23	IGLV2-11
MMP13	ENSG00000137745.11	2.41	0.01	1.755	3.28e-52	MMP13
CCNO	ENSG00000152669.8	4.59	0.66	1.752	2.73e-40	CCNO
EFNA3	ENSG00000143590.13	5.9	1.05	1.751	6.76e-141	EFNA3
TMPRSS13	ENSG00000137747.14	11.74	2.8	1.745	3.53e-74	TMPRSS13
AHNAK2	ENSG00000185567.6	18.36	4.78	1.744	7.18e-33	AHNAK2
RP5-890E16.4	ENSG00000266341.1	2.35	0	1.744	1.39e-27	RP5-890E16.4
CLDN1	ENSG00000163347.5	20.831	5.55	1.737	4.35e-29	CLDN1
HMGA1	ENSG00000137309.19	132.77	39.14	1.737	1.6e-93	HMGA1
TFAP2C	ENSG00000087510.6	7.59	1.58	1.735	1.23e-82	TFAP2C
CNFN	ENSG00000105427.9	5.5	0.96	1.73	6.28e-101	CNFN
TFPI2	ENSG00000105825.11	17.38	4.54	1.73	2.35e-18	TFPI2
CENPM	ENSG00000100162.14	11.68	2.83	1.727	3.13e-65	CENPM
PRR11	ENSG00000068489.12	5.55	0.98	1.726	7.37e-93	PRR11
NDC80	ENSG00000080986.12	5.32	0.91	1.726	1.59e-90	NDC80
PDIA4	ENSG00000155660.10	179.681	53.6	1.726	5.95e-124	PDIA4
IGLV3-9	ENSG00000211670.2	9.84	2.28	1.725	2.06e-27	IGLV3-9
IGHV4-61	ENSG00000211970.3	24.729	6.79	1.724	7.18e-26	IGHV4-61
MCM4	ENSG00000104738.16	25.5	7.03	1.723	2.34e-106	MCM4
KDELR3	ENSG00000100196.10	34.21	9.67	1.722	6.16e-91	KDELR3
PAICS	ENSG00000128050.8	44.55	12.85	1.718	1.87e-128	PAICS
GINS2	ENSG00000131153.8	4.26	0.6	1.717	2.38e-114	GINS2
SYT12	ENSG00000173227.13	2.55	0.08	1.717	8.86e-67	SYT12
PCP4	ENSG00000183036.10	4.03	0.53	1.717	3.77e-43	PCP4
IGKV3OR2-268	ENSG00000233999.3	3.24	0.29	1.717	3.77e-55	IGKV3OR2-268
C16orf59	ENSG00000162062.14	4.45	0.66	1.715	1.05e-129	C16orf59
WNT7B	ENSG00000188064.9	9.33	2.15	1.713	1.12e-48	WNT7B
SLC27A2	ENSG00000140284.10	5.67	1.04	1.709	1.27e-47	SLC27A2
MZB1	ENSG00000170476.15	47.3	13.78	1.708	2.61e-27	MZB1
PRR36	ENSG00000183248.11	5.66	1.04	1.707	3.42e-89	PRR36
CDC45	ENSG00000093009.9	5.55	1.01	1.704	3.68e-91	CDC45
TLCD1	ENSG00000160606.10	33.249	9.53	1.702	2.46e-119	TLCD1
IGHV2-5	ENSG00000211937.3	45.67	13.34	1.702	1.06e-19	IGHV2-5
RPL39L	ENSG00000163923.9	20.619	5.68	1.694	4.98e-82	RPL39L
SNORA73A	ENSG00000274266.1	2.23	0	1.692	4.39e-11	SNORA73A
PIGY	ENSG00000255072.1	10.45	2.55	1.689	2.11e-17	PIGY
RNA5-8S5	ENSG00000275215.1	1090.52	337.536	1.689	2.76e-35	RNA5-8S5
RNA5-8S5	ENSG00000277739.1	1090.52	337.536	1.689	2.76e-35	RNA5-8S5
RNA5-8S5	ENSG00000278189.1	1090.52	337.536	1.689	2.76e-35	RNA5-8S5
RNA5-8S5	ENSG00000278233.1	1090.52	337.536	1.689	2.76e-35	RNA5-8S5
CHRNA5	ENSG00000169684.13	3.63	0.44	1.685	2.93e-78	CHRNA5
PLEKHS1	ENSG00000148735.14	4.66	0.76	1.685	4.7e-13	PLEKHS1
EXO1	ENSG00000174371.16	3.5	0.4	1.685	9.2e-108	EXO1
CDCA3	ENSG00000111665.11	10.2	2.49	1.682	4.21e-82	CDCA3
SFN	ENSG00000175793.11	149.675	45.972	1.682	1.26e-41	SFN
ZFPM2-AS1	ENSG00000251003.7	2.62	0.13	1.68	4.83e-66	ZFPM2-AS1
LYPD1	ENSG00000150551.10	4.76	0.8	1.678	3.37e-60	LYPD1
KRT18	ENSG00000111057.10	672.084	209.701	1.676	4.23e-87	KRT18
GLB1L2	ENSG00000149328.14	14.09	3.74	1.671	2.94e-54	GLB1L2
XPR1	ENSG00000143324.13	29.24	8.51	1.669	1.22e-88	XPR1
RAB25	ENSG00000132698.13	168.032	52.33	1.664	7.52e-98	RAB25
ADAMDEC1	ENSG00000134028.14	4.19	0.64	1.662	8.84e-51	ADAMDEC1
TESC	ENSG00000088992.17	36.181	10.75	1.662	4.2e-24	TESC
FAM3B	ENSG00000183844.16	24.13	6.94	1.662	1.11e-21	FAM3B
PLA2G2D	ENSG00000117215.14	2.79	0.2	1.659	1.62e-46	PLA2G2D
RP11-44F21.5	ENSG00000260265.1	3.25	0.35	1.655	6.55e-53	RP11-44F21.5
HJURP	ENSG00000123485.11	5.16	0.96	1.652	1.49e-81	HJURP
FOXJ1	ENSG00000129654.7	12.69	3.37	1.647	7.73e-08	FOXJ1
ASPM	ENSG00000066279.16	3.31	0.38	1.643	1.85e-104	ASPM
SRP9P1	ENSG00000180581.7	23.91	6.98	1.642	3.57e-22	SRP9P1
RTN4RL2	ENSG00000186907.7	9.8	2.46	1.642	1.2e-54	RTN4RL2
SLC39A11	ENSG00000133195.11	32.05	9.6	1.641	1.25e-138	SLC39A11
KIF26B	ENSG00000162849.15	4.27	0.69	1.641	9.14e-79	KIF26B
MCM2	ENSG00000073111.13	14.21	3.88	1.64	8.15e-107	MCM2
SLC22A18AS	ENSG00000254827.5	4.39	0.73	1.639	2.31e-78	SLC22A18AS
GYG2	ENSG00000056998.18	4.23	0.68	1.638	6.11e-98	GYG2
IGHV3-53	ENSG00000211967.3	8.29	1.99	1.635	5.35e-31	IGHV3-53
P2RY6	ENSG00000171631.14	8.52	2.07	1.633	1.56e-69	P2RY6
BOLA2B	ENSG00000169627.7	116.5	36.969	1.63	5.34e-137	BOLA2B
SULF1	ENSG00000137573.13	35.49	10.79	1.63	1.35e-46	SULF1
IGLV8-61	ENSG00000211638.2	24.8	7.35	1.628	2.16e-18	IGLV8-61
KPNA2	ENSG00000182481.8	57.699	18.08	1.621	3.84e-95	KPNA2
ADM2	ENSG00000128165.8	3.72	0.54	1.616	4.7e-103	ADM2
LCN2	ENSG00000148346.11	126.719	40.881	1.609	1.49e-23	LCN2
CTA-384D8.35	ENSG00000272666.1	6.59	1.49	1.608	2.18e-78	CTA-384D8.35
RORC	ENSG00000143365.16	20.48	6.05	1.607	6.17e-42	RORC
SPINT2	ENSG00000167642.12	545.599	178.576	1.606	3.25e-105	SPINT2
AC239868.2	ENSG00000280874.1	31.979	9.84	1.605	2.3e-24	AC239868.2
HGD	ENSG00000113924.11	6.05	1.32	1.604	9.29e-39	HGD
RAC3	ENSG00000169750.8	15.55	4.45	1.602	2.69e-83	RAC3
IGLV2-14	ENSG00000211666.2	265.689	86.912	1.601	5.99e-22	IGLV2-14
GALNT7	ENSG00000109586.11	21.259	6.35	1.599	2.09e-118	GALNT7
CENPU	ENSG00000151725.11	9.61	2.52	1.592	6.29e-93	CENPU
CHEK1	ENSG00000149554.12	6.44	1.47	1.591	1.54e-101	CHEK1
SORD2P	ENSG00000259479.6	6.38	1.45	1.591	7.18e-106	SORD2P
IGKV2-24	ENSG00000241294.1	39.33	12.4	1.59	1.39e-17	IGKV2-24
MAGED4	ENSG00000154545.16	4.1	0.7	1.585	2.28e-48	MAGED4
IQGAP3	ENSG00000183856.10	5.18	1.06	1.585	1.98e-81	IQGAP3
ARHGAP40	ENSG00000124143.10	3.46	0.49	1.582	3.68e-47	ARHGAP40
PPP1R14B	ENSG00000173457.10	169.565	56.219	1.576	2.78e-109	PPP1R14B
IGKV1D-16	ENSG00000241244.1	6.03	1.36	1.575	3.31e-22	IGKV1D-16
AP1M2	ENSG00000129354.11	62.27	20.31	1.57	1.69e-104	AP1M2
MND1	ENSG00000121211.7	3.78	0.61	1.57	1.72e-108	MND1
YWHAZP4	ENSG00000213131.3	2.86	0.3	1.57	1.22e-113	YWHAZP4
VSTM2L	ENSG00000132821.11	31.31	9.89	1.569	6e-22	VSTM2L
AC239868.3	ENSG00000281134.1	31.979	10.13	1.567	9.79e-25	AC239868.3
XDH	ENSG00000158125.9	2.26	0.1	1.567	5.99e-79	XDH
C2CD4A	ENSG00000198535.5	2.28	0.11	1.563	2.06e-59	C2CD4A
CXCL10	ENSG00000169245.5	21.561	6.64	1.562	8.17e-20	CXCL10
RAD51	ENSG00000051180.16	4.64	0.91	1.562	2.48e-97	RAD51
LEMD1	ENSG00000186007.9	3.43	0.5	1.562	1.94e-45	LEMD1
AK4	ENSG00000162433.14	7.38	1.84	1.561	1.29e-43	AK4
ASPHD1	ENSG00000174939.10	6.05	1.39	1.561	6.87e-52	ASPHD1
PRDX4	ENSG00000123131.12	154.439	51.721	1.56	2.65e-121	PRDX4
FAM111B	ENSG00000189057.10	3.01	0.36	1.56	4.76e-72	FAM111B
PLEKHA6	ENSG00000143850.12	10.11	2.77	1.559	5.99e-56	PLEKHA6
IGHV3-7	ENSG00000211938.2	40.489	13.11	1.556	1.52e-16	IGHV3-7
DTL	ENSG00000143476.17	4.9	1.01	1.554	1.6e-73	DTL
SUSD4	ENSG00000143502.14	7.28	1.82	1.554	1.08e-34	SUSD4
IGHV2-26	ENSG00000211951.2	10.01	2.75	1.554	2.53e-23	IGHV2-26
IGKV1-39	ENSG00000242371.1	6.66	1.61	1.553	9.28e-21	IGKV1-39
IGF2BP3	ENSG00000136231.13	3.83	0.65	1.55	9.72e-48	IGF2BP3
EGLN3	ENSG00000129521.13	21.9	6.84	1.546	2.57e-35	EGLN3
TMEM106B	ENSG00000106460.18	28.709	9.19	1.544	1.53e-121	TMEM106B
TCEA1P2	ENSG00000230409.3	6.08	1.43	1.543	1.71e-59	TCEA1P2
IGKV2D-40	ENSG00000251039.2	4.62	0.93	1.542	1.35e-19	IGKV2D-40
DEPDC1B	ENSG00000035499.12	2.84	0.32	1.541	2.33e-107	DEPDC1B
BPIFB1	ENSG00000125999.10	24.299	7.7	1.54	0.000641	BPIFB1
GPR160	ENSG00000173890.16	24.501	7.77	1.54	1.74e-46	GPR160
IGKV1D-13	ENSG00000276566.1	6.88	1.71	1.54	4.58e-14	IGKV1D-13
H2BFS	ENSG00000234289.5	9.56	2.64	1.537	1.45e-69	H2BFS
FHL2	ENSG00000115641.18	43.891	14.48	1.536	2.12e-46	FHL2
SLC39A4	ENSG00000147804.9	80.918	27.24	1.536	1.43e-97	SLC39A4
MARVELD3	ENSG00000140832.9	9.28	2.55	1.534	2.7e-122	MARVELD3
MYEOV	ENSG00000172927.7	2.82	0.32	1.533	4.39e-54	MYEOV
PCAT6	ENSG00000228288.6	5.83	1.36	1.533	7.36e-118	PCAT6
CHMP4C	ENSG00000164695.4	16.29	4.98	1.532	1.41e-105	CHMP4C
CTD-3193O13.11	ENSG00000268120.1	4.55	0.92	1.531	4.05e-64	CTD-3193O13.11
AMACR	ENSG00000242110.7	14.63	4.42	1.528	4.03e-93	AMACR
ALDH18A1	ENSG00000059573.8	37.749	12.46	1.526	1.16e-140	ALDH18A1
DHFRP1	ENSG00000188985.6	5.93	1.41	1.524	4.14e-72	DHFRP1
TTK	ENSG00000112742.9	3.08	0.42	1.523	1.88e-91	TTK
ILDR1	ENSG00000145103.12	7.25	1.87	1.523	1.42e-81	ILDR1
CCL20	ENSG00000115009.11	19.849	6.26	1.522	4.8e-12	CCL20
CKS1B	ENSG00000173207.12	92.212	31.46	1.522	4.76e-118	CKS1B
KRT16	ENSG00000186832.8	2.36	0.17	1.522	4.81e-43	KRT16
MMP9	ENSG00000100985.7	30.519	10	1.519	1.99e-26	MMP9
APOC2	ENSG00000234906.8	7.69	2.04	1.515	3.43e-16	APOC2
IGLV2-8	ENSG00000278196.1	67.181	22.88	1.514	9.57e-17	IGLV2-8
RP11-161H23.5	ENSG00000258232.2	138.399	47.851	1.513	1.03e-92	RP11-161H23.5
DEPTOR	ENSG00000155792.9	11.18	3.27	1.512	7.38e-66	DEPTOR
NET1	ENSG00000173848.18	56.3	19.09	1.512	4.98e-79	NET1
TMEM182	ENSG00000170417.14	4.7	1	1.511	5.26e-165	TMEM182
SMKR1	ENSG00000240204.2	3.13	0.45	1.51	6.37e-61	SMKR1
VWA1	ENSG00000179403.11	92.969	32.019	1.509	1.82e-71	VWA1
TRIM2	ENSG00000109654.14	19.84	6.33	1.507	2.01e-55	TRIM2
TMED3	ENSG00000166557.12	127.999	44.421	1.506	2.2e-123	TMED3
EPHA10	ENSG00000183317.16	2.46	0.22	1.504	5e-85	EPHA10
RP11-480I12.5	ENSG00000214796.8	4.44	0.92	1.503	4.87e-93	RP11-480I12.5
SIX4	ENSG00000100625.8	3.08	0.44	1.502	5.37e-90	SIX4
CCNA2	ENSG00000145386.9	6.67	1.71	1.501	2.48e-80	CCNA2
GFRA3	ENSG00000146013.10	2.51	0.24	1.501	7.15e-37	GFRA3
ESRP1	ENSG00000104413.15	44.64	15.15	1.499	1.54e-109	ESRP1
UGT8	ENSG00000174607.10	2.87	0.37	1.498	8.15e-48	UGT8
RP11-388M20.2	ENSG00000261385.1	3.01	0.42	1.498	1.13e-18	RP11-388M20.2
SLC44A5	ENSG00000137968.16	2.33	0.18	1.497	1.62e-50	SLC44A5
ITPKA	ENSG00000137825.10	3.37	0.55	1.495	4e-52	ITPKA
RECQL4	ENSG00000160957.12	10.64	3.13	1.495	1.01e-86	RECQL4
NT5E	ENSG00000135318.11	15.65	4.91	1.494	1.71e-35	NT5E
LGALS3BP	ENSG00000108679.12	684.875	242.862	1.492	4.15e-64	LGALS3BP
UQCC2	ENSG00000137288.9	109.061	38.141	1.492	8.87e-124	UQCC2
TDRKH	ENSG00000182134.15	13.85	4.28	1.492	1.71e-116	TDRKH
LINC00467	ENSG00000153363.12	10.19	2.98	1.491	1.76e-112	LINC00467
ALDH3B2	ENSG00000132746.14	2.99	0.42	1.49	6.84e-65	ALDH3B2
GPR87	ENSG00000138271.5	2.09	0.1	1.49	2.15e-45	GPR87
SOWAHB	ENSG00000186212.3	3.55	0.62	1.49	1.39e-81	SOWAHB
ERO1L	ENSG00000197930.12	47.649	16.32	1.49	7.12e-86	ERO1L
FUT8	ENSG00000033170.16	26.541	8.81	1.489	1.68e-86	FUT8
TUBA1C	ENSG00000167553.14	302.522	107.358	1.486	1.48e-91	TUBA1C
SLC50A1	ENSG00000169241.17	110.002	38.73	1.482	6.31e-123	SLC50A1
CCDC34	ENSG00000109881.16	7.71	2.12	1.481	1.44e-92	CCDC34
IGLV3-27	ENSG00000211658.2	9.55	2.78	1.481	1.1e-18	IGLV3-27
PLEKHG6	ENSG00000008323.15	6.11	1.55	1.479	2.14e-76	PLEKHG6
GALNT3	ENSG00000115339.13	31.441	10.64	1.479	5.43e-42	GALNT3
CXADR	ENSG00000154639.18	13.68	4.27	1.478	9.4e-53	CXADR
GRHL2	ENSG00000083307.10	12.48	3.84	1.478	3.09e-88	GRHL2
BUB1B	ENSG00000156970.12	4.4	0.94	1.477	5.13e-76	BUB1B
RP11-204C16.4	ENSG00000217624.2	2.59	0.29	1.477	6.56e-91	RP11-204C16.4
RHNO1	ENSG00000171792.10	25.91	8.69	1.474	9.27e-147	RHNO1
CAPN12	ENSG00000182472.8	13.42	4.2	1.471	5.16e-46	CAPN12
CTSV	ENSG00000136943.10	3.27	0.54	1.471	1.23e-52	CTSV
EIF1AXP1	ENSG00000236698.1	9.26	2.7	1.471	8.68e-54	EIF1AXP1
DPP4	ENSG00000197635.9	25.82	8.68	1.47	2.16e-20	DPP4
F12	ENSG00000131187.9	3.95	0.79	1.467	1.5e-87	F12
SLAMF7	ENSG00000026751.16	16.37	5.29	1.466	1.36e-35	SLAMF7
HN1L	ENSG00000206053.12	56.449	19.81	1.465	3.59e-126	HN1L
FNDC1	ENSG00000164694.16	3.49	0.63	1.462	1.61e-49	FNDC1
CCDC167	ENSG00000198937.8	37.94	13.14	1.461	1.87e-116	CCDC167
NPM3	ENSG00000107833.10	38.101	13.22	1.459	2.73e-118	NPM3
PKP3	ENSG00000184363.9	38.73	13.45	1.459	1.55e-92	PKP3
APOBEC3B	ENSG00000179750.15	5.98	1.54	1.458	3.86e-52	APOBEC3B
SORD	ENSG00000140263.13	15.54	5.03	1.456	4.95e-97	SORD
PTP4A1	ENSG00000112245.9	164.073	59.272	1.454	3.42e-52	PTP4A1
RNU1-106P	ENSG00000207110.1	1.74	0	1.454	5.75e-16	RNU1-106P
GGCT	ENSG00000006625.17	77.149	27.58	1.451	1.91e-112	GGCT
SLC7A5	ENSG00000103257.8	25.08	8.54	1.451	1.47e-64	SLC7A5
SPC25	ENSG00000152253.8	3.7	0.72	1.45	3.78e-90	SPC25
TFF3	ENSG00000160180.15	49.511	17.49	1.45	1.38e-15	TFF3
LINC01426	ENSG00000234380.1	2.49	0.28	1.447	7.9e-89	LINC01426
RNF43	ENSG00000108375.12	10.05	3.06	1.445	3.99e-66	RNF43
IGKV2D-30	ENSG00000239571.1	2.43	0.26	1.445	1.23e-29	IGKV2D-30
ECE2	ENSG00000145194.17	7.67	2.19	1.442	1.67e-112	ECE2
ERICH5	ENSG00000177459.10	2.45	0.27	1.442	2.42e-34	ERICH5
VPREB3	ENSG00000128218.7	2.74	0.38	1.438	3.95e-58	VPREB3
HKDC1	ENSG00000156510.12	6.34	1.71	1.438	2.45e-36	HKDC1
STYK1	ENSG00000060140.8	3.41	0.63	1.436	1.56e-88	STYK1
VWA2	ENSG00000165816.12	5.33	1.34	1.436	8.19e-39	VWA2
FEN1	ENSG00000168496.3	16.79	5.58	1.435	5.1e-108	FEN1
PFKP	ENSG00000067057.16	62.908	22.65	1.434	1.36e-61	PFKP
OTX1	ENSG00000115507.9	2	0.11	1.434	3.54e-113	OTX1
NLN	ENSG00000123213.22	10.08	3.1	1.434	1.85e-111	NLN
CH17-224D4.1	ENSG00000282639.1	2.59	0.33	1.433	6.26e-26	CH17-224D4.1
DEPDC1	ENSG00000024526.16	2.16	0.17	1.433	3.19e-97	DEPDC1
PDZK1IP1	ENSG00000162366.7	92.129	33.49	1.433	2.84e-17	PDZK1IP1
PERP	ENSG00000112378.11	60.858	21.919	1.432	2.14e-73	PERP
RP11-289I10.2	ENSG00000223612.3	7.14	2.02	1.43	1.85e-59	RP11-289I10.2
GTSE1	ENSG00000075218.18	3.82	0.79	1.429	1.05e-81	GTSE1
HNF4G	ENSG00000164749.11	1.85	0.06	1.427	7.77e-79	HNF4G
IGLV7-43	ENSG00000211652.2	16.1	5.36	1.427	4.98e-23	IGLV7-43
FOXA3	ENSG00000170608.2	2.25	0.21	1.425	2.04e-59	FOXA3
LINC01296	ENSG00000244306.9	3.64	0.73	1.423	3.29e-48	LINC01296
RP11-805J14.5	ENSG00000254721.1	10.53	3.3	1.423	2.61e-90	RP11-805J14.5
PTK6	ENSG00000101213.6	9.1	2.77	1.422	5.21e-55	PTK6
QPCT	ENSG00000115828.15	15.44	5.14	1.421	5.22e-35	QPCT
TMCO1	ENSG00000143183.16	127.141	46.879	1.42	9.28e-115	TMCO1
OR2I1P	ENSG00000237988.3	3.12	0.54	1.42	7.01e-29	OR2I1P
BCAS4	ENSG00000124243.17	10.47	3.3	1.415	3.6e-74	BCAS4
STARD10	ENSG00000214530.7	221.167	82.298	1.415	6.16e-72	STARD10
CEACAM1	ENSG00000079385.21	19.251	6.6	1.414	7.24e-34	CEACAM1
PON3	ENSG00000105852.10	34.35	12.28	1.412	7.02e-28	PON3
FTH1P20	ENSG00000226564.1	19.171	6.58	1.412	3.51e-39	FTH1P20
MNX1-AS1	ENSG00000243479.3	1.66	0	1.411	1.87e-94	MNX1-AS1
ENC1	ENSG00000171617.13	18.79	6.46	1.408	1.83e-56	ENC1
IGLV1-36	ENSG00000211655.3	7.72	2.29	1.406	1.06e-16	IGLV1-36
RP11-318C24.1	ENSG00000230777.1	1.65	0	1.406	7.63e-10	RP11-318C24.1
PAX9	ENSG00000198807.12	2.44	0.3	1.404	3.04e-53	PAX9
ABCC3	ENSG00000108846.15	67.751	24.989	1.403	9.71e-32	ABCC3
CYP2J2	ENSG00000134716.9	4.66	1.14	1.403	7.87e-61	CYP2J2
FAM83H	ENSG00000180921.6	25.24	8.92	1.403	3.78e-89	FAM83H
C1orf53	ENSG00000203724.10	8.61	2.64	1.401	1.66e-81	C1orf53
STK32A	ENSG00000169302.14	5.84	1.59	1.401	1.07e-43	STK32A
RP11-641D5.1	ENSG00000213178.3	301.621	113.574	1.401	1.11e-95	RP11-641D5.1
CKAP2L	ENSG00000169607.12	2.59	0.36	1.4	2.55e-90	CKAP2L
SLC52A3	ENSG00000101276.14	4.33	1.02	1.4	1.61e-62	SLC52A3
MXRA5	ENSG00000101825.7	11.74	3.83	1.399	3.2e-33	MXRA5
MALL	ENSG00000144063.3	108.993	40.779	1.397	2.08e-21	MALL
SKA3	ENSG00000165480.15	2.53	0.34	1.397	2.61e-104	SKA3
TNS4	ENSG00000131746.12	2.73	0.42	1.393	1.72e-35	TNS4
LRRC15	ENSG00000172061.8	2.73	0.42	1.393	3e-38	LRRC15
KIF18B	ENSG00000186185.13	2.99	0.52	1.392	2.18e-71	KIF18B
B4GALNT4	ENSG00000182272.11	3.51	0.72	1.391	1.93e-42	B4GALNT4
ERBB3	ENSG00000065361.14	72.078	26.891	1.39	2.81e-60	ERBB3
TSPAN6	ENSG00000000003.14	33.91	12.33	1.389	4.64e-92	TSPAN6
STK39	ENSG00000198648.10	21.919	7.75	1.389	1.32e-78	STK39
CDC25C	ENSG00000158402.18	2.22	0.23	1.388	1.25e-110	CDC25C
KCNK5	ENSG00000164626.8	15.66	5.37	1.387	5.54e-36	KCNK5
HIST1H2BD	ENSG00000158373.8	30.819	11.19	1.384	1.9e-21	HIST1H2BD
RP11-386G11.10	ENSG00000258017.1	99.559	37.53	1.384	3.86e-25	RP11-386G11.10
AL450992.2	ENSG00000234614.1	4.66	1.17	1.383	2.63e-78	AL450992.2
CD27	ENSG00000139193.3	11.49	3.79	1.383	5.93e-36	CD27
C10orf35	ENSG00000171224.8	15.38	5.29	1.381	1.35e-119	C10orf35
CCL22	ENSG00000102962.4	3.81	0.85	1.379	1.15e-34	CCL22
FBXO32	ENSG00000156804.7	19.99	7.07	1.379	1.28e-55	FBXO32
JCHAIN	ENSG00000132465.10	316.2	121.363	1.374	1.4e-10	JCHAIN
CH17-212P11.4	ENSG00000282600.1	1.59	0	1.373	2.73e-46	CH17-212P11.4
COL3A1	ENSG00000168542.12	308.622	118.561	1.373	1.41e-27	COL3A1
IRF6	ENSG00000117595.10	19.129	6.77	1.373	4.53e-64	IRF6
RPL23AP65	ENSG00000243964.1	5.45	1.49	1.373	4.98e-38	RPL23AP65
B3GNT6	ENSG00000198488.10	1.64	0.02	1.372	1.12e-57	B3GNT6
TMEM30B	ENSG00000182107.6	20.97	7.49	1.372	1.32e-51	TMEM30B
RCC1	ENSG00000180198.15	32.239	11.85	1.371	6.6e-116	RCC1
CILP2	ENSG00000160161.9	2.18	0.23	1.37	3.82e-57	CILP2
ARHGEF35	ENSG00000213214.4	11.12	3.71	1.364	2.05e-39	ARHGEF35
COA6	ENSG00000168275.14	48.21	18.12	1.364	2.34e-116	COA6
ECT2	ENSG00000114346.13	14.5	5.02	1.364	6.27e-80	ECT2
AMY1C	ENSG00000187733.6	16.45	5.79	1.362	5.76e-11	AMY1C
IGLV7-46	ENSG00000211649.3	19.08	6.82	1.361	1.5e-15	IGLV7-46
FTH1P7	ENSG00000232187.1	30.02	11.09	1.359	7.66e-43	FTH1P7
CST2	ENSG00000170369.3	2.51	0.37	1.357	2.96e-27	CST2
IGHV3-66	ENSG00000211972.2	6.57	1.96	1.355	3.83e-20	IGHV3-66
MINOS1-NBL1	ENSG00000270136.5	5.01	1.35	1.355	1.04e-93	MINOS1-NBL1
ORC6	ENSG00000091651.8	4.84	1.29	1.351	1.05e-92	ORC6
F2RL1	ENSG00000164251.4	9.53	3.13	1.35	3.95e-41	F2RL1
SRD5A1	ENSG00000145545.11	8.45	2.71	1.349	1.76e-96	SRD5A1
C3orf14	ENSG00000114405.10	20.669	7.52	1.347	1.43e-81	C3orf14
RGS17	ENSG00000091844.7	2.13	0.23	1.347	4.73e-67	RGS17
LAGE3	ENSG00000196976.6	44.901	17.05	1.347	6.66e-121	LAGE3
EPHB2	ENSG00000133216.16	5.91	1.72	1.345	3.9e-52	EPHB2
RP11-27G14.4	ENSG00000282221.1	2.55	0.4	1.342	1.43e-97	RP11-27G14.4
RAD51AP1	ENSG00000111247.14	5.31	1.49	1.341	8.18e-82	RAD51AP1
AQP3	ENSG00000165272.14	203.925	79.942	1.34	1.06e-15	AQP3
THY1	ENSG00000154096.13	60.652	23.35	1.34	8.19e-24	THY1
AC000089.3	ENSG00000235776.2	2.69	0.46	1.338	7.06e-91	AC000089.3
ACY3	ENSG00000132744.7	2.11	0.23	1.338	1.29e-74	ACY3
SERTAD4	ENSG00000082497.11	4.76	1.28	1.337	5.63e-38	SERTAD4
CRYM	ENSG00000103316.10	8.62	2.81	1.336	8.02e-15	CRYM
IGFL2	ENSG00000204866.8	1.75	0.09	1.335	8.93e-50	IGFL2
BPHL	ENSG00000137274.12	23.441	8.7	1.333	1.83e-117	BPHL
SPC24	ENSG00000161888.11	4.04	1	1.333	4.6e-76	SPC24
EHF	ENSG00000135373.12	23.65	8.79	1.332	4.76e-34	EHF
CDCP1	ENSG00000163814.7	13.09	4.6	1.331	1.76e-39	CDCP1
EEF1A1P9	ENSG00000249264.1	2.27	0.3	1.331	2.68e-58	EEF1A1P9
KDF1	ENSG00000175707.8	14.8	5.28	1.331	1.39e-107	KDF1
BZW2	ENSG00000136261.14	62.309	24.19	1.33	5.67e-106	BZW2
DUXAP8	ENSG00000206195.10	4.63	1.24	1.33	4.37e-37	DUXAP8
TNFRSF17	ENSG00000048462.10	3.35	0.73	1.33	1.58e-38	TNFRSF17
AP1S1	ENSG00000106367.13	64.879	25.221	1.329	1.9e-114	AP1S1
RBBP8NL	ENSG00000130701.3	1.94	0.17	1.329	1.41e-125	RBBP8NL
SCAMP5	ENSG00000198794.11	6.41	1.95	1.329	3.59e-71	SCAMP5
SMIM15	ENSG00000188725.7	37.579	14.37	1.328	9.12e-104	SMIM15
CCT3	ENSG00000163468.14	197.498	78.329	1.323	3.34e-125	CCT3
PLAU	ENSG00000122861.15	48.789	18.93	1.321	1.37e-40	PLAU
SSR4	ENSG00000180879.13	706.281	282.811	1.317	6.82e-102	SSR4
PRSS16	ENSG00000112812.15	18.89	6.99	1.316	1.14e-63	PRSS16
RP11-468E2.1	ENSG00000254692.1	12.58	4.46	1.315	2.11e-34	RP11-468E2.1
PPAT	ENSG00000128059.8	6.13	1.87	1.313	1.82e-115	PPAT
TMEM177	ENSG00000144120.12	10.43	3.6	1.313	7.46e-148	TMEM177
RPL41P2	ENSG00000256338.2	84.559	33.46	1.312	7.9e-54	RPL41P2
E2F8	ENSG00000129173.12	2.3	0.33	1.311	6.64e-96	E2F8
RP5-1061H20.4	ENSG00000177788.5	2.47	0.4	1.31	4.33e-99	RP5-1061H20.4
HIST2H4A	ENSG00000270882.2	15.97	5.85	1.309	2.2e-57	HIST2H4A
DNAJC19P9	ENSG00000258608.1	2.59	0.45	1.308	2.35e-49	DNAJC19P9
ZDHHC9	ENSG00000188706.12	64.52	25.46	1.308	1.5e-51	ZDHHC9
ELF3	ENSG00000163435.15	319.35	128.613	1.305	4.66e-21	ELF3
STAP2	ENSG00000178078.11	35.299	13.7	1.304	1.05e-82	STAP2
NIPSNAP1	ENSG00000184117.11	40.98	16.01	1.303	1.16e-120	NIPSNAP1
FEZF1-AS1	ENSG00000230316.6	1.64	0.07	1.303	1.05e-48	FEZF1-AS1
RP11-334E6.12	ENSG00000263873.1	17.24	6.4	1.302	3.17e-26	RP11-334E6.12
TGFA	ENSG00000163235.15	8.06	2.68	1.3	1.12e-42	TGFA
SUGCT	ENSG00000175600.15	4.64	1.29	1.3	2.42e-43	SUGCT
CKS2	ENSG00000123975.4	61.452	24.429	1.296	6.22e-68	CKS2
ARHGEF16	ENSG00000130762.14	15.76	5.83	1.295	3.17e-92	ARHGEF16
CABYR	ENSG00000154040.20	4.84	1.38	1.295	5.24e-49	CABYR
FOXP3	ENSG00000049768.14	2.68	0.5	1.295	6.76e-87	FOXP3
TMEM54	ENSG00000121900.18	89.108	35.73	1.295	1.46e-73	TMEM54
CADM4	ENSG00000105767.2	12.4	4.47	1.293	5.39e-59	CADM4
SPINT1	ENSG00000166145.14	144.006	58.181	1.293	2.76e-76	SPINT1
PRAME	ENSG00000185686.17	1.64	0.08	1.29	4.89e-49	PRAME
RP11-215A21.2	ENSG00000236058.3	2.35	0.37	1.29	1.48e-90	RP11-215A21.2
FAXC	ENSG00000146267.11	8.22	2.78	1.286	5.04e-50	FAXC
OIP5	ENSG00000104147.8	2.46	0.42	1.285	2.35e-92	OIP5
RP3-461F17.3	ENSG00000268439.5	17.37	6.55	1.283	5.17e-96	RP3-461F17.3
RPL39P3	ENSG00000235174.1	795.71	326.581	1.282	3.19e-35	RPL39P3
BEAN1	ENSG00000166546.13	4	1.06	1.279	1.74e-50	BEAN1
CENPW	ENSG00000203760.8	12.73	4.66	1.279	1.95e-63	CENPW
XXbac-BPG246D15.9	ENSG00000250264.1	5.09	1.51	1.279	3.81e-22	XXbac-BPG246D15.9
STEAP3	ENSG00000115107.19	22.68	8.78	1.276	7.1e-37	STEAP3
RPS28P7	ENSG00000227097.5	789.283	325.338	1.276	1.11e-58	RPS28P7
RP11-138I1.4	ENSG00000265401.1	146.798	60.041	1.276	9.21e-41	RP11-138I1.4
PVRL1	ENSG00000110400.10	9.94	3.52	1.275	6.91e-62	PVRL1
MMP15	ENSG00000102996.4	24.71	9.63	1.274	5.55e-58	MMP15
OVOL1	ENSG00000172818.9	2.24	0.34	1.274	2.96e-84	OVOL1
RNASEH2A	ENSG00000104889.4	23.011	8.95	1.271	5.31e-95	RNASEH2A
FUCA1	ENSG00000179163.11	64.601	26.199	1.27	3.99e-51	FUCA1
IGHA1	ENSG00000211895.4	2239.72	928.977	1.269	8.49e-16	IGHA1
ENO1	ENSG00000074800.13	1257.29	521.78	1.267	3.88e-84	ENO1
DCAF13	ENSG00000164934.13	32.41	12.89	1.266	6.68e-107	DCAF13
DNAH14	ENSG00000185842.14	8.55	2.97	1.266	3.02e-102	DNAH14
ENTPD3	ENSG00000168032.8	5.11	1.54	1.266	8.33e-31	ENTPD3
ISG15	ENSG00000187608.8	127.432	52.388	1.266	6.53e-37	ISG15
IGLV5-45	ENSG00000211650.2	8.57	2.98	1.266	7.63e-17	IGLV5-45
PMAIP1	ENSG00000141682.11	8.88	3.11	1.265	3.21e-35	PMAIP1
ITGA11	ENSG00000137809.16	4.62	1.34	1.264	5.89e-45	ITGA11
PITX2	ENSG00000164093.15	1.4	0	1.263	3.04e-56	PITX2
RP11-1223D19.2	ENSG00000282785.1	1.4	0	1.263	1.05e-21	RP11-1223D19.2
SLC41A2	ENSG00000136052.9	11.95	4.4	1.262	2.45e-65	SLC41A2
ARSD	ENSG00000006756.15	32.039	12.79	1.261	6.44e-46	ARSD
EFNA5	ENSG00000184349.12	8.06	2.78	1.261	8.2e-54	EFNA5
STMN1	ENSG00000117632.20	140.516	58.032	1.261	1.68e-58	STMN1
TFB2M	ENSG00000162851.7	16.04	6.11	1.261	3.27e-120	TFB2M
RPL35P1	ENSG00000237991.3	3.09	0.71	1.258	1.7e-52	RPL35P1
CCNF	ENSG00000162063.12	4.73	1.4	1.255	4.34e-102	CCNF
FGL1	ENSG00000104760.16	2.39	0.42	1.255	1.88e-32	FGL1
AP001631.9	ENSG00000236663.1	1.79	0.17	1.254	2.94e-63	AP001631.9
CTA-384D8.34	ENSG00000273272.1	6.13	1.99	1.254	8.08e-45	CTA-384D8.34
SLC16A9	ENSG00000165449.11	2.96	0.66	1.254	9.32e-44	SLC16A9
CTD-2619J13.13	ENSG00000268307.1	2.55	0.49	1.253	1.18e-42	CTD-2619J13.13
GOLGA7B	ENSG00000155265.10	3.22	0.77	1.253	1.27e-61	GOLGA7B
ARNTL2	ENSG00000029153.14	5.12	1.57	1.252	6.31e-43	ARNTL2
PCP4L1	ENSG00000248485.1	8.24	2.88	1.252	8.07e-17	PCP4L1
SGOL1	ENSG00000129810.14	2.07	0.29	1.251	8.52e-97	SGOL1
KIF23	ENSG00000137807.13	6.57	2.18	1.251	2.05e-59	KIF23
GSTA1	ENSG00000243955.5	8.26	2.89	1.251	3.26e-06	GSTA1
IGHV1-58	ENSG00000211968.3	2.78	0.59	1.249	1.13e-24	IGHV1-58
AC093850.2	ENSG00000230838.1	1.68	0.13	1.246	3.07e-62	AC093850.2
TBCAP1	ENSG00000226781.1	2.13	0.32	1.246	3.29e-70	TBCAP1
UGDH	ENSG00000109814.11	39.341	16.02	1.245	1.49e-54	UGDH
GPRIN1	ENSG00000169258.6	2.39	0.43	1.245	1.58e-79	GPRIN1
TNNT1	ENSG00000105048.16	10.24	3.75	1.243	1.62e-16	TNNT1
CANT1	ENSG00000171302.16	48.819	20.06	1.242	4.45e-92	CANT1
RP11-76C10.6	ENSG00000280002.1	3.92	1.08	1.242	7.51e-19	RP11-76C10.6
WDR66	ENSG00000158023.9	6.91	2.35	1.24	4.44e-20	WDR66
PC	ENSG00000173599.13	18.23	7.14	1.24	5.49e-77	PC
CTC-518P12.6	ENSG00000267484.1	1.36	0	1.239	3.24e-37	CTC-518P12.6
DNAJB13	ENSG00000187726.8	3.98	1.11	1.239	4.93e-11	DNAJB13
RP11-334C17.6	ENSG00000275479.1	1.36	0	1.239	1.07e-08	RP11-334C17.6
RHPN2	ENSG00000131941.7	11.01	4.09	1.238	2e-55	RHPN2
RPP40	ENSG00000124787.13	7.37	2.55	1.237	1.27e-91	RPP40
PAK6	ENSG00000259288.5	4.94	1.52	1.237	9.93e-84	PAK6
BCAS1	ENSG00000064787.12	3.59	0.95	1.235	7.39e-25	BCAS1
RP13-582O9.7	ENSG00000272172.1	1.35	0	1.233	1.66e-27	RP13-582O9.7
CLDN10	ENSG00000134873.9	5.06	1.58	1.232	5.43e-30	CLDN10
APOA1BP	ENSG00000163382.11	134.503	56.712	1.231	2.56e-119	APOA1BP
DNAJC22	ENSG00000178401.14	1.79	0.19	1.229	1.91e-58	DNAJC22
MRPS33	ENSG00000090263.15	75.861	31.8	1.229	1.04e-115	MRPS33
LAMC2	ENSG00000058085.14	36.45	15.009	1.226	6e-19	LAMC2
TMPRSS11E	ENSG00000087128.9	1.41	0.03	1.226	5.04e-52	TMPRSS11E
IGLC6	ENSG00000222037.5	2.11	0.33	1.225	1.64e-33	IGLC6
CTB-191K22.5	ENSG00000267815.1	27.561	11.23	1.224	1.06e-17	CTB-191K22.5
AC005538.3	ENSG00000279809.1	1.66	0.14	1.222	1.88e-67	AC005538.3
S100A14	ENSG00000189334.8	181.445	77.197	1.222	4.21e-24	S100A14
PSMG3	ENSG00000157778.8	59.601	24.989	1.221	9.34e-112	PSMG3
CTD-2224J9.4	ENSG00000241434.1	1.33	0	1.22	0.00189	CTD-2224J9.4
PFN2	ENSG00000070087.13	47.14	19.67	1.22	4.16e-34	PFN2
STYXL1	ENSG00000127952.16	55.66	23.34	1.219	9.31e-100	STYXL1
DDR1	ENSG00000204580.11	107.09	45.55	1.215	4.22e-54	DDR1
PDGFRL	ENSG00000104213.12	8.84	3.24	1.215	4.22e-41	PDGFRL
HOXB7	ENSG00000260027.4	7.66	2.73	1.215	1.17e-28	HOXB7
NXT2	ENSG00000101888.11	10.76	4.07	1.214	1.16e-73	NXT2
KIF12	ENSG00000136883.12	4.29	1.28	1.214	3.04e-30	KIF12
RP11-76C10.5	ENSG00000256151.1	2.78	0.63	1.214	7.11e-20	RP11-76C10.5
CLDN2	ENSG00000165376.10	1.62	0.13	1.213	1.55e-23	CLDN2
DSC2	ENSG00000134755.14	9.21	3.41	1.211	2.95e-45	DSC2
METTL1	ENSG00000037897.16	34.35	14.27	1.211	7.22e-78	METTL1
MCM10	ENSG00000065328.16	1.94	0.27	1.211	1.83e-82	MCM10
PTPRF	ENSG00000142949.16	87.571	37.291	1.21	3.76e-62	PTPRF
CTD-2325P2.4	ENSG00000259038.1	1.31	0	1.208	1.01e-29	CTD-2325P2.4
DGCR5	ENSG00000237517.8	1.68	0.16	1.208	1.74e-75	DGCR5
MUC13	ENSG00000173702.7	1.68	0.16	1.208	2.05e-33	MUC13
AC005943.2	ENSG00000267059.2	1.47	0.07	1.207	1.03e-07	AC005943.2
EXOSC5	ENSG00000077348.8	22.389	9.14	1.206	8.7e-110	EXOSC5
PRSS8	ENSG00000052344.15	166.202	71.51	1.205	6.81e-38	PRSS8
MAP7D2	ENSG00000184368.15	1.88	0.25	1.204	1.51e-50	MAP7D2
LYPD3	ENSG00000124466.8	4.87	1.55	1.203	1.65e-46	LYPD3
SKA1	ENSG00000154839.9	1.9	0.26	1.203	2.98e-85	SKA1
TMEM105	ENSG00000185332.6	2.5	0.52	1.203	4.61e-74	TMEM105
IGKV2-30	ENSG00000243238.1	25	10.29	1.203	3.83e-11	IGKV2-30
SNRPE	ENSG00000182004.12	156.964	67.662	1.202	7.59e-118	SNRPE
DNAH2	ENSG00000183914.14	2.77	0.64	1.201	1.38e-16	DNAH2
GJB3	ENSG00000188910.7	2.33	0.45	1.199	1.05e-33	GJB3
FGF11	ENSG00000161958.10	3.52	0.97	1.198	7.68e-61	FGF11
KRT19	ENSG00000171345.13	600.532	261.233	1.198	3.27e-35	KRT19
CCNE1	ENSG00000105173.13	4.02	1.19	1.197	7.7e-69	CCNE1
PSENEN	ENSG00000205155.7	141.503	61.141	1.197	5.33e-83	PSENEN
P3H4	ENSG00000141696.12	17.08	6.89	1.196	1.41e-66	P3H4
EPHX4	ENSG00000172031.6	2.3	0.44	1.196	3.49e-64	EPHX4
AC145343.2	ENSG00000265055.1	2	0.31	1.195	2.61e-92	AC145343.2
PPIL1	ENSG00000137168.7	28.259	11.78	1.195	4.49e-92	PPIL1
PTMAP5	ENSG00000214182.5	10.4	3.98	1.195	2.3e-36	PTMAP5
CXCR3	ENSG00000186810.7	3.69	1.05	1.194	1.19e-37	CXCR3
SLC12A8	ENSG00000221955.10	10.3	3.94	1.194	6.99e-74	SLC12A8
C2orf15	ENSG00000273045.5	3.48	0.96	1.193	1.56e-101	C2orf15
KRT15	ENSG00000171346.13	18.05	7.34	1.192	4.36e-21	KRT15
MAGED1	ENSG00000179222.17	122.47	53.079	1.191	3.64e-84	MAGED1
RPL10P3	ENSG00000230734.1	1.28	0	1.189	1.44e-55	RPL10P3
RP11-294C11.2	ENSG00000278263.2	1.28	0	1.189	3.18e-42	RP11-294C11.2
RAD54L	ENSG00000085999.11	3.35	0.91	1.187	1.13e-70	RAD54L
GGH	ENSG00000137563.11	18.621	7.62	1.187	1.99e-42	GGH
ZACN	ENSG00000186919.12	8.2	3.04	1.187	2.85e-20	ZACN
RP11-465N4.4	ENSG00000234678.1	5.83	2	1.187	3.91e-82	RP11-465N4.4
BRI3BP	ENSG00000184992.10	5.62	1.91	1.186	1.52e-105	BRI3BP
SDHAF3	ENSG00000196636.7	20.281	8.36	1.185	3.87e-100	SDHAF3
PTGFRN	ENSG00000134247.9	28.789	12.11	1.184	1.4e-58	PTGFRN
LDHA	ENSG00000134333.13	674.979	296.789	1.183	2.71e-61	LDHA
CDCA2	ENSG00000184661.13	1.95	0.3	1.182	1.29e-89	CDCA2
OLA1	ENSG00000138430.15	77.272	33.49	1.182	1.66e-117	OLA1
LINC00857	ENSG00000237523.1	3.04	0.78	1.182	1.34e-99	LINC00857
GSDMC	ENSG00000147697.8	2.31	0.46	1.181	1.13e-43	GSDMC
LRRC20	ENSG00000172731.13	12.94	5.15	1.181	1.84e-87	LRRC20
GPR39	ENSG00000183840.6	10.09	3.89	1.181	6.83e-48	GPR39
GNPNAT1	ENSG00000100522.8	15.56	6.31	1.18	3.2e-81	GNPNAT1
KIAA1522	ENSG00000162522.10	49.81	21.421	1.18	2.41e-68	KIAA1522
HAMP	ENSG00000105697.7	2.94	0.74	1.179	4.22e-27	HAMP
RPL7P1	ENSG00000214485.6	44.169	18.95	1.179	1.33e-33	RPL7P1
LINC00665	ENSG00000232677.6	11.06	4.33	1.178	3.25e-26	LINC00665
MAP7	ENSG00000135525.18	13	5.19	1.177	1.7e-65	MAP7
MSH2	ENSG00000095002.12	13.87	5.58	1.176	1.49e-92	MSH2
RHOD	ENSG00000173156.6	25.53	10.74	1.176	1.18e-63	RHOD
MISP	ENSG00000099812.8	25.04	10.54	1.174	1.17e-29	MISP
TOM1L1	ENSG00000141198.13	35.661	15.26	1.173	4.01e-77	TOM1L1
GSKIP	ENSG00000100744.14	17.52	7.22	1.172	2.57e-85	GSKIP
VSIG1	ENSG00000101842.13	1.86	0.27	1.171	1.16e-26	VSIG1
CTD-3010D24.3	ENSG00000263893.2	1.25	0	1.17	1.99e-79	CTD-3010D24.3
UBE2S	ENSG00000108106.13	32.239	13.77	1.17	7.83e-70	UBE2S
XKR9	ENSG00000221947.7	2.17	0.41	1.169	8.37e-58	XKR9
DDIT4L	ENSG00000145358.6	2.39	0.51	1.167	2.63e-50	DDIT4L
POSTN	ENSG00000133110.14	73.409	32.13	1.167	3.62e-23	POSTN
KIF15	ENSG00000163808.16	2.54	0.58	1.164	3.61e-78	KIF15
FAAH2	ENSG00000165591.6	11.44	4.55	1.164	1.26e-58	FAAH2
FRMD5	ENSG00000171877.19	1.6	0.16	1.164	4.95e-86	FRMD5
EIF2AK1	ENSG00000086232.12	79.192	34.811	1.163	6.91e-126	EIF2AK1
IGKV1-37	ENSG00000239862.1	1.24	0	1.163	1.39e-32	IGKV1-37
MTATP8P1	ENSG00000240409.1	1.24	0	1.163	1.13e-11	MTATP8P1
RP11-295G20.2	ENSG00000233461.5	13.41	5.44	1.162	4.43e-55	RP11-295G20.2
SEMA4B	ENSG00000185033.14	61.452	26.921	1.161	7.16e-47	SEMA4B
IGHV3-13	ENSG00000211942.3	5.26	1.8	1.161	1.74e-18	IGHV3-13
THOC3	ENSG00000051596.9	30.399	13.05	1.16	6.38e-97	THOC3
CD2AP	ENSG00000198087.7	25.95	11.07	1.159	5.83e-72	CD2AP
RP11-61N20.3	ENSG00000226268.3	4	1.24	1.158	8.03e-64	RP11-61N20.3
POC1A	ENSG00000164087.7	5.4	1.87	1.157	4.38e-96	POC1A
RN7SL4P	ENSG00000263740.2	1.23	0	1.157	1.32e-25	RN7SL4P
POLE2	ENSG00000100479.12	4.84	1.62	1.156	6.32e-77	POLE2
SHCBP1	ENSG00000171241.8	3.77	1.14	1.156	5.28e-71	SHCBP1
SEL1L3	ENSG00000091490.10	72.932	32.21	1.155	1.84e-69	SEL1L3
PDCD2L	ENSG00000126249.7	11.38	4.56	1.155	3.88e-119	PDCD2L
SCIN	ENSG00000006747.14	10.33	4.09	1.154	3.61e-27	SCIN
GOLPH3L	ENSG00000143457.10	28.47	12.24	1.154	2.25e-73	GOLPH3L
SRCIN1	ENSG00000277363.4	4.92	1.66	1.154	7.86e-32	SRCIN1
TMEM14A	ENSG00000096092.5	33.639	14.58	1.153	9.83e-79	TMEM14A
MREG	ENSG00000118242.15	11.94	4.82	1.153	4.04e-61	MREG
MRPL15	ENSG00000137547.8	55.379	24.35	1.153	1.21e-104	MRPL15
LACTB2	ENSG00000147592.8	31.349	13.56	1.152	1.63e-72	LACTB2
CMBL	ENSG00000164237.8	21.01	8.91	1.151	2.78e-29	CMBL
DCTPP1	ENSG00000179958.8	41.3	18.05	1.151	5.54e-90	DCTPP1
RP11-173P15.5	ENSG00000256569.1	1.22	0	1.151	9.2e-09	RP11-173P15.5
RPL41	ENSG00000279483.1	4148.29	1867.38	1.151	1.07e-64	RPL41
BPNT1	ENSG00000162813.17	25.109	10.78	1.148	3.23e-87	BPNT1
CTD-2015H6.3	ENSG00000249042.5	7.09	2.65	1.148	2.95e-93	CTD-2015H6.3
TMEM132A	ENSG00000006118.14	22.55	9.63	1.148	3.65e-42	TMEM132A
C3orf67	ENSG00000163689.18	1.9	0.31	1.147	2.08e-61	C3orf67
NME2	ENSG00000011052.21	19.51	8.26	1.147	2.59e-43	NME2
LAMP5	ENSG00000125869.9	2.5	0.58	1.147	3.9e-41	LAMP5
NCAPG2	ENSG00000146918.19	8.32	3.22	1.143	4.71e-73	NCAPG2
MACC1	ENSG00000183742.12	7.05	2.65	1.141	1.94e-28	MACC1
AP1S3	ENSG00000152056.16	6.78	2.53	1.14	3.57e-37	AP1S3
BYSL	ENSG00000112578.9	18.04	7.64	1.14	8.1e-79	BYSL
GALE	ENSG00000117308.14	71.52	31.91	1.14	4.72e-77	GALE
GOLT1A	ENSG00000174567.7	19.471	8.29	1.14	1.03e-36	GOLT1A
QPRT	ENSG00000103485.17	26.051	11.28	1.139	2.73e-24	QPRT
SMIM14	ENSG00000163683.11	44.381	19.61	1.139	1.85e-60	SMIM14
AC009005.2	ENSG00000267751.5	4.15	1.34	1.138	1.51e-58	AC009005.2
OVOL2	ENSG00000125850.10	9.85	3.93	1.138	5.78e-67	OVOL2
HIST1H4J	ENSG00000197238.4	9.12	3.6	1.138	7.81e-51	HIST1H4J
IDH2	ENSG00000182054.9	99.981	45.029	1.133	9.06e-93	IDH2
NREP	ENSG00000134986.13	31.321	13.75	1.132	8.39e-44	NREP
TMED10	ENSG00000170348.8	207.446	94.078	1.132	2.44e-83	TMED10
RP11-12G12.7	ENSG00000274605.1	5.53	1.98	1.132	1.29e-72	RP11-12G12.7
OAS1	ENSG00000089127.12	48.809	21.739	1.131	1.53e-42	OAS1
TFF1	ENSG00000160182.2	1.19	0	1.131	3.24e-30	TFF1
ERGIC2	ENSG00000087502.17	66.178	29.691	1.13	8.49e-91	ERGIC2
GAPDH	ENSG00000111640.14	2508.31	1145.37	1.13	4.27e-68	GAPDH
RASEF	ENSG00000165105.9	8.36	3.28	1.129	1.09e-41	RASEF
FAM83A-AS1	ENSG00000204949.8	1.25	0.03	1.127	6.01e-80	FAM83A-AS1
SLC52A2	ENSG00000185803.8	57.551	25.829	1.126	1.62e-95	SLC52A2
CD1A	ENSG00000158477.6	1.66	0.22	1.125	1.19e-23	CD1A
ARL6IP1	ENSG00000170540.14	124.309	56.48	1.124	2.32e-88	ARL6IP1
MROH6	ENSG00000204839.8	22.969	10	1.124	5.12e-32	MROH6
IGKV5-2	ENSG00000211599.2	2.77	0.73	1.124	5.85e-17	IGKV5-2
RPL35P5	ENSG00000225573.4	7.65	2.97	1.124	1.06e-48	RPL35P5
POF1B	ENSG00000124429.17	2.42	0.57	1.123	2.35e-27	POF1B
COMP	ENSG00000105664.10	10.32	4.2	1.122	1.82e-14	COMP
PRC1	ENSG00000198901.13	19.7	8.52	1.121	7.57e-54	PRC1
CENPH	ENSG00000153044.9	6.89	2.63	1.12	7.94e-93	CENPH
PYCRL	ENSG00000104524.13	10.77	4.42	1.119	5.2e-90	PYCRL
KPNA7	ENSG00000185467.7	1.65	0.22	1.119	9.11e-69	KPNA7
LTB	ENSG00000227507.2	21.24	9.24	1.119	2.13e-19	LTB
TACSTD2	ENSG00000184292.6	148.456	67.869	1.118	1.72e-26	TACSTD2
HELLS	ENSG00000119969.14	4.51	1.54	1.117	1.23e-70	HELLS
MIS18A	ENSG00000159055.3	8.74	3.49	1.117	1.47e-110	MIS18A
SPAG5	ENSG00000076382.16	14.74	6.26	1.116	8.28e-57	SPAG5
TMED2	ENSG00000086598.10	176.203	80.839	1.115	8.02e-91	TMED2
MAFG-AS1	ENSG00000265688.1	4.67	1.62	1.114	2.47e-85	MAFG-AS1
CENPN	ENSG00000166451.13	10.05	4.11	1.113	7.86e-69	CENPN
LMNB1	ENSG00000113368.11	19.01	8.25	1.113	6.86e-57	LMNB1
PLA2G4A	ENSG00000116711.9	11.63	4.84	1.113	4.04e-29	PLA2G4A
SRP9	ENSG00000143742.12	229.364	105.506	1.113	6.94e-96	SRP9
HTR3A	ENSG00000166736.11	1.25	0.04	1.113	5.14e-49	HTR3A
PRSS22	ENSG00000005001.9	24.87	10.97	1.112	6.54e-25	PRSS22
LYPLA1	ENSG00000120992.17	50.649	22.89	1.112	1.64e-81	LYPLA1
RP11-440D17.3	ENSG00000272913.1	7.02	2.71	1.112	2.31e-84	RP11-440D17.3
EEF1A1P12	ENSG00000214199.3	1.83	0.31	1.111	3.2e-50	EEF1A1P12
SFRP4	ENSG00000106483.11	21.88	9.6	1.11	1.34e-08	SFRP4
PGM2L1	ENSG00000165434.7	4.76	1.67	1.109	1.63e-69	PGM2L1
MRPS23	ENSG00000181610.12	59.531	27.07	1.109	1.36e-93	MRPS23
IGLV9-49	ENSG00000223350.2	5.86	2.18	1.109	4.18e-17	IGLV9-49
RP11-676M6.1	ENSG00000254612.2	4.07	1.35	1.109	5.64e-47	RP11-676M6.1
AC005083.1	ENSG00000233834.6	5.64	2.08	1.108	1.11e-48	AC005083.1
CR2	ENSG00000117322.16	1.37	0.1	1.107	1.39e-34	CR2
IGKV1D-8	ENSG00000239819.2	1.52	0.17	1.107	8.56e-38	IGKV1D-8
SUMO1P3	ENSG00000235082.2	4.38	1.5	1.106	1.07e-44	SUMO1P3
PRPS2	ENSG00000101911.12	24.721	10.96	1.105	6.26e-86	PRPS2
CT83	ENSG00000204019.4	1.15	0	1.104	2.77e-43	CT83
DPY30	ENSG00000162961.13	99.76	45.87	1.104	1.46e-112	DPY30
HIST1H2BK	ENSG00000197903.7	115.351	53.131	1.104	1.34e-43	HIST1H2BK
RP11-567G11.1	ENSG00000228952.1	1.15	0	1.104	1.62e-39	RP11-567G11.1
LINC01207	ENSG00000248771.5	1.3	0.07	1.104	3.08e-33	LINC01207
TMC5	ENSG00000103534.16	46.019	20.89	1.103	2.2e-21	TMC5
FAM178B	ENSG00000168754.13	2.48	0.62	1.103	1.58e-52	FAM178B
ARHGEF19	ENSG00000142632.16	17.19	7.48	1.101	9.7e-59	ARHGEF19
MRPL3	ENSG00000114686.8	71.749	32.91	1.101	3.75e-102	MRPL3
IGHA2	ENSG00000211890.3	187.623	86.942	1.101	1.14e-14	IGHA2
SPIB	ENSG00000269404.6	2.26	0.52	1.101	7.6e-28	SPIB
SNRPD1	ENSG00000167088.10	74.459	34.21	1.1	5.5e-94	SNRPD1
LSM12P1	ENSG00000232024.2	12.29	5.2	1.1	1.13e-62	LSM12P1
TMEM9	ENSG00000116857.16	115.119	53.219	1.099	6.69e-82	TMEM9
YWHAZ	ENSG00000164924.17	439.92	204.846	1.099	2.2e-84	YWHAZ
CCT5	ENSG00000150753.11	189.505	87.991	1.098	1.51e-76	CCT5
CENPK	ENSG00000123219.12	4.8	1.71	1.098	1.18e-64	CENPK
PSPH	ENSG00000146733.13	9.96	4.13	1.095	5.07e-61	PSPH
IGHV3-20	ENSG00000211946.3	2.31	0.55	1.095	1.77e-21	IGHV3-20
RPA3	ENSG00000106399.11	40.461	18.42	1.094	1.21e-82	RPA3
CISD2	ENSG00000145354.9	27.21	12.22	1.093	3.72e-98	CISD2
FANCF	ENSG00000183161.4	5.4	2	1.093	1.81e-124	FANCF
RAB38	ENSG00000123892.11	10.94	4.6	1.092	3.77e-39	RAB38
SFXN1	ENSG00000164466.12	17.55	7.7	1.092	4.82e-82	SFXN1
FABP6	ENSG00000170231.15	4.58	1.62	1.091	2.72e-06	FABP6
PVT1	ENSG00000249859.7	22.27	9.92	1.091	5.12e-29	PVT1
GALNT4	ENSG00000257594.3	5.41	2.01	1.091	6.93e-55	GALNT4
MRPL12	ENSG00000262814.6	76.68	35.5	1.09	1e-90	MRPL12
E2F1	ENSG00000101412.12	8.51	3.47	1.089	1.23e-61	E2F1
FGG	ENSG00000171557.16	30.26	13.7	1.089	0.000344	FGG
H1F0	ENSG00000189060.5	152.81	71.302	1.089	8.91e-62	H1F0
SFXN4	ENSG00000183605.16	24.429	10.96	1.088	9.24e-112	SFXN4
BZW1P2	ENSG00000198406.7	18.67	8.26	1.087	3.45e-30	BZW1P2
RALGPS2	ENSG00000116191.17	5.86	2.23	1.087	5.98e-66	RALGPS2
PPAPDC1A	ENSG00000203805.10	1.38	0.12	1.087	2.94e-53	PPAPDC1A
RP11-345J4.5	ENSG00000261740.5	28.291	12.79	1.087	3.21e-83	RP11-345J4.5
WNT3	ENSG00000108379.9	3.31	1.03	1.086	1.61e-70	WNT3
MTX2	ENSG00000128654.13	39.65	18.15	1.086	5.55e-118	MTX2
NKX2-1-AS1	ENSG00000253563.2	5.77	2.19	1.086	4.39e-29	NKX2-1-AS1
C17orf58	ENSG00000186665.8	10.94	4.63	1.085	4.21e-96	C17orf58
BCL9	ENSG00000116128.9	11.55	4.92	1.084	4.41e-67	BCL9
BTF3L4P2	ENSG00000213189.5	45.241	20.81	1.084	3.25e-82	BTF3L4P2
CTD-2510F5.4	ENSG00000265415.1	1.69	0.27	1.083	3.58e-68	CTD-2510F5.4
TMEM63C	ENSG00000165548.10	1.73	0.29	1.082	8.95e-47	TMEM63C
ERBB2	ENSG00000141736.13	85.407	39.849	1.081	4.63e-44	ERBB2
P4HB	ENSG00000185624.14	883.446	417.114	1.081	2.1e-93	P4HB
PLEKHN1	ENSG00000187583.10	3.4	1.08	1.081	4.4e-71	PLEKHN1
BSPRY	ENSG00000119411.10	15.93	7.01	1.08	7.51e-68	BSPRY
DLG3	ENSG00000082458.11	19.821	8.85	1.08	1e-88	DLG3
ADAM12	ENSG00000148848.14	2.76	0.78	1.079	1.46e-37	ADAM12
CPXM1	ENSG00000088882.7	4.98	1.83	1.079	3.98e-14	CPXM1
HOOK1	ENSG00000134709.10	8.12	3.32	1.078	3.56e-71	HOOK1
ANKEF1	ENSG00000132623.15	3.49	1.13	1.076	2.15e-75	ANKEF1
PCSK1N	ENSG00000102109.8	5.55	2.11	1.075	1.83e-16	PCSK1N
IGLV2-18	ENSG00000211664.2	6.9	2.75	1.075	5.37e-12	IGLV2-18
OR7E14P	ENSG00000184669.7	3.59	1.18	1.074	6.46e-60	OR7E14P
TRIM31	ENSG00000204616.10	1.61	0.24	1.074	2.11e-39	TRIM31
SLC9A7	ENSG00000065923.9	3.88	1.32	1.073	1.51e-71	SLC9A7
BDH1	ENSG00000161267.11	16.6	7.38	1.071	6.59e-54	BDH1
YBX2	ENSG00000006047.12	1.71	0.29	1.071	3.11e-52	YBX2
MB	ENSG00000198125.12	7.92	3.25	1.07	9.56e-23	MB
FOXD3-AS1	ENSG00000230798.5	1.1	0	1.07	4.62e-45	FOXD3-AS1
DARS2	ENSG00000117593.9	12.24	5.31	1.069	1.81e-101	DARS2
TSTA3	ENSG00000104522.15	98.379	46.41	1.068	2.03e-87	TSTA3
CXCL17	ENSG00000189377.8	278.261	132.339	1.067	4.32e-12	CXCL17
JUP	ENSG00000173801.16	145.602	68.969	1.067	2.25e-57	JUP
TMC4	ENSG00000167608.11	61.002	28.64	1.065	1.18e-42	TMC4
ENTPD8	ENSG00000188833.9	1.28	0.09	1.065	5.04e-68	ENTPD8
SUMO1P4	ENSG00000235555.1	1.09	0	1.064	2.59e-36	SUMO1P4
PPP1R1B	ENSG00000131771.13	24.841	11.37	1.063	6.21e-06	PPP1R1B
WDHD1	ENSG00000198554.11	4.37	1.57	1.063	5.11e-50	WDHD1
CLSPN	ENSG00000092853.13	2.09	0.48	1.062	2.72e-65	CLSPN
DEGS2	ENSG00000168350.7	4.47	1.62	1.062	5.97e-12	DEGS2
HACD3	ENSG00000074696.12	43.329	20.25	1.061	2.83e-71	HACD3
LRRC8E	ENSG00000171017.10	4.99	1.87	1.061	3.59e-68	LRRC8E
SPCS2P4	ENSG00000228589.3	39.91	18.61	1.061	1.19e-74	SPCS2P4
ABHD11	ENSG00000106077.18	47.081	22.06	1.06	1.21e-64	ABHD11
AGA	ENSG00000038002.8	23.02	10.53	1.059	6.92e-64	AGA
BRIX1	ENSG00000113460.12	32.91	15.28	1.059	1.08e-93	BRIX1
MRPL24	ENSG00000143314.12	91.651	43.51	1.058	1.39e-88	MRPL24
DIO2	ENSG00000211448.11	1.85	0.37	1.057	2.95e-42	DIO2
RPLP0P6	ENSG00000213553.4	26.051	12	1.057	1.03e-54	RPLP0P6
FBXO16	ENSG00000214050.7	3.91	1.36	1.057	4.81e-74	FBXO16
ATIC	ENSG00000138363.14	96.448	45.87	1.056	1.41e-93	ATIC
PHKA1	ENSG00000067177.14	4.8	1.79	1.056	2.43e-94	PHKA1
BOLA2	ENSG00000183336.7	14.79	6.6	1.055	9.47e-66	BOLA2
PLD4	ENSG00000166428.12	3.03	0.94	1.055	1.54e-22	PLD4
IGHV3-72	ENSG00000225698.3	7.24	2.97	1.054	8.93e-14	IGHV3-72
GMDS	ENSG00000112699.10	26.25	12.13	1.053	9.82e-69	GMDS
MNX1	ENSG00000130675.14	1.2	0.06	1.053	1.63e-64	MNX1
PTRH2	ENSG00000141378.14	29.29	13.6	1.053	5.41e-89	PTRH2
MYCBP	ENSG00000214114.8	24.48	11.28	1.053	4.47e-76	MYCBP
PAK1	ENSG00000149269.9	38.449	18.04	1.051	5.61e-71	PAK1
GEMIN6	ENSG00000152147.10	12.51	5.52	1.051	8.31e-109	GEMIN6
NUP62CL	ENSG00000198088.10	2.75	0.81	1.051	1.51e-47	NUP62CL
LIMK1	ENSG00000106683.14	32.219	15.04	1.05	7.58e-66	LIMK1
UBXN10	ENSG00000162543.5	4.05	1.44	1.049	4.15e-07	UBXN10
CCL19	ENSG00000172724.11	32.17	15.05	1.047	0.000642	CCL19
MIF	ENSG00000240972.1	467.071	225.658	1.046	8.07e-63	MIF
CDCA4	ENSG00000170779.10	9.11	3.9	1.045	3.11e-88	CDCA4
TMEM33	ENSG00000109133.12	25.64	11.91	1.045	4.58e-82	TMEM33
PARPBP	ENSG00000185480.11	3.25	1.06	1.045	4.66e-76	PARPBP
RBM47	ENSG00000163694.14	38.04	17.95	1.043	6.04e-57	RBM47
AC009299.3	ENSG00000227403.1	3.98	1.42	1.041	7.34e-44	AC009299.3
STIL	ENSG00000123473.15	2.41	0.66	1.039	1.55e-91	STIL
ENPP5	ENSG00000112796.9	10.31	4.51	1.038	1.61e-26	ENPP5
PDIA6	ENSG00000143870.12	227.574	110.43	1.037	8.23e-75	PDIA6
DTYMK	ENSG00000168393.12	28.809	13.54	1.036	1.33e-93	DTYMK
STAT1	ENSG00000115415.18	92.199	44.479	1.035	3.46e-36	STAT1
MRPS35	ENSG00000061794.12	41.521	19.76	1.034	2.99e-88	MRPS35
TUBB2B	ENSG00000137285.9	3.69	1.29	1.034	1.1e-29	TUBB2B
TSPAN5	ENSG00000168785.7	9.81	4.28	1.034	3.23e-39	TSPAN5
RP5-864K19.6	ENSG00000274944.4	1.17	0.06	1.034	7.68e-43	RP5-864K19.6
CD207	ENSG00000116031.8	1.64	0.29	1.033	7.16e-17	CD207
PDZD11	ENSG00000120509.10	52.439	25.13	1.032	1.37e-120	PDZD11
C6orf132	ENSG00000188112.8	13.85	6.27	1.03	1.65e-46	C6orf132
CASP6	ENSG00000138794.9	22.841	10.68	1.029	1.23e-94	CASP6
NUDT1	ENSG00000106268.15	30.37	14.37	1.029	5.69e-90	NUDT1
TWF1	ENSG00000151239.13	46.6	22.33	1.029	5.8e-80	TWF1
ADORA2B	ENSG00000170425.3	6.81	2.83	1.028	4.09e-43	ADORA2B
UNC5CL	ENSG00000124602.9	5.22	2.05	1.028	9.74e-37	UNC5CL
PLK4	ENSG00000142731.10	3.69	1.3	1.028	9.87e-68	PLK4
AC007009.1	ENSG00000244239.1	4.95	1.92	1.027	2.58e-37	AC007009.1
ROMO1	ENSG00000125995.15	234.882	114.737	1.027	1.18e-80	ROMO1
FAM213A	ENSG00000122378.13	41.42	19.83	1.026	1.2e-83	FAM213A
RP11-519G16.5	ENSG00000259342.1	1.24	0.1	1.026	8.84e-49	RP11-519G16.5
PABPC1	ENSG00000070756.13	1229.28	603.369	1.025	1.35e-71	PABPC1
GDPD1	ENSG00000153982.10	3.74	1.33	1.025	8.41e-65	GDPD1
CENPI	ENSG00000102384.13	2.03	0.49	1.024	1.1e-79	CENPI
ORC1	ENSG00000085840.12	2.05	0.5	1.024	3.05e-77	ORC1
SHFM1	ENSG00000127922.9	240.483	117.759	1.024	1.06e-93	SHFM1
AC016292.3	ENSG00000108958.4	2.51	0.73	1.021	1.91e-74	AC016292.3
TXNDC5	ENSG00000239264.8	148.507	72.73	1.02	1.92e-50	TXNDC5
FAM103A2P	ENSG00000235272.1	8.44	3.66	1.018	8.85e-34	FAM103A2P
C12orf45	ENSG00000151131.9	25.12	11.91	1.017	1.33e-105	C12orf45
MRPL17	ENSG00000158042.8	68.759	33.469	1.017	2.45e-89	MRPL17
PIGU	ENSG00000101464.10	25.34	12.03	1.015	4.97e-107	PIGU
RP11-78A19.3	ENSG00000267165.1	24.02	11.38	1.015	2.9e-31	RP11-78A19.3
HLA-DQB2	ENSG00000232629.8	24.87	11.81	1.014	3.87e-05	HLA-DQB2
IGKV3-7	ENSG00000243063.1	1.02	0	1.014	4.48e-45	IGKV3-7
VTCN1	ENSG00000134258.16	1.18	0.08	1.013	3.84e-36	VTCN1
TRUB1	ENSG00000165832.5	9.01	3.96	1.013	1.83e-78	TRUB1
ARHGAP11A	ENSG00000198826.10	3.64	1.3	1.012	5.64e-59	ARHGAP11A
C17orf53	ENSG00000125319.14	2.53	0.75	1.012	1.1e-76	C17orf53
OPN3	ENSG00000054277.12	23.591	11.19	1.012	8.53e-33	OPN3
FCRLA	ENSG00000132185.16	1.68	0.33	1.011	4.43e-37	FCRLA
HPRT1	ENSG00000165704.14	31.741	15.25	1.011	5.69e-70	HPRT1
FCGBP	ENSG00000275395.4	4.1	1.53	1.011	2.87e-13	FCGBP
CENPL	ENSG00000120334.15	4.94	1.95	1.01	4.25e-95	CENPL
FANCI	ENSG00000140525.17	8.06	3.5	1.01	1.6e-60	FANCI
KLHDC7A	ENSG00000179023.8	2.02	0.5	1.01	8.12e-26	KLHDC7A
THNSL1	ENSG00000185875.12	3.23	1.1	1.01	1.13e-108	THNSL1
TPBG	ENSG00000146242.8	14.79	6.85	1.008	1.93e-37	TPBG
TONSL	ENSG00000160949.16	4.41	1.69	1.008	3.91e-76	TONSL
RP11-49K24.6	ENSG00000267228.6	2.68	0.83	1.008	1.34e-12	RP11-49K24.6
CHAF1B	ENSG00000159259.7	3.18	1.08	1.007	8.27e-88	CHAF1B
RP11-465B22.3	ENSG00000217801.9	4.93	1.95	1.007	8.49e-52	RP11-465B22.3
AC112229.1	ENSG00000230650.1	1.63	0.31	1.006	2.92e-48	AC112229.1
BATF	ENSG00000156127.6	16.939	7.93	1.006	4.05e-31	BATF
TBX15	ENSG00000092607.13	1.93	0.46	1.005	9.45e-44	TBX15
MZT2A	ENSG00000173272.13	75.248	36.99	1.005	3.93e-74	MZT2A
LRRC61	ENSG00000127399.14	13.53	6.25	1.003	7.05e-72	LRRC61
SAMD10	ENSG00000130590.13	7.44	3.21	1.003	1.67e-81	SAMD10
C19orf48	ENSG00000167747.13	31.12	15.04	1.002	1.76e-75	C19orf48
DHFR	ENSG00000228716.6	11.18	5.08	1.002	1.04e-86	DHFR
FSTL4	ENSG00000053108.16	2.22	0.61	1	1.36e-32	FSTL4
WBSCR27	ENSG00000165171.10	6.12	2.56	1	3.61e-24	WBSCR27
LY6D	ENSG00000167656.4	1.7	0.35	1	1.89e-32	LY6D
CCL15	ENSG00000275718.1	0.2	1.4	-1	6.72e-22	CCL15
GPR173	ENSG00000184194.5	0.61	2.22	-1	2.84e-43	GPR173
RP11-598F7.5	ENSG00000256694.1	0.54	2.08	-1	2.83e-58	RP11-598F7.5
XX-FW83563B9.5	ENSG00000280195.1	0.91	2.82	-1	5.76e-55	XX-FW83563B9.5
MAU2	ENSG00000129933.20	15.87	32.76	-1.001	7.94e-50	MAU2
SNHG1	ENSG00000255717.6	41.599	84.26	-1.001	5.61e-12	SNHG1
YTHDC2	ENSG00000047188.15	5.47	11.96	-1.002	2.63e-60	YTHDC2
ZNF337	ENSG00000130684.13	7.47	15.96	-1.002	1.03e-47	ZNF337
RP11-61L23.2	ENSG00000253882.6	2.99	6.99	-1.002	8.6e-42	RP11-61L23.2
CROCCP3	ENSG00000080947.14	1.37	3.75	-1.003	1e-35	CROCCP3
DNM3	ENSG00000197959.13	1.64	4.29	-1.003	4.67e-46	DNM3
KCNMB1	ENSG00000145936.8	1.15	3.31	-1.003	1.04e-67	KCNMB1
INTU	ENSG00000164066.12	1.68	4.37	-1.003	2.9e-52	INTU
AC005682.5	ENSG00000228649.8	0.96	2.93	-1.004	2.04e-46	AC005682.5
SLPI	ENSG00000124107.5	515.453	1034.92	-1.004	3.4e-10	SLPI
FAM157B	ENSG00000233013.8	0.88	2.77	-1.004	1.02e-35	FAM157B
C1orf168	ENSG00000187889.12	0.59	2.19	-1.005	4.62e-30	C1orf168
DNAI1	ENSG00000122735.15	0.43	1.87	-1.005	1.7e-25	DNAI1
DOK6	ENSG00000206052.10	0.47	1.95	-1.005	1.83e-53	DOK6
UHRF2	ENSG00000147854.16	11.69	24.46	-1.005	2.95e-39	UHRF2
ITSN2	ENSG00000198399.14	20.281	41.711	-1.005	1.36e-67	ITSN2
LINC00854	ENSG00000236383.7	1.77	4.56	-1.005	1.34e-40	LINC00854
ATP1B3-AS1	ENSG00000244124.1	0.15	1.31	-1.006	1.53e-68	ATP1B3-AS1
CYTIP	ENSG00000115165.9	9.5	20.09	-1.006	1.15e-46	CYTIP
PQLC1	ENSG00000122490.18	23.03	47.271	-1.006	1.03e-65	PQLC1
PGM5P4-AS1	ENSG00000231943.7	0.22	1.45	-1.006	9.33e-71	PGM5P4-AS1
RP11-395I14.2	ENSG00000253476.1	0.14	1.29	-1.006	1.01e-90	RP11-395I14.2
RP11-290L1.4	ENSG00000257941.1	0.18	1.37	-1.006	4.15e-78	RP11-290L1.4
AC007193.10	ENSG00000269124.1	0	1.01	-1.007	3.44e-64	AC007193.10
CHN1	ENSG00000128656.13	9.63	20.369	-1.007	1.05e-42	CHN1
DICER1	ENSG00000100697.14	8.04	17.17	-1.007	1.43e-59	DICER1
PARD3B	ENSG00000116117.17	2.29	5.61	-1.007	1.73e-74	PARD3B
LRP4	ENSG00000134569.9	2.11	5.25	-1.007	1.69e-17	LRP4
FAT3	ENSG00000165323.15	0.09	1.19	-1.007	5.54e-89	FAT3
PRPF39	ENSG00000185246.17	10.56	22.23	-1.007	3.1e-37	PRPF39
RPL23AP24	ENSG00000236679.2	0	1.01	-1.007	3.56e-22	RPL23AP24
RN7SL417P	ENSG00000244056.3	0	1.01	-1.007	1.34e-51	RN7SL417P
RP11-710F7.2	ENSG00000250740.1	0	1.01	-1.007	1.31e-81	RP11-710F7.2
RP11-513M16.8	ENSG00000273226.1	2.25	5.53	-1.007	5.91e-82	RP11-513M16.8
HSPBAP1	ENSG00000169087.10	5.48	12.03	-1.008	2.65e-59	HSPBAP1
ZBED2	ENSG00000177494.5	1.58	4.19	-1.008	2.53e-35	ZBED2
SNHG3	ENSG00000242125.3	14.27	29.709	-1.008	2.49e-12	SNHG3
ADAMTS7	ENSG00000136378.14	2.27	5.58	-1.009	8.72e-32	ADAMTS7
MSS51	ENSG00000166343.9	0.64	2.3	-1.009	2.07e-64	MSS51
POLI	ENSG00000101751.10	8.08	17.28	-1.01	7.17e-50	POLI
RP11-252A24.2	ENSG00000214331.8	1.84	4.72	-1.01	1.27e-50	RP11-252A24.2
RNASE4	ENSG00000258818.3	20.45	42.191	-1.01	2.3e-38	RNASE4
DNAH12	ENSG00000174844.14	0.33	1.68	-1.011	1.7e-32	DNAH12
SOX5	ENSG00000134532.15	0.34	1.7	-1.011	2.08e-104	SOX5
ZNF596	ENSG00000172748.12	1.72	4.48	-1.011	1.29e-68	ZNF596
RP11-635O16.2	ENSG00000273877.4	0.28	1.58	-1.011	7.64e-33	RP11-635O16.2
BNC2	ENSG00000173068.17	0.75	2.53	-1.012	3.71e-72	BNC2
CNTNAP3	ENSG00000106714.17	0.24	1.5	-1.012	3e-58	CNTNAP3
RP4-734G22.3	ENSG00000272078.1	0.24	1.5	-1.012	1.93e-102	RP4-734G22.3
AC025165.8	ENSG00000224713.4	0.13	1.28	-1.013	1.85e-104	AC025165.8
CEMP1	ENSG00000205923.3	2.38	5.82	-1.013	6.7e-18	CEMP1
DUSP8P5	ENSG00000235316.1	0.68	2.39	-1.013	1.34e-68	DUSP8P5
MPHOSPH8	ENSG00000196199.13	17.39	36.121	-1.013	4.91e-76	MPHOSPH8
CNN3	ENSG00000117519.15	97.47	197.854	-1.014	2.61e-57	CNN3
STXBP2	ENSG00000076944.14	79.71	162.027	-1.014	1.29e-55	STXBP2
ILK	ENSG00000166333.13	77.46	157.454	-1.014	7.56e-85	ILK
MT-ND4	ENSG00000198886.2	6083.14	12287.5	-1.014	2.27e-16	MT-ND4
RN7SL15P	ENSG00000264573.2	0	1.02	-1.014	3.68e-45	RN7SL15P
RP11-1228E12.1	ENSG00000280279.1	3.78	8.65	-1.014	1.86e-24	RP11-1228E12.1
RAPGEF1	ENSG00000107263.18	20.91	43.29	-1.015	7.53e-67	RAPGEF1
RBM25	ENSG00000119707.13	29.811	61.281	-1.015	1.04e-37	RBM25
BMP1	ENSG00000168487.17	13.1	27.509	-1.016	2.21e-27	BMP1
CNTN4	ENSG00000144619.14	0.76	2.56	-1.016	1.07e-53	CNTN4
CRTC3	ENSG00000140577.15	11.58	24.439	-1.016	2.25e-76	CRTC3
CTC-338M12.4	ENSG00000233937.6	4.81	10.75	-1.016	1.56e-20	CTC-338M12.4
PHF21A	ENSG00000135365.15	13.14	27.59	-1.016	6.31e-61	PHF21A
SCNN1D	ENSG00000162572.19	1.23	3.51	-1.016	2.39e-16	SCNN1D
STK36	ENSG00000163482.11	14.08	29.5	-1.016	9.02e-19	STK36
SLC16A5	ENSG00000170190.15	13.26	27.83	-1.016	1.79e-34	SLC16A5
ITLN1	ENSG00000179914.4	0.39	1.81	-1.016	7.96e-32	ITLN1
RP11-278C7.1	ENSG00000257511.1	0.8	2.64	-1.016	7.31e-74	RP11-278C7.1
PPWD1	ENSG00000113593.11	14.07	29.49	-1.017	5.01e-50	PPWD1
GIGYF1	ENSG00000146830.9	12.3	25.919	-1.017	2.18e-23	GIGYF1
GRAMD2	ENSG00000175318.11	5.94	13.04	-1.017	1.7e-24	GRAMD2
AC005740.6	ENSG00000271871.1	0.19	1.41	-1.018	9.02e-99	AC005740.6
CTD-2054N24.2	ENSG00000259363.5	0.56	2.16	-1.018	1.08e-83	CTD-2054N24.2
CCDC93	ENSG00000125633.10	8.57	18.39	-1.019	5.31e-50	CCDC93
SDR39U1	ENSG00000100445.16	35.74	73.47	-1.019	3.24e-34	SDR39U1
NCAM1	ENSG00000149294.16	0.47	1.98	-1.019	1.06e-23	NCAM1
NFAM1	ENSG00000235568.6	2.82	6.74	-1.019	5.52e-54	NFAM1
ADIPOR2	ENSG00000006831.9	21.98	45.61	-1.02	1.04e-55	ADIPOR2
CTD-2373N4.3	ENSG00000279041.1	1.13	3.32	-1.02	1.79e-50	CTD-2373N4.3
SH3GL2	ENSG00000107295.9	0.06	1.15	-1.02	1.11e-56	SH3GL2
GGA3	ENSG00000125447.16	19.38	40.33	-1.02	6.1e-43	GGA3
TCEAL1	ENSG00000172465.13	17.25	36.021	-1.02	2.79e-72	TCEAL1
TSPAN4	ENSG00000214063.10	62.691	128.141	-1.02	1.04e-51	TSPAN4
XXbac-BPG252P9.9	ENSG00000272540.1	1.17	3.4	-1.02	9.68e-43	XXbac-BPG252P9.9
RP11-96D1.8	ENSG00000279649.1	0.43	1.9	-1.02	5.78e-92	RP11-96D1.8
CTD-2022H16.2	ENSG00000259749.1	0	1.03	-1.021	1.24e-110	CTD-2022H16.2
ZFYVE28	ENSG00000159733.13	4.69	10.55	-1.021	4.17e-37	ZFYVE28
ROR2	ENSG00000169071.14	2.03	5.15	-1.021	8.5e-27	ROR2
RP11-192H23.4	ENSG00000258472.8	1.01	3.08	-1.021	8.75e-40	RP11-192H23.4
ELMSAN1	ENSG00000156030.12	10.56	22.479	-1.022	5.62e-69	ELMSAN1
LHX6	ENSG00000106852.15	0.94	2.94	-1.022	9.98e-46	LHX6
NAT6	ENSG00000243477.5	7.03	15.31	-1.022	1.64e-55	NAT6
RP11-1081L13.4	ENSG00000254966.1	0.3	1.64	-1.022	1.95e-83	RP11-1081L13.4
CTB-50L17.9	ENSG00000267769.1	0.55	2.15	-1.023	7.01e-44	CTB-50L17.9
TCEAL4	ENSG00000133142.17	73.18	149.789	-1.023	3.19e-60	TCEAL4
KCNMB4	ENSG00000135643.4	2.43	5.97	-1.023	1.35e-10	KCNMB4
SULT1A1	ENSG00000196502.11	27.119	56.141	-1.023	8.43e-33	SULT1A1
MT-ND1	ENSG00000198888.2	3821.44	7766.24	-1.023	3.08e-20	MT-ND1
CCDC66	ENSG00000180376.16	5.59	12.4	-1.024	4.54e-56	CCDC66
EIF1B	ENSG00000114784.3	37.969	78.259	-1.024	2.61e-89	EIF1B
GUCY1B3	ENSG00000061918.12	6.49	14.23	-1.024	2.28e-62	GUCY1B3
RAB11FIP3	ENSG00000090565.15	16.22	34.021	-1.024	1.69e-46	RAB11FIP3
MVD	ENSG00000167508.10	27.751	57.452	-1.024	5.68e-39	MVD
NRROS	ENSG00000174004.5	3.84	8.84	-1.024	1.56e-49	NRROS
RHOQ	ENSG00000119729.10	29.14	60.329	-1.025	8.57e-74	RHOQ
STX16	ENSG00000124222.21	25.96	53.861	-1.025	7.83e-26	STX16
GPCPD1	ENSG00000125772.12	17.28	36.211	-1.025	2.82e-35	GPCPD1
HRC	ENSG00000130528.11	0.44	1.93	-1.025	4.13e-63	HRC
SEMA3D	ENSG00000153993.13	0.43	1.91	-1.025	8.31e-58	SEMA3D
INPPL1	ENSG00000165458.13	60.112	123.322	-1.025	5.39e-17	INPPL1
TTC32	ENSG00000183891.5	7.43	16.151	-1.025	8.31e-34	TTC32
RP11-98J23.2	ENSG00000198237.8	1.25	3.58	-1.025	2.75e-40	RP11-98J23.2
MAGOH2P	ENSG00000264176.1	0.41	1.87	-1.025	7.63e-75	MAGOH2P
XXbac-BPG299F13.14	ENSG00000271821.1	0.43	1.91	-1.025	8.79e-51	XXbac-BPG299F13.14
MAP3K4	ENSG00000085511.19	6.81	14.9	-1.026	9.94e-85	MAP3K4
KHDRBS2	ENSG00000112232.8	0.35	1.75	-1.026	1.56e-45	KHDRBS2
POM121L9P	ENSG00000128262.8	0.35	1.75	-1.026	5.11e-60	POM121L9P
KDM6B	ENSG00000132510.10	10.97	23.369	-1.026	1.34e-47	KDM6B
HMGCLL1	ENSG00000146151.12	0.4	1.85	-1.026	6.95e-69	HMGCLL1
LRRC70	ENSG00000186105.7	0.91	2.89	-1.026	1.13e-94	LRRC70
AP000580.1	ENSG00000219529.2	2.65	6.44	-1.027	6.48e-31	AP000580.1
FOSL2	ENSG00000075426.11	33.66	69.608	-1.027	2.6e-36	FOSL2
PHBP9	ENSG00000230224.1	0.58	2.22	-1.027	3.98e-58	PHBP9
AC104654.2	ENSG00000234362.5	0.29	1.63	-1.028	2.05e-87	AC104654.2
ADGRE1	ENSG00000174837.14	0.53	2.12	-1.028	1.71e-58	ADGRE1
ATG2B	ENSG00000066739.11	4.42	10.05	-1.028	3.14e-58	ATG2B
ABCA7	ENSG00000064687.12	13.71	29.009	-1.029	5.69e-25	ABCA7
ARAP1	ENSG00000186635.14	55.372	114.031	-1.029	9.63e-67	ARAP1
C19orf71	ENSG00000183397.5	0.75	2.57	-1.029	4.22e-40	C19orf71
CDKL5	ENSG00000008086.10	1.94	5	-1.029	1.87e-87	CDKL5
CBS	ENSG00000160200.17	7.52	16.381	-1.029	1.58e-05	CBS
NUPR1	ENSG00000176046.8	103.028	211.306	-1.029	8.3e-31	NUPR1
LINC00839	ENSG00000185904.11	0.47	2	-1.029	2.98e-61	LINC00839
RP11-578O24.2	ENSG00000254352.1	0.47	2	-1.029	1.04e-59	RP11-578O24.2
NATD1	ENSG00000274180.1	3.19	7.55	-1.029	3.21e-71	NATD1
RP11-2K6.1	ENSG00000279225.1	0.72	2.51	-1.029	1.6e-20	RP11-2K6.1
CSPG4P10	ENSG00000276710.4	1.4	3.9	-1.03	2.48e-31	CSPG4P10
GPBAR1	ENSG00000179921.14	0.65	2.37	-1.03	4.74e-78	GPBAR1
RP11-250B2.3	ENSG00000233967.6	0.41	1.88	-1.03	1.08e-58	RP11-250B2.3
RP11-180C16.1	ENSG00000273489.1	3.52	8.23	-1.03	1.08e-46	RP11-180C16.1
EFCAB1	ENSG00000034239.10	0.86	2.8	-1.031	3.83e-22	EFCAB1
FAM214B	ENSG00000005238.19	10.91	23.33	-1.031	8.91e-52	FAM214B
S1PR5	ENSG00000180739.13	0.39	1.84	-1.031	1.15e-58	S1PR5
MT-ND6	ENSG00000198695.2	2558.35	5227.48	-1.031	9.01e-16	MT-ND6
PIK3IP1-AS1	ENSG00000228839.5	0.36	1.78	-1.031	3.09e-59	PIK3IP1-AS1
TMOD2	ENSG00000128872.9	1.46	4.03	-1.032	1.46e-89	TMOD2
SPN	ENSG00000197471.11	5.71	12.72	-1.032	1.74e-56	SPN
REXO1	ENSG00000079313.11	14.33	30.38	-1.033	9.75e-45	REXO1
SNRNP70	ENSG00000104852.14	104.379	214.613	-1.033	7.88e-27	SNRNP70
ING5	ENSG00000168395.14	8.6	18.65	-1.033	6.94e-53	ING5
MT-ND2	ENSG00000198763.3	4565.32	9340.6	-1.033	1.94e-22	MT-ND2
AP000442.1	ENSG00000255139.1	1.09	3.28	-1.034	1.75e-49	AP000442.1
CTD-2026K11.6	ENSG00000203392.3	0.48	2.03	-1.034	2e-69	CTD-2026K11.6
MRC2	ENSG00000011028.13	32.529	67.639	-1.034	8.62e-42	MRC2
TBX21	ENSG00000073861.2	0.67	2.42	-1.034	7.51e-52	TBX21
IGFBP7	ENSG00000163453.11	230.272	472.476	-1.034	1.85e-52	IGFBP7
RP11-2N1.2	ENSG00000267774.2	0.04	1.13	-1.034	1.96e-97	RP11-2N1.2
F13A1	ENSG00000124491.15	10.66	22.89	-1.035	8.14e-27	F13A1
LRRC48	ENSG00000171962.17	2.01	5.17	-1.035	2.31e-38	LRRC48
HTR3C	ENSG00000178084.1	0.02	1.09	-1.035	1.85e-80	HTR3C
TMEM132C	ENSG00000181234.9	0.03	1.11	-1.035	7.12e-95	TMEM132C
RP11-861E21.2	ENSG00000267199.1	0.22	1.5	-1.035	7.88e-69	RP11-861E21.2
RP11-45A17.2	ENSG00000277959.1	1.25	3.61	-1.035	4.46e-52	RP11-45A17.2
C15orf26	ENSG00000156206.13	0.18	1.42	-1.036	1.09e-66	C15orf26
JPH4	ENSG00000092051.16	0.37	1.81	-1.036	3.72e-116	JPH4
TBC1D2	ENSG00000095383.19	17.27	36.46	-1.036	8.78e-35	TBC1D2
MYH3	ENSG00000109063.14	0.4	1.87	-1.036	3.6e-71	MYH3
RP1-251M9.3	ENSG00000228027.1	0	1.05	-1.036	3.01e-73	RP1-251M9.3
RP11-312J18.6	ENSG00000232188.1	0	1.05	-1.036	3.23e-88	RP11-312J18.6
RP5-1024N4.4	ENSG00000272491.1	0.18	1.42	-1.036	2.79e-95	RP5-1024N4.4
A4GALT	ENSG00000128274.15	10.5	22.6	-1.037	2.17e-27	A4GALT
CD22	ENSG00000012124.14	3.19	7.6	-1.037	2.3e-30	CD22
HOXB5	ENSG00000120075.5	1.92	4.99	-1.037	1.05e-26	HOXB5
SHC3	ENSG00000148082.9	0.94	2.98	-1.037	8.94e-45	SHC3
C1QB	ENSG00000173369.15	239.452	492.642	-1.038	7.4e-26	C1QB
DLL4	ENSG00000128917.6	8.06	17.6	-1.038	1.53e-40	DLL4
PTBP2	ENSG00000117569.18	5.32	11.99	-1.039	1.2e-28	PTBP2
PRKCB	ENSG00000166501.12	2.65	6.5	-1.039	2.1e-63	PRKCB
KCNJ12	ENSG00000184185.9	0.27	1.61	-1.039	7.4e-51	KCNJ12
GAS6-AS1	ENSG00000233695.2	0.45	1.98	-1.039	2.48e-29	GAS6-AS1
RP1-178F15.4	ENSG00000272030.1	1.53	4.2	-1.039	1.11e-37	RP1-178F15.4
CDK10	ENSG00000185324.21	40.461	84.26	-1.04	7.91e-24	CDK10
CLEC4D	ENSG00000166527.7	0.23	1.53	-1.04	1.67e-75	CLEC4D
CLIP4	ENSG00000115295.19	10.53	22.71	-1.04	8.49e-57	CLIP4
N4BP2L2	ENSG00000244754.8	32.479	67.822	-1.04	1.33e-82	N4BP2L2
RP13-514E23.2	ENSG00000273389.1	0.26	1.59	-1.04	1.54e-53	RP13-514E23.2
CD109	ENSG00000156535.13	2.61	6.43	-1.041	9.42e-20	CD109
VASH1	ENSG00000071246.10	6.83	15.11	-1.041	1.08e-55	VASH1
METTL3	ENSG00000165819.11	24	50.45	-1.041	1.18e-36	METTL3
RP4-657D16.3	ENSG00000266993.3	0.74	2.58	-1.041	8.93e-78	RP4-657D16.3
DAPK1	ENSG00000196730.12	16.44	34.919	-1.042	4.74e-38	DAPK1
DNAI2	ENSG00000171595.13	0.19	1.45	-1.042	8.93e-28	DNAI2
HPCAL1	ENSG00000115756.12	59.771	124.128	-1.042	2.44e-55	HPCAL1
SCARNA13	ENSG00000252481.1	1.19	3.51	-1.042	9.41e-33	SCARNA13
SNHG22	ENSG00000267322.2	1.38	3.9	-1.042	2.57e-59	SNHG22
RP11-228M15.1	ENSG00000274471.1	0.86	2.83	-1.042	1.43e-34	RP11-228M15.1
CTB-167G5.7	ENSG00000274892.1	0	1.06	-1.043	1.45e-76	CTB-167G5.7
EFHC1	ENSG00000096093.14	5.18	11.73	-1.043	2.71e-38	EFHC1
PIWIL4	ENSG00000134627.11	0.96	3.04	-1.043	2.56e-53	PIWIL4
METRNL	ENSG00000176845.12	36.709	76.68	-1.043	7e-44	METRNL
ZDHHC17	ENSG00000186908.14	7.51	16.54	-1.043	1.15e-51	ZDHHC17
EPB41L4A	ENSG00000129595.12	3.66	8.61	-1.044	2.05e-63	EPB41L4A
PRRG1	ENSG00000130962.17	1.9	4.98	-1.044	1.48e-81	PRRG1
LIMD1-AS1	ENSG00000230530.1	11.85	25.5	-1.044	1.35e-66	LIMD1-AS1
RP11-798M19.6	ENSG00000272870.1	2.24	5.68	-1.044	1.18e-49	RP11-798M19.6
AGAP5	ENSG00000172650.12	2.61	6.45	-1.045	7.74e-26	AGAP5
CTNNAL1	ENSG00000119326.14	18.911	40.079	-1.045	9.15e-54	CTNNAL1
SGCE	ENSG00000127990.15	17.08	36.309	-1.045	7.28e-41	SGCE
SRGAP2C	ENSG00000171943.11	3.06	7.38	-1.045	7.41e-80	SRGAP2C
RBMS1P1	ENSG00000225422.4	0.75	2.61	-1.045	5.04e-83	RBMS1P1
RP11-59C5.3	ENSG00000273599.1	0.43	1.95	-1.045	7.83e-71	RP11-59C5.3
PRPF38B	ENSG00000134186.11	18.92	40.14	-1.046	1.36e-54	PRPF38B
RP1-159A19.3	ENSG00000235912.1	1.16	3.46	-1.046	3.54e-18	RP1-159A19.3
RP11-68I3.11	ENSG00000265625.1	0.09	1.25	-1.046	4.91e-87	RP11-68I3.11
RANBP10	ENSG00000141084.10	5.1	11.6	-1.047	9.63e-75	RANBP10
SPAG5-AS1	ENSG00000227543.4	1.12	3.38	-1.047	4.26e-47	SPAG5-AS1
RP11-365N19.2	ENSG00000259515.1	0.37	1.83	-1.047	3.27e-71	RP11-365N19.2
PRICKLE1	ENSG00000139174.10	2.12	5.45	-1.048	6.71e-61	PRICKLE1
MYADM	ENSG00000179820.15	48.819	101.983	-1.048	1.77e-51	MYADM
PLCXD3	ENSG00000182836.9	0.18	1.44	-1.048	1.39e-60	PLCXD3
AF011889.2	ENSG00000238039.1	0.45	2	-1.049	2.36e-44	AF011889.2
SLC26A9	ENSG00000174502.18	5.37	12.18	-1.049	2.2e-05	SLC26A9
BMP5	ENSG00000112175.7	2.82	6.91	-1.05	1.8e-28	BMP5
CTC-429P9.3	ENSG00000269044.2	3.25	7.8	-1.05	4.2e-70	CTC-429P9.3
MDGA1	ENSG00000112139.14	1.39	3.95	-1.05	1.1e-57	MDGA1
RBPMS	ENSG00000157110.15	71.332	148.765	-1.05	2.63e-37	RBPMS
PARVB	ENSG00000188677.14	16.93	36.121	-1.05	3.28e-60	PARVB
UNC13B	ENSG00000198722.12	18.93	40.279	-1.05	4.69e-36	UNC13B
SETD5	ENSG00000168137.15	26.31	55.572	-1.051	1.55e-38	SETD5
RP11-420A23.1	ENSG00000251432.6	1.09	3.33	-1.051	3.98e-52	RP11-420A23.1
AP001062.8	ENSG00000241728.5	0.23	1.55	-1.052	1.04e-57	AP001062.8
DDX5	ENSG00000108654.11	322.129	668.785	-1.052	1.32e-58	DDX5
NR2C2	ENSG00000177463.15	8.99	19.721	-1.052	4.49e-55	NR2C2
ABLIM2	ENSG00000163995.18	2.2	5.64	-1.053	1.56e-37	ABLIM2
MRI1	ENSG00000037757.13	9.85	21.51	-1.053	9.09e-36	MRI1
MSL1	ENSG00000188895.11	43.299	90.917	-1.053	2.16e-43	MSL1
RP11-553L6.5	ENSG00000259976.1	9.65	21.099	-1.053	2.05e-62	RP11-553L6.5
RP11-171I2.4	ENSG00000271141.1	0.34	1.78	-1.053	2.88e-59	RP11-171I2.4
AC145124.2	ENSG00000255495.1	0.97	3.09	-1.054	2.92e-77	AC145124.2
ADGRE2	ENSG00000127507.17	2.54	6.35	-1.054	8.44e-30	ADGRE2
ANKRD13D	ENSG00000172932.14	26.9	56.928	-1.054	1.87e-23	ANKRD13D
ARHGAP27	ENSG00000159314.11	20.52	43.67	-1.054	1.83e-39	ARHGAP27
NOD1	ENSG00000106100.10	8.52	18.76	-1.054	2.91e-55	NOD1
LRRN4	ENSG00000125872.7	3.21	7.74	-1.054	2.94e-17	LRRN4
SYNC	ENSG00000162520.14	1.51	4.21	-1.054	1.67e-64	SYNC
MICALL2	ENSG00000164877.18	23.1	49.039	-1.054	6.18e-11	MICALL2
NCF1B	ENSG00000182487.12	2.94	7.18	-1.054	1.2e-36	NCF1B
RP11-373D23.3	ENSG00000270210.1	0.56	2.24	-1.054	6.68e-64	RP11-373D23.3
ARHGAP44	ENSG00000006740.16	5.73	12.98	-1.055	1.31e-51	ARHGAP44
CCDC159	ENSG00000183401.11	23.62	50.15	-1.055	3.01e-41	CCDC159
DCLK2	ENSG00000170390.14	1.17	3.51	-1.055	6.34e-67	DCLK2
MTHFR	ENSG00000177000.10	8.08	17.869	-1.055	2.11e-51	MTHFR
RP11-148K1.12	ENSG00000244151.1	1.2	3.57	-1.055	6.74e-32	RP11-148K1.12
ATP10D	ENSG00000145246.13	4.84	11.14	-1.056	1.42e-74	ATP10D
EDA	ENSG00000158813.17	0.88	2.91	-1.056	4.01e-51	EDA
FAM160A2	ENSG00000051009.10	18.35	39.24	-1.056	2.67e-43	FAM160A2
MARK3	ENSG00000075413.17	35.73	75.378	-1.056	3.06e-78	MARK3
WDFY2	ENSG00000139668.8	2.79	6.88	-1.056	1.43e-82	WDFY2
MTSS1	ENSG00000170873.18	11.84	25.701	-1.056	9.06e-34	MTSS1
NBPF15	ENSG00000266338.6	11.83	25.679	-1.056	4.64e-39	NBPF15
ACKR3	ENSG00000144476.5	9.99	21.869	-1.057	2.87e-22	ACKR3
IGF1	ENSG00000017427.15	2.74	6.78	-1.057	5.38e-30	IGF1
MON2	ENSG00000061987.14	11.38	24.76	-1.057	2.35e-48	MON2
ZSCAN18	ENSG00000121413.12	23.56	50.101	-1.057	7.79e-52	ZSCAN18
FBN1	ENSG00000166147.13	19.291	41.22	-1.057	3.97e-24	FBN1
RP5-890O3.9	ENSG00000240731.1	3.31	7.97	-1.057	1.18e-29	RP5-890O3.9
RP11-681H18.2	ENSG00000277801.1	10.14	22.181	-1.057	5.5e-66	RP11-681H18.2
PXN	ENSG00000089159.15	47.431	99.822	-1.058	3.63e-51	PXN
ZRANB2	ENSG00000132485.12	31.081	65.78	-1.058	2.06e-52	ZRANB2
SPRY4	ENSG00000187678.8	12.15	26.37	-1.058	1.02e-49	SPRY4
RP11-875O11.1	ENSG00000245025.2	0.84	2.83	-1.058	2.5e-98	RP11-875O11.1
HCAR3	ENSG00000255398.2	1.32	3.83	-1.058	4.19e-28	HCAR3
ART4	ENSG00000111339.10	0.32	1.75	-1.059	8.09e-94	ART4
C3orf62	ENSG00000188315.7	3.46	8.29	-1.059	1.52e-62	C3orf62
CTB-31O20.2	ENSG00000261526.2	2.59	6.48	-1.059	1.49e-36	CTB-31O20.2
PLEKHM2	ENSG00000116786.11	26.87	57.078	-1.059	3.27e-63	PLEKHM2
INSIG1	ENSG00000186480.12	18.621	39.89	-1.059	2.33e-45	INSIG1
RP11-1000B6.3	ENSG00000261064.1	0.68	2.5	-1.059	6.19e-75	RP11-1000B6.3
AP006621.5	ENSG00000255284.1	3.1	7.55	-1.06	1.68e-33	AP006621.5
CCNI2	ENSG00000205089.7	1.95	5.15	-1.06	7.16e-51	CCNI2
CTD-2007L18.5	ENSG00000260808.1	0.41	1.94	-1.06	4.41e-82	CTD-2007L18.5
PRDM11	ENSG00000019485.12	2.31	5.9	-1.06	2.73e-82	PRDM11
TCF7L1	ENSG00000152284.4	8.39	18.581	-1.06	6.11e-34	TCF7L1
METTL17	ENSG00000165792.17	32.851	69.56	-1.06	2.6e-25	METTL17
NAA16	ENSG00000172766.18	4.64	10.76	-1.06	2.27e-70	NAA16
RP11-524F11.1	ENSG00000265511.1	0.41	1.94	-1.06	2.87e-62	RP11-524F11.1
AP000347.4	ENSG00000234353.2	1.65	4.53	-1.061	2.11e-20	AP000347.4
ZCCHC2	ENSG00000141664.9	6.17	13.96	-1.061	3.97e-73	ZCCHC2
SGK494	ENSG00000167524.14	3.19	7.74	-1.061	5.92e-20	SGK494
CAPN9	ENSG00000135773.12	1.6	4.43	-1.062	5.59e-06	CAPN9
RCAN1	ENSG00000159200.17	15.97	34.429	-1.062	1.52e-54	RCAN1
RBM33	ENSG00000184863.10	10.64	23.3	-1.062	1.91e-57	RBM33
SPTAN1	ENSG00000197694.13	86.762	182.24	-1.062	6.18e-69	SPTAN1
RP11-889L3.1	ENSG00000218227.3	2.44	6.18	-1.062	2.92e-43	RP11-889L3.1
RPS20P14	ENSG00000223803.1	0.94	3.05	-1.062	1.56e-38	RPS20P14
BMPR2	ENSG00000204217.12	10.35	22.721	-1.063	2.68e-89	BMPR2
RP3-467L1.6	ENSG00000269925.1	0.91	2.99	-1.063	1.43e-57	RP3-467L1.6
RP11-67L2.2	ENSG00000273033.2	1.71	4.66	-1.063	1.07e-96	RP11-67L2.2
ALB	ENSG00000163631.16	0.21	1.53	-1.064	7.31e-09	ALB
COL4A2-AS1	ENSG00000232814.2	0	1.09	-1.064	8.4e-95	COL4A2-AS1
DUTP6	ENSG00000225171.2	0.97	3.12	-1.064	1.03e-52	DUTP6
PAPLN	ENSG00000100767.15	7.44	16.65	-1.064	1.08e-28	PAPLN
RGL4	ENSG00000159496.14	0.86	2.89	-1.064	3.68e-57	RGL4
P2RY14	ENSG00000174944.8	1.52	4.27	-1.064	2.06e-69	P2RY14
ZNF493	ENSG00000196268.11	2.99	7.34	-1.064	9.58e-55	ZNF493
RP11-326G21.1	ENSG00000272755.1	1.32	3.85	-1.064	9.42e-73	RP11-326G21.1
RASL11A	ENSG00000122035.6	8.18	18.21	-1.065	1.21e-35	RASL11A
RP11-261C10.5	ENSG00000227230.1	0.2	1.51	-1.065	7.32e-86	RP11-261C10.5
CREBZF	ENSG00000137504.13	20.89	44.829	-1.066	7.81e-29	CREBZF
SAA1	ENSG00000173432.10	13.33	29.009	-1.066	6.84e-06	SAA1
GANC	ENSG00000214013.9	9.85	21.711	-1.066	1.69e-60	GANC
FERP1	ENSG00000232149.1	0.5	2.14	-1.066	1.41e-58	FERP1
XXbac-BPG299F13.17	ENSG00000272501.1	0.72	2.6	-1.066	2.62e-96	XXbac-BPG299F13.17
LLNLF-176F2.1	ENSG00000282339.1	10.99	24.1	-1.066	8e-17	LLNLF-176F2.1
ABHD17A	ENSG00000129968.15	30.06	64.088	-1.067	3.16e-59	ABHD17A
AHI1	ENSG00000135541.20	6.76	15.26	-1.067	1.21e-45	AHI1
CROCC	ENSG00000058453.16	10.71	23.54	-1.067	2.9e-32	CROCC
HSD17B3	ENSG00000130948.9	0.27	1.66	-1.067	3.32e-66	HSD17B3
ZNF540	ENSG00000171817.16	0.89	2.96	-1.067	6.22e-85	ZNF540
EVI2B	ENSG00000185862.6	17.289	37.33	-1.067	2.55e-54	EVI2B
PTPN1	ENSG00000196396.9	26.981	57.639	-1.067	4.14e-75	PTPN1
FTH1P11	ENSG00000237264.4	2.56	6.46	-1.067	2.73e-26	FTH1P11
ARID3B	ENSG00000179361.17	3.46	8.35	-1.068	2.5e-57	ARID3B
HDAC10	ENSG00000100429.17	19.37	41.72	-1.068	1.29e-27	HDAC10
RBM17	ENSG00000134453.15	57.46	121.557	-1.068	4.73e-40	RBM17
GIPC3	ENSG00000179855.5	1.18	3.57	-1.068	1.62e-77	GIPC3
RP11-38L15.3	ENSG00000231187.2	0.45	2.04	-1.068	6.43e-74	RP11-38L15.3
RP11-1100L3.8	ENSG00000259884.1	2.86	7.09	-1.068	8.25e-09	RP11-1100L3.8
RP11-361L15.3	ENSG00000280416.1	4.39	10.3	-1.068	6.52e-23	RP11-361L15.3
CTC-510F12.3	ENSG00000279807.1	0.12	1.35	-1.069	1.22e-67	CTC-510F12.3
REV1	ENSG00000135945.9	15.87	34.391	-1.069	1.23e-57	REV1
NACAD	ENSG00000136274.8	0.73	2.63	-1.069	2.67e-51	NACAD
TMEM147-AS1	ENSG00000236144.6	3.17	7.75	-1.069	1.46e-23	TMEM147-AS1
SENCR	ENSG00000254703.2	0.42	1.98	-1.069	5.27e-121	SENCR
RP11-197N18.2	ENSG00000256028.2	0.63	2.42	-1.069	4.54e-49	RP11-197N18.2
RP11-180M15.7	ENSG00000275560.1	1.24	3.7	-1.069	3.88e-38	RP11-180M15.7
ADCY9	ENSG00000162104.9	6.4	14.54	-1.07	8.86e-54	ADCY9
HCK	ENSG00000101336.12	17.31	37.449	-1.07	3.02e-47	HCK
MXD4	ENSG00000123933.14	26.241	56.199	-1.07	6.96e-60	MXD4
KIRREL	ENSG00000183853.17	7.27	16.36	-1.07	6.65e-43	KIRREL
PVRIG2P	ENSG00000235333.3	0	1.1	-1.07	2.61e-15	PVRIG2P
RP11-2B6.3	ENSG00000269946.1	0	1.1	-1.07	1.6e-43	RP11-2B6.3
CLEC1B	ENSG00000165682.14	0.09	1.29	-1.071	4.08e-90	CLEC1B
SECISBP2	ENSG00000187742.14	18.87	40.751	-1.071	3.39e-63	SECISBP2
CD82	ENSG00000085117.11	47.1	100.148	-1.072	4.49e-45	CD82
PPP1R16B	ENSG00000101445.9	2.51	6.38	-1.072	8.04e-62	PPP1R16B
NICN1	ENSG00000145029.11	7.92	17.75	-1.072	4.74e-65	NICN1
MAP6	ENSG00000171533.11	2.52	6.4	-1.072	9.67e-54	MAP6
LRRC25	ENSG00000175489.9	4.92	11.45	-1.072	8.89e-48	LRRC25
AC129492.1	ENSG00000279152.1	0.16	1.44	-1.073	2.21e-39	AC129492.1
AMOTL2	ENSG00000114019.14	17.71	38.369	-1.073	3.54e-37	AMOTL2
FAM76B	ENSG00000077458.12	7.92	17.771	-1.073	1.07e-37	FAM76B
MLLT4	ENSG00000130396.20	39.94	85.153	-1.073	2.1e-44	MLLT4
SPG20	ENSG00000133104.12	18.29	39.579	-1.073	7.59e-82	SPG20
LIMK2	ENSG00000182541.17	20	43.191	-1.073	2.18e-58	LIMK2
RP11-7F17.3	ENSG00000258819.1	0.16	1.44	-1.073	1.66e-76	RP11-7F17.3
AC159540.1	ENSG00000230606.10	11.15	24.57	-1.074	4.81e-15	AC159540.1
KMT2E-AS1	ENSG00000239569.3	1.95	5.21	-1.074	2.15e-36	KMT2E-AS1
RP11-736K20.5	ENSG00000255471.1	0.33	1.8	-1.074	7.3e-99	RP11-736K20.5
LINC00162	ENSG00000275874.1	0.05	1.21	-1.074	3e-32	LINC00162
CTA-963H5.5	ENSG00000250318.1	2.17	5.68	-1.075	3.13e-61	CTA-963H5.5
SELO	ENSG00000073169.13	12.47	27.38	-1.075	4.89e-39	SELO
MTMR3	ENSG00000100330.15	13.81	30.199	-1.075	2.01e-45	MTMR3
RIC1	ENSG00000107036.11	4.99	11.62	-1.075	1.12e-72	RIC1
RANBP3L	ENSG00000164188.8	0.22	1.57	-1.075	1.87e-92	RANBP3L
HES4	ENSG00000188290.10	6.72	15.27	-1.075	1.34e-18	HES4
RP11-72I8.1	ENSG00000260735.1	0.96	3.13	-1.075	2.58e-56	RP11-72I8.1
RP11-407G23.7	ENSG00000276663.1	0.31	1.76	-1.075	4.99e-85	RP11-407G23.7
CTTNBP2	ENSG00000077063.10	0.48	2.12	-1.076	3.29e-68	CTTNBP2
RARRES1	ENSG00000118849.9	15.59	33.969	-1.076	2.23e-21	RARRES1
RBBP6	ENSG00000122257.18	19.26	41.711	-1.076	4.71e-61	RBBP6
SCARNA12	ENSG00000238795.1	1.02	3.26	-1.076	1.03e-26	SCARNA12
LINC00883	ENSG00000243701.5	1.13	3.49	-1.076	2.2e-97	LINC00883
SDC2	ENSG00000169439.11	22.91	49.449	-1.077	2.6e-39	SDC2
RP11-244H3.1	ENSG00000241014.1	1.09	3.41	-1.077	9.35e-82	RP11-244H3.1
A2M-AS1	ENSG00000245105.2	0.53	2.23	-1.078	1.62e-136	A2M-AS1
SBDSP1	ENSG00000225648.5	17.111	37.239	-1.078	2.03e-84	SBDSP1
EFNB2	ENSG00000125266.6	10.28	22.83	-1.079	2.43e-48	EFNB2
JDP2	ENSG00000140044.12	22.34	48.291	-1.079	2.35e-71	JDP2
NOS3	ENSG00000164867.10	7.02	15.94	-1.079	1.24e-17	NOS3
RP11-241F15.1	ENSG00000248583.1	0.07	1.26	-1.079	7.17e-79	RP11-241F15.1
RP11-106M3.2	ENSG00000260729.1	0.15	1.43	-1.079	4.05e-104	RP11-106M3.2
RP11-311C24.1	ENSG00000260772.1	16.23	35.4	-1.079	5.11e-57	RP11-311C24.1
FAM95B1	ENSG00000274628.4	0.25	1.64	-1.079	3.06e-53	FAM95B1
CD53	ENSG00000143119.12	55.521	118.504	-1.08	7.23e-59	CD53
PARP6	ENSG00000137817.16	29.07	62.569	-1.08	2.28e-40	PARP6
FRAS1	ENSG00000138759.17	0.84	2.89	-1.08	5.16e-54	FRAS1
SLCO3A1	ENSG00000176463.13	13.36	29.349	-1.08	5.4e-62	SLCO3A1
IGIP	ENSG00000182700.4	3.57	8.66	-1.08	4.14e-83	IGIP
TSSK3	ENSG00000162526.6	0.65	2.49	-1.081	2.02e-52	TSSK3
ADD1	ENSG00000087274.16	83.049	176.986	-1.082	3.63e-79	ADD1
CASC3	ENSG00000108349.14	30.849	66.412	-1.082	2.31e-58	CASC3
PI3	ENSG00000124102.4	2.76	6.96	-1.082	1.71e-05	PI3
PLD2	ENSG00000129219.13	14.83	32.52	-1.082	2.97e-49	PLD2
GRIK4	ENSG00000149403.11	0.11	1.35	-1.082	9.21e-145	GRIK4
RP11-106M3.3	ENSG00000261460.1	0.54	2.26	-1.082	1.77e-77	RP11-106M3.3
ARHGAP25	ENSG00000163219.11	8.97	20.12	-1.083	1.47e-71	ARHGAP25
CCDC146	ENSG00000135205.14	2.82	7.09	-1.083	7.22e-45	CCDC146
CDKN1A	ENSG00000124762.13	64.4	137.586	-1.083	9.29e-52	CDKN1A
CTA-228A9.3	ENSG00000272720.1	0.68	2.56	-1.083	2.67e-28	CTA-228A9.3
CTB-50L17.14	ENSG00000267385.1	0.18	1.5	-1.083	1.73e-63	CTB-50L17.14
CTD-2368P22.1	ENSG00000176593.7	1.61	4.53	-1.083	1.54e-64	CTD-2368P22.1
MXD3	ENSG00000213347.10	6.51	14.91	-1.083	1.11e-13	MXD3
RP11-379B18.5	ENSG00000241288.7	1.27	3.81	-1.083	2.44e-48	RP11-379B18.5
ZNF582-AS1	ENSG00000267454.5	1.02	3.28	-1.083	4.39e-80	ZNF582-AS1
CYP4Z1	ENSG00000186160.4	0.17	1.48	-1.084	6.32e-73	CYP4Z1
TMEM240	ENSG00000205090.8	1.08	3.41	-1.084	6.92e-66	TMEM240
CTD-2013N17.6	ENSG00000280332.1	0.64	2.48	-1.085	8.38e-62	CTD-2013N17.6
NUAK1	ENSG00000074590.13	3.84	9.27	-1.085	2.78e-32	NUAK1
UST	ENSG00000111962.7	2.21	5.81	-1.085	1.06e-62	UST
INPP5B	ENSG00000204084.12	7.86	17.8	-1.085	4.5e-69	INPP5B
RP11-552M11.4	ENSG00000243960.1	0.81	2.84	-1.085	1.71e-37	RP11-552M11.4
RPL32P3	ENSG00000251474.6	4.02	9.65	-1.085	1.58e-53	RPL32P3
ACSM5	ENSG00000183549.10	0.47	2.12	-1.086	1.15e-67	ACSM5
D2HGDH	ENSG00000180902.16	12.78	28.249	-1.086	2.14e-18	D2HGDH
NAALAD2	ENSG00000077616.10	0.31	1.78	-1.086	5.06e-104	NAALAD2
RNF146	ENSG00000118518.15	18.27	39.901	-1.086	2.94e-83	RNF146
SIGLEC9	ENSG00000129450.8	3	7.49	-1.086	8.79e-60	SIGLEC9
SAFB2	ENSG00000130254.11	25.66	55.591	-1.086	7.22e-52	SAFB2
MATN2	ENSG00000132561.13	5.61	13.03	-1.086	1.42e-26	MATN2
HPGD	ENSG00000164120.13	28.23	61.048	-1.086	1.63e-17	HPGD
FAM219A	ENSG00000164970.14	7.77	17.62	-1.086	2.71e-66	FAM219A
HECTD2	ENSG00000165338.16	2.51	6.45	-1.086	4.22e-82	HECTD2
NPIPB11	ENSG00000254206.5	0.63	2.46	-1.086	8.78e-58	NPIPB11
ATP10A	ENSG00000206190.11	3.36	8.26	-1.087	8.64e-41	ATP10A
STAT6	ENSG00000166888.10	83.389	178.254	-1.087	3.73e-55	STAT6
RP11-541N10.3	ENSG00000260461.1	1.88	5.12	-1.087	3.04e-81	RP11-541N10.3
FLYWCH1	ENSG00000059122.16	14.41	31.76	-1.088	5.56e-40	FLYWCH1
RPS6KA2	ENSG00000071242.11	22.42	48.789	-1.088	5.97e-45	RPS6KA2
TNRC6A	ENSG00000090905.17	10.41	23.25	-1.088	5.7e-44	TNRC6A
SLC9A9	ENSG00000181804.14	2.73	6.93	-1.088	2.43e-83	SLC9A9
ZNF580	ENSG00000213015.8	15.19	33.43	-1.089	2.07e-62	ZNF580
CASP1	ENSG00000137752.22	24.939	54.221	-1.09	2.05e-63	CASP1
SLC22A17	ENSG00000092096.14	7.07	16.18	-1.09	3.47e-32	SLC22A17
SYNGR1	ENSG00000100321.14	3.8	9.22	-1.09	1.1e-37	SYNGR1
IFT122	ENSG00000163913.11	8.83	19.92	-1.09	4.23e-64	IFT122
L3MBTL1	ENSG00000185513.14	3.04	7.6	-1.09	1.17e-28	L3MBTL1
AOAH	ENSG00000136250.11	6.72	15.45	-1.091	4.32e-54	AOAH
ODAM	ENSG00000109205.16	0.15	1.45	-1.091	7.72e-60	ODAM
IL10RA	ENSG00000110324.9	12.43	27.611	-1.091	1.65e-55	IL10RA
TEN1-CDK3	ENSG00000261408.5	1.12	3.52	-1.092	1.95e-51	TEN1-CDK3
AC010976.2	ENSG00000231731.7	0.8	2.84	-1.093	2.94e-56	AC010976.2
ARHGAP21	ENSG00000107863.16	14.74	32.581	-1.093	1.64e-65	ARHGAP21
EBLN2	ENSG00000255423.1	0.51	2.22	-1.093	3.91e-71	EBLN2
RASSF8	ENSG00000123094.15	4.46	10.65	-1.093	1.18e-55	RASSF8
TACC2	ENSG00000138162.17	29.11	63.241	-1.093	1.05e-20	TACC2
RP11-589N15.2	ENSG00000269899.1	2.61	6.7	-1.093	3.49e-30	RP11-589N15.2
GPRC5D	ENSG00000111291.8	1.16	3.61	-1.094	2.05e-49	GPRC5D
CYB561D2	ENSG00000271858.5	1.09	3.46	-1.094	9.51e-57	CYB561D2
ANKRD9	ENSG00000156381.8	5.52	12.93	-1.095	1.86e-31	ANKRD9
EGR1	ENSG00000120738.7	56.822	122.547	-1.095	8.4e-24	EGR1
RGPD5	ENSG00000015568.12	2.76	7.03	-1.095	8.27e-56	RGPD5
SNHG20	ENSG00000234912.9	3.86	9.38	-1.095	1.86e-39	SNHG20
AC006273.5	ENSG00000267530.2	1.18	3.66	-1.096	6.87e-43	AC006273.5
CDH12P3	ENSG00000253492.1	1.03	3.34	-1.096	7.39e-21	CDH12P3
HSD17B7P2	ENSG00000099251.14	2.18	5.8	-1.096	1.13e-50	HSD17B7P2
HECA	ENSG00000112406.4	7.63	17.45	-1.096	1.56e-95	HECA
AEBP1	ENSG00000106624.8	104.451	224.612	-1.097	1.09e-20	AEBP1
ATG4B	ENSG00000168397.16	32.71	71.12	-1.097	2.46e-45	ATG4B
ECHDC2	ENSG00000121310.16	53.53	115.639	-1.097	1.14e-38	ECHDC2
POPDC2	ENSG00000121577.13	1.38	4.09	-1.097	4.04e-92	POPDC2
ST8SIA6	ENSG00000148488.15	0.22	1.61	-1.097	2.14e-81	ST8SIA6
OTUD1	ENSG00000165312.6	6.82	15.73	-1.097	3.09e-97	OTUD1
EP400NL	ENSG00000185684.12	4.53	10.83	-1.097	7.51e-32	EP400NL
RP11-288H12.3	ENSG00000213073.4	0.66	2.55	-1.097	1.37e-71	RP11-288H12.3
RP11-673E1.3	ENSG00000249741.2	0.51	2.23	-1.097	6.45e-76	RP11-673E1.3
MIR100HG	ENSG00000255090.5	0.43	2.06	-1.097	1.41e-32	MIR100HG
CCDC88A	ENSG00000115355.15	6.52	15.1	-1.098	5.67e-61	CCDC88A
PIK3IP1	ENSG00000100100.12	23.7	51.872	-1.098	4.29e-63	PIK3IP1
ACTC1	ENSG00000159251.6	0.06	1.27	-1.099	1.11e-59	ACTC1
FLT1	ENSG00000102755.10	8.9	20.201	-1.099	3.43e-46	FLT1
KANSL1L	ENSG00000144445.15	5.72	13.39	-1.099	5.02e-77	KANSL1L
TMEM220	ENSG00000187824.8	3.02	7.61	-1.099	3.55e-51	TMEM220
SMG1P1	ENSG00000237296.9	3.77	9.22	-1.099	1.07e-39	SMG1P1
CDH12P1	ENSG00000254335.1	1.03	3.35	-1.1	2.31e-21	CDH12P1
CLDND2	ENSG00000160318.6	0.75	2.75	-1.1	4.05e-58	CLDND2
CMKLR1	ENSG00000174600.13	4.29	10.34	-1.1	4.72e-40	CMKLR1
NADSYN1	ENSG00000172890.11	32.17	70.121	-1.1	4.97e-37	NADSYN1
C9orf139	ENSG00000180539.7	0.31	1.81	-1.101	8.69e-89	C9orf139
SELE	ENSG00000007908.15	0.45	2.11	-1.101	5.55e-41	SELE
TNFRSF1B	ENSG00000028137.16	19.9	43.831	-1.101	1.92e-64	TNFRSF1B
PLCD3	ENSG00000161714.11	8.71	19.821	-1.101	6.14e-28	PLCD3
EMID1	ENSG00000186998.15	5.16	12.22	-1.102	2.58e-37	EMID1
ZNF334	ENSG00000198185.11	1.04	3.38	-1.102	6.9e-32	ZNF334
RP11-368P15.3	ENSG00000258985.1	1.18	3.68	-1.102	1.22e-35	RP11-368P15.3
NFIX	ENSG00000008441.16	17.49	38.711	-1.103	9.79e-49	NFIX
PHACTR2	ENSG00000112419.14	5.74	13.48	-1.103	1.21e-73	PHACTR2
SCNN1G	ENSG00000166828.2	2.97	7.53	-1.103	2.46e-27	SCNN1G
SC22CB-1E7.1	ENSG00000232346.1	0.9	3.08	-1.103	7.07e-39	SC22CB-1E7.1
CTC-479C5.10	ENSG00000263126.1	0.47	2.16	-1.104	2.96e-76	CTC-479C5.10
NDST1	ENSG00000070614.14	15.18	33.779	-1.104	2.43e-69	NDST1
LIMD1	ENSG00000144791.9	7.49	17.25	-1.104	1.66e-59	LIMD1
INPP5E	ENSG00000148384.11	4.49	10.8	-1.104	4.16e-59	INPP5E
RN7SL145P	ENSG00000244357.3	0.41	2.03	-1.104	2.93e-51	RN7SL145P
RP11-804H8.6	ENSG00000273356.1	0.6	2.44	-1.104	1.86e-83	RP11-804H8.6
RP4-681N20.5	ENSG00000275582.1	0.53	2.29	-1.105	1.02e-66	RP4-681N20.5
RP11-139H15.5	ENSG00000276533.1	0.86	3	-1.105	5.19e-35	RP11-139H15.5
FGD4	ENSG00000139132.14	3.74	9.2	-1.106	3.72e-81	FGD4
LURAP1L	ENSG00000153714.5	11.49	25.89	-1.106	1.27e-59	LURAP1L
SERPINB9	ENSG00000170542.5	6.47	15.08	-1.106	9.52e-55	SERPINB9
HOXA3	ENSG00000105997.22	1.93	5.31	-1.107	1.83e-20	HOXA3
GOLGA6L4	ENSG00000184206.11	1.72	4.86	-1.107	7.19e-39	GOLGA6L4
ZFP92	ENSG00000189420.8	0.5	2.23	-1.107	9.02e-128	ZFP92
EVA1C	ENSG00000166979.12	23.169	51.101	-1.108	5.11e-40	EVA1C
ZFPM2	ENSG00000169946.13	1.13	3.59	-1.108	3.94e-79	ZFPM2
RP11-879F14.2	ENSG00000267279.1	0.29	1.78	-1.108	2.12e-98	RP11-879F14.2
SMCHD1	ENSG00000101596.14	10.16	23.091	-1.11	5.04e-49	SMCHD1
TLN1	ENSG00000137076.18	115.8	251.026	-1.11	2.86e-73	TLN1
IQSEC1	ENSG00000144711.13	12.34	27.801	-1.11	3.95e-81	IQSEC1
RP11-7F17.8	ENSG00000273729.1	0.32	1.85	-1.11	3.3e-115	RP11-7F17.8
MIER2	ENSG00000105556.10	14	31.399	-1.111	3e-54	MIER2
PIDD1	ENSG00000177595.17	6.81	15.87	-1.111	3.74e-21	PIDD1
RP5-882C2.2	ENSG00000260793.2	1.38	4.14	-1.111	9.51e-48	RP5-882C2.2
RP11-884K10.6	ENSG00000271916.1	0	1.16	-1.111	3.28e-24	RP11-884K10.6
LL21NC02-21A1.1	ENSG00000273796.1	0.69	2.65	-1.111	7.34e-50	LL21NC02-21A1.1
DKK2	ENSG00000155011.8	0.98	3.28	-1.112	2.92e-75	DKK2
RALGDS	ENSG00000160271.14	31.161	68.55	-1.113	1.46e-54	RALGDS
ANKRD10	ENSG00000088448.14	46.131	100.991	-1.114	4.6e-43	ANKRD10
BCL2L2	ENSG00000129473.9	16.56	37.01	-1.114	7.93e-84	BCL2L2
CTD-2036P10.6	ENSG00000274403.1	0.22	1.64	-1.114	1.42e-98	CTD-2036P10.6
TBC1D1	ENSG00000065882.15	22.79	50.499	-1.114	8.72e-59	TBC1D1
MRAS	ENSG00000158186.12	9.14	20.949	-1.114	2.78e-80	MRAS
SPATA13	ENSG00000182957.15	7.91	18.29	-1.114	2.58e-82	SPATA13
ABCG1	ENSG00000160179.18	13.69	30.819	-1.115	9.22e-56	ABCG1
ARHGEF4	ENSG00000136002.16	2.38	6.32	-1.115	1.71e-25	ARHGEF4
RP11-490B18.6	ENSG00000276523.1	0.62	2.51	-1.115	3.57e-54	RP11-490B18.6
CCK	ENSG00000187094.11	0.07	1.32	-1.116	6.57e-34	CCK
CLIP2	ENSG00000106665.15	4.19	10.25	-1.116	2.33e-52	CLIP2
PSTPIP2	ENSG00000152229.18	5.64	13.39	-1.116	1.78e-52	PSTPIP2
LLNLF-173C4.2	ENSG00000282416.1	14.24	32.03	-1.116	6.85e-12	LLNLF-173C4.2
AP000347.2	ENSG00000272578.5	1.17	3.71	-1.118	1.29e-51	AP000347.2
SAMD4A	ENSG00000020577.13	5.61	13.35	-1.118	6.34e-58	SAMD4A
KSR1	ENSG00000141068.13	17.94	40.109	-1.118	4.49e-21	KSR1
SYCP2L	ENSG00000153157.12	0.35	1.93	-1.118	7.31e-31	SYCP2L
XKR6	ENSG00000171044.10	0.41	2.06	-1.118	2.22e-106	XKR6
TRIM52	ENSG00000183718.5	6.65	15.6	-1.118	1.08e-60	TRIM52
PPAP2A	ENSG00000067113.16	26.69	59.128	-1.119	4.32e-47	PPAP2A
SPSB3	ENSG00000162032.15	27.949	61.87	-1.119	5.63e-38	SPSB3
STAG3L1	ENSG00000205583.13	2.6	6.82	-1.119	3.35e-36	STAG3L1
PABPC1P3	ENSG00000230673.3	0.34	1.91	-1.119	1.01e-69	PABPC1P3
CACNA2D3	ENSG00000157445.14	0.44	2.13	-1.12	2.5e-69	CACNA2D3
TBRG1	ENSG00000154144.12	17.771	39.799	-1.12	1.35e-77	TBRG1
LYSMD4	ENSG00000183060.15	3.09	7.89	-1.12	7.23e-95	LYSMD4
ANKRD36B	ENSG00000196912.12	2.3	6.18	-1.121	1.42e-37	ANKRD36B
CAT	ENSG00000121691.4	46.09	101.44	-1.121	1.39e-57	CAT
CXorf65	ENSG00000204165.5	0.6	2.48	-1.121	5.61e-55	CXorf65
BEND7	ENSG00000165626.16	4.69	11.38	-1.122	4.08e-58	BEND7
CDC14A	ENSG00000079335.17	2.01	5.55	-1.122	2.44e-96	CDC14A
FOS	ENSG00000170345.9	133.768	292.298	-1.122	7.29e-26	FOS
OVCH1	ENSG00000187950.8	0.02	1.22	-1.122	1.21e-114	OVCH1
RP11-701P16.5	ENSG00000251230.5	0.3	1.83	-1.122	4.25e-93	RP11-701P16.5
RP4-742C19.13	ENSG00000279833.1	0.3	1.83	-1.122	3.84e-94	RP4-742C19.13
AC156455.1	ENSG00000256546.1	0.57	2.42	-1.123	9.78e-25	AC156455.1
CA1	ENSG00000133742.13	0.07	1.33	-1.123	2.61e-66	CA1
PHEX	ENSG00000102174.8	0.4	2.05	-1.123	1.73e-79	PHEX
AC132008.1	ENSG00000213519.2	0	1.18	-1.124	7.23e-62	AC132008.1
ATP1B3	ENSG00000069849.10	74.532	163.618	-1.124	2.37e-59	ATP1B3
CD37	ENSG00000104894.11	36.79	81.368	-1.124	5.87e-55	CD37
LRRFIP1	ENSG00000124831.18	43.77	96.562	-1.124	8.98e-91	LRRFIP1
HNRNPH1	ENSG00000169045.17	228.713	499.831	-1.124	2.29e-38	HNRNPH1
MEIS2	ENSG00000134138.19	5.08	12.26	-1.125	3.24e-60	MEIS2
PRDM5	ENSG00000138738.10	1.66	4.8	-1.125	4.8e-110	PRDM5
SEMA6B	ENSG00000167680.15	3.59	9.01	-1.125	1.82e-34	SEMA6B
PRKCZ	ENSG00000067606.15	26.841	59.759	-1.126	6.72e-29	PRKCZ
PPP1R12B	ENSG00000077157.20	8.77	20.32	-1.126	5.62e-52	PPP1R12B
RBMS1	ENSG00000153250.17	26.489	59.001	-1.126	1.9e-81	RBMS1
RP11-325K4.3	ENSG00000261270.1	0.65	2.6	-1.126	2.11e-51	RP11-325K4.3
ARHGAP28	ENSG00000088756.12	1.33	4.09	-1.127	9.52e-61	ARHGAP28
ATN1	ENSG00000111676.14	51.388	113.417	-1.127	2.93e-56	ATN1
C6orf49	ENSG00000278224.4	1.12	3.63	-1.127	2.76e-42	C6orf49
CTD-2224J9.8	ENSG00000213777.5	0.09	1.38	-1.127	2.49e-86	CTD-2224J9.8
NLGN2	ENSG00000169992.9	6.12	14.55	-1.127	4.34e-27	NLGN2
SLC2A4	ENSG00000181856.14	0.24	1.71	-1.128	4.58e-91	SLC2A4
NSUN5P1	ENSG00000223705.9	15.38	34.811	-1.128	9.47e-10	NSUN5P1
CCDC14	ENSG00000175455.14	15.82	35.779	-1.129	1.53e-23	CCDC14
PPP6R2	ENSG00000100239.15	23.52	52.621	-1.129	2.49e-53	PPP6R2
RENBP	ENSG00000102032.12	14.03	31.879	-1.129	1.16e-41	RENBP
IDUA	ENSG00000127415.12	11.23	25.74	-1.129	6.27e-28	IDUA
CTD-2235C13.1	ENSG00000242198.1	0.38	2.02	-1.13	3.81e-61	CTD-2235C13.1
ERICH1	ENSG00000104714.13	10.47	24.1	-1.13	1.79e-70	ERICH1
CXorf57	ENSG00000147231.13	0.68	2.68	-1.131	3.3e-77	CXorf57
PHOSPHO1	ENSG00000173868.11	0.21	1.65	-1.131	2.89e-110	PHOSPHO1
RP11-531F16.4	ENSG00000273261.1	1.06	3.51	-1.131	1.35e-77	RP11-531F16.4
DDX26B	ENSG00000165359.14	3.12	8.03	-1.132	8.32e-50	DDX26B
STK11IP	ENSG00000144589.20	11.13	25.591	-1.132	4.16e-42	STK11IP
RP11-20G6.1	ENSG00000280400.1	1.19	3.8	-1.132	2.6e-43	RP11-20G6.1
RGPD6	ENSG00000183054.11	7.67	18.01	-1.133	1.34e-55	RGPD6
PLCG2	ENSG00000197943.9	7.6	17.859	-1.133	6.47e-68	PLCG2
ANKZF1	ENSG00000163516.13	24.49	54.94	-1.134	6.68e-25	ANKZF1
MMP2	ENSG00000087245.12	118.512	261.269	-1.134	1.06e-28	MMP2
PBX4	ENSG00000105717.13	2.44	6.55	-1.134	2.47e-39	PBX4
NAMPT	ENSG00000105835.11	78.732	173.946	-1.134	3.59e-14	NAMPT
SLX1B-SULT1A4	ENSG00000260280.5	2.35	6.35	-1.134	4.95e-23	SLX1B-SULT1A4
RP11-789C17.1	ENSG00000265413.1	0.13	1.48	-1.134	9.26e-125	RP11-789C17.1
SNORA59B	ENSG00000266079.4	0.28	1.81	-1.134	3.52e-24	SNORA59B
GDI1	ENSG00000203879.11	71.848	158.957	-1.135	4.01e-47	GDI1
POU5F1P3	ENSG00000235602.5	0.22	1.68	-1.135	2e-76	POU5F1P3
UIMC1	ENSG00000087206.16	12.95	29.66	-1.136	1.43e-84	UIMC1
LRP5L	ENSG00000100068.11	3.49	8.87	-1.136	9.88e-27	LRP5L
TMEM108	ENSG00000144868.13	4.15	10.32	-1.136	1.8e-35	TMEM108
LATS2	ENSG00000150457.8	5.46	13.2	-1.136	2.29e-93	LATS2
ADORA2A	ENSG00000128271.19	4.44	10.96	-1.137	1.34e-71	ADORA2A
BMP2	ENSG00000125845.6	5.33	12.93	-1.138	1.46e-40	BMP2
C5AR2	ENSG00000134830.5	1.59	4.7	-1.138	1.53e-34	C5AR2
DUSP26	ENSG00000133878.8	0.33	1.93	-1.139	3.22e-71	DUSP26
NEURL4	ENSG00000215041.9	9.56	22.259	-1.139	3.17e-30	NEURL4
SNHG14	ENSG00000224078.12	10.15	23.56	-1.139	1.08e-58	SNHG14
EVA1B	ENSG00000142694.6	15.73	35.879	-1.14	3.58e-30	EVA1B
TNIK	ENSG00000154310.16	4.6	11.34	-1.14	3.75e-40	TNIK
RP11-324O2.3	ENSG00000232934.7	0.72	2.79	-1.14	2.52e-58	RP11-324O2.3
MERTK	ENSG00000153208.16	6.52	15.59	-1.141	1.41e-43	MERTK
VASN	ENSG00000168140.4	14.53	33.24	-1.141	1.64e-31	VASN
CEACAM19	ENSG00000186567.12	3.88	9.77	-1.142	5.66e-25	CEACAM19
CSPG4P12	ENSG00000259295.6	0.55	2.42	-1.142	3.39e-83	CSPG4P12
DUSP7	ENSG00000164086.9	9.97	23.209	-1.142	9.59e-68	DUSP7
RN7SL834P	ENSG00000243650.3	0.77	2.91	-1.143	7.9e-44	RN7SL834P
CTA-384D8.36	ENSG00000272821.1	9.7	22.641	-1.144	7.28e-29	CTA-384D8.36
KIF26A	ENSG00000066735.14	0.43	2.16	-1.144	1.35e-76	KIF26A
P2RX6	ENSG00000099957.16	0.14	1.52	-1.144	8.86e-90	P2RX6
LPPR2	ENSG00000105520.10	13.28	30.56	-1.144	1.48e-44	LPPR2
PIK3R3	ENSG00000117461.14	7.06	16.81	-1.144	6.54e-42	PIK3R3
TMC8	ENSG00000167895.14	8.69	20.42	-1.144	7.18e-38	TMC8
STAG3L5P	ENSG00000242294.6	9.4	21.989	-1.144	4.43e-16	STAG3L5P
TFPI	ENSG00000003436.14	59.871	133.601	-1.145	8.98e-30	TFPI
GATA5	ENSG00000130700.6	0.28	1.83	-1.145	8.43e-106	GATA5
DNAJB4	ENSG00000162616.8	7.34	17.46	-1.146	8.38e-60	DNAJB4
TUBE1	ENSG00000074935.13	5.52	13.43	-1.146	3.96e-82	TUBE1
SERP2	ENSG00000151778.10	1.67	4.91	-1.146	6.64e-70	SERP2
UBE2Q2P1	ENSG00000189136.8	2.37	6.46	-1.146	1.62e-29	UBE2Q2P1
GJC2	ENSG00000198835.3	0.69	2.74	-1.146	9.56e-87	GJC2
RP11-141J13.5	ENSG00000261863.1	0.03	1.28	-1.146	3.13e-97	RP11-141J13.5
RP11-736N17.10	ENSG00000278071.1	0.13	1.5	-1.146	3.69e-52	RP11-736N17.10
MYO1G	ENSG00000136286.14	9.49	22.23	-1.147	1.7e-26	MYO1G
RP11-411B6.6	ENSG00000255339.6	1.05	3.54	-1.147	1.01e-49	RP11-411B6.6
CCDC141	ENSG00000163492.13	0.2	1.66	-1.148	1.83e-64	CCDC141
NCALD	ENSG00000104490.17	7.53	17.9	-1.148	4e-55	NCALD
PRICKLE4	ENSG00000124593.14	6.35	15.29	-1.148	1.28e-30	PRICKLE4
PRDX3P1	ENSG00000229598.1	0.3	1.88	-1.148	1.91e-69	PRDX3P1
RP11-490M8.1	ENSG00000260025.1	2	5.65	-1.148	1.26e-60	RP11-490M8.1
C16orf45	ENSG00000166780.10	6.19	14.94	-1.149	5.3e-46	C16orf45
JAK3	ENSG00000105639.18	5.29	12.95	-1.149	2.13e-22	JAK3
TYRP1	ENSG00000107165.12	0.75	2.88	-1.149	3.86e-40	TYRP1
NLRP3	ENSG00000162711.16	1.71	5.01	-1.149	1.11e-62	NLRP3
ZNF224	ENSG00000267680.5	7.9	18.74	-1.149	4.54e-48	ZNF224
RP11-338K17.10	ENSG00000280300.1	0.47	2.26	-1.149	2.06e-81	RP11-338K17.10
BOC	ENSG00000144857.14	2.6	6.99	-1.15	8.45e-50	BOC
WDR91	ENSG00000105875.13	11.74	27.27	-1.15	6e-38	WDR91
PCDH15	ENSG00000150275.17	0.05	1.33	-1.15	1.98e-105	PCDH15
NRG1	ENSG00000157168.18	1.01	3.46	-1.15	1.69e-37	NRG1
SEMA3B-AS1	ENSG00000232352.1	0.51	2.35	-1.15	8.32e-65	SEMA3B-AS1
PHKA2-AS1	ENSG00000237836.5	0.37	2.04	-1.15	4.25e-67	PHKA2-AS1
RP11-837J7.4	ENSG00000277299.1	0.82	3.04	-1.15	1.25e-41	RP11-837J7.4
AC006547.13	ENSG00000236540.7	1.68	4.95	-1.151	1.1e-86	AC006547.13
DOPEY1	ENSG00000083097.14	3.61	9.24	-1.151	5.26e-76	DOPEY1
MAPK7	ENSG00000166484.19	9.86	23.11	-1.151	4.39e-57	MAPK7
ADTRP	ENSG00000111863.12	2.01	5.69	-1.152	6.13e-42	ADTRP
C5orf58	ENSG00000234511.8	0.35	2	-1.152	5.23e-45	C5orf58
RP11-481H12.1	ENSG00000230018.1	1.21	3.91	-1.152	5.44e-55	RP11-481H12.1
TRPC4	ENSG00000133107.14	0.21	1.69	-1.153	1.33e-96	TRPC4
PDE4B	ENSG00000184588.17	5.57	13.61	-1.153	4.8e-64	PDE4B
RP11-166D19.1	ENSG00000255248.6	3.99	10.1	-1.153	1.93e-46	RP11-166D19.1
RP11-11N7.5	ENSG00000277877.4	1.19	3.87	-1.153	6.17e-24	RP11-11N7.5
TIMP2	ENSG00000035862.12	101.941	228.064	-1.154	3.63e-47	TIMP2
SOBP	ENSG00000112320.11	0.69	2.76	-1.154	8.95e-97	SOBP
SPHK1	ENSG00000176170.13	7.99	19.01	-1.154	4.2e-24	SPHK1
RP11-203M5.7	ENSG00000258515.1	0.77	2.94	-1.154	4.36e-51	RP11-203M5.7
PDE8A	ENSG00000073417.14	10.69	25.04	-1.155	6.56e-64	PDE8A
TTC7B	ENSG00000165914.14	10.82	25.321	-1.155	1.14e-66	TTC7B
CTC-428H11.2	ENSG00000272367.1	0.44	2.21	-1.156	1.85e-93	CTC-428H11.2
ETV1	ENSG00000006468.13	8.26	19.64	-1.156	1.34e-36	ETV1
SGCD	ENSG00000170624.13	1.15	3.79	-1.156	4.28e-62	SGCD
ROCK1	ENSG00000067900.6	10.43	24.48	-1.157	2.4e-78	ROCK1
THEMIS2	ENSG00000130775.15	27.35	62.219	-1.157	9.48e-64	THEMIS2
ROPN1L	ENSG00000145491.11	1	3.46	-1.157	3.21e-26	ROPN1L
KCNAB3	ENSG00000170049.9	0.96	3.37	-1.157	1.49e-34	KCNAB3
GAS1	ENSG00000180447.6	2.26	6.27	-1.157	2.75e-29	GAS1
LAYN	ENSG00000204381.11	4.65	11.6	-1.157	3.54e-56	LAYN
RP11-434D9.1	ENSG00000249364.5	0.22	1.72	-1.157	1.21e-79	RP11-434D9.1
DGKA	ENSG00000065357.19	19.97	45.79	-1.158	1.43e-28	DGKA
OSBPL5	ENSG00000021762.19	10.89	25.539	-1.158	2.07e-38	OSBPL5
RP11-1376P16.2	ENSG00000265678.1	0.86	3.15	-1.158	2.33e-65	RP11-1376P16.2
CDC25B	ENSG00000101224.17	36.359	82.418	-1.159	1.4e-24	CDC25B
FAS	ENSG00000026103.19	12.17	28.41	-1.159	3.88e-66	FAS
RP11-562A8.4	ENSG00000259298.1	0.29	1.88	-1.159	6.65e-84	RP11-562A8.4
CEACAM21	ENSG00000007129.17	2.58	7	-1.16	9.79e-53	CEACAM21
CNTROB	ENSG00000170037.13	23.85	54.518	-1.16	3.25e-56	CNTROB
LPIN1	ENSG00000134324.11	9.09	21.55	-1.16	2.09e-44	LPIN1
PXK	ENSG00000168297.15	8.01	19.14	-1.16	3.45e-93	PXK
VDAC1P8	ENSG00000229036.7	1.68	4.99	-1.16	5.75e-62	VDAC1P8
RP3-402G11.27	ENSG00000272836.1	0.71	2.82	-1.16	2.18e-52	RP3-402G11.27
ALAS2	ENSG00000158578.18	0.06	1.37	-1.161	2.13e-72	ALAS2
DYNC2H1	ENSG00000187240.13	3.48	9.02	-1.161	9.72e-66	DYNC2H1
STAT5A	ENSG00000126561.16	12.3	28.739	-1.161	4.3e-86	STAT5A
PGM5-AS1	ENSG00000224958.5	0.1	1.46	-1.161	1.98e-117	PGM5-AS1
Metazoa_SRP	ENSG00000274008.1	0.19	1.66	-1.161	8.69e-53	Metazoa_SRP
ATP8B2	ENSG00000143515.16	10.63	25.029	-1.162	6.13e-46	ATP8B2
B3GALNT1	ENSG00000169255.13	5.01	12.45	-1.162	1.31e-46	B3GALNT1
RFX2	ENSG00000087903.12	5.18	12.83	-1.162	1.01e-66	RFX2
MIR99AHG	ENSG00000215386.10	1.78	5.22	-1.162	5.82e-64	MIR99AHG
RP11-427L15.2	ENSG00000277687.1	0.47	2.29	-1.162	4.88e-84	RP11-427L15.2
C22orf34	ENSG00000188511.12	1.17	3.86	-1.163	1.02e-80	C22orf34
TUBB1	ENSG00000101162.3	0.09	1.44	-1.163	2.17e-99	TUBB1
SAT1	ENSG00000130066.16	604.416	1354.55	-1.163	1.03e-44	SAT1
WTIP	ENSG00000142279.12	7	16.91	-1.163	1.61e-51	WTIP
RHOB	ENSG00000143878.9	135.908	305.493	-1.163	6.64e-33	RHOB
SLC16A11	ENSG00000174326.11	1.22	3.97	-1.163	1.13e-34	SLC16A11
PHYHD1	ENSG00000175287.18	16.79	38.829	-1.163	1.04e-32	PHYHD1
RP11-356I2.4	ENSG00000237499.6	1.26	4.06	-1.163	1.52e-67	RP11-356I2.4
RP11-498E2.9	ENSG00000269970.1	0	1.24	-1.163	1.33e-37	RP11-498E2.9
RP3-426I6.5	ENSG00000269971.1	0	1.24	-1.163	1.26e-29	RP3-426I6.5
CTB-31N19.3	ENSG00000261596.2	0.54	2.45	-1.164	9.87e-77	CTB-31N19.3
MAT2A	ENSG00000168906.12	85.573	193.005	-1.164	7.52e-61	MAT2A
TNFRSF11B	ENSG00000164761.8	2.39	6.6	-1.165	8.5e-33	TNFRSF11B
CFL2	ENSG00000165410.14	14.59	33.99	-1.166	1.76e-54	CFL2
SNED1	ENSG00000162804.13	6.09	14.91	-1.166	2.77e-43	SNED1
THBS3	ENSG00000169231.13	16.12	37.41	-1.166	3.7e-24	THBS3
RPL32P1	ENSG00000224796.1	0.23	1.76	-1.166	3.14e-53	RPL32P1
ACSS2	ENSG00000131069.19	30.61	70	-1.167	1.35e-54	ACSS2
ARHGAP30	ENSG00000186517.13	9.91	23.501	-1.167	2.4e-66	ARHGAP30
TLE2	ENSG00000065717.14	23.131	53.171	-1.167	1.02e-45	TLE2
MS4A4A	ENSG00000110079.16	16.64	38.609	-1.167	7.5e-43	MS4A4A
MYO1C	ENSG00000197879.14	59.829	135.598	-1.167	6.41e-87	MYO1C
SLCO4A1-AS1	ENSG00000232803.1	0.3	1.92	-1.167	8.56e-21	SLCO4A1-AS1
SNHG7	ENSG00000233016.6	25.899	59.412	-1.167	3.5e-27	SNHG7
GJA5	ENSG00000265107.2	9.62	22.85	-1.167	1.68e-27	GJA5
ABCC9	ENSG00000069431.10	1.79	5.27	-1.168	8.92e-61	ABCC9
PPP2R5B	ENSG00000068971.13	9	21.47	-1.168	3.72e-81	PPP2R5B
TRIB2	ENSG00000071575.11	17.111	39.689	-1.168	3.26e-48	TRIB2
LUC7L3	ENSG00000108848.15	59.49	134.932	-1.168	6.23e-40	LUC7L3
MADD	ENSG00000110514.18	15.22	35.439	-1.168	1.11e-58	MADD
CFAP69	ENSG00000105792.19	1.69	5.05	-1.169	5.08e-60	CFAP69
SPAG9	ENSG00000008294.20	25.251	58.04	-1.169	1.59e-56	SPAG9
ST6GALNAC2	ENSG00000070731.9	6.95	16.88	-1.169	5.9e-45	ST6GALNAC2
SLC12A6	ENSG00000140199.11	6.63	16.16	-1.169	1.84e-77	SLC12A6
SMIM10	ENSG00000184785.5	2.87	7.7	-1.169	5.64e-68	SMIM10
IZUMO4	ENSG00000099840.13	2.61	7.12	-1.17	1.52e-24	IZUMO4
HHEX	ENSG00000152804.10	5.94	14.62	-1.17	3.22e-54	HHEX
ADGRB3	ENSG00000135298.13	0.11	1.5	-1.171	1.48e-145	ADGRB3
AGAP3	ENSG00000133612.18	47.261	107.664	-1.171	2.6e-60	AGAP3
DNAJC18	ENSG00000170464.9	4.06	10.39	-1.171	1.85e-61	DNAJC18
FAM184A	ENSG00000111879.18	3.72	9.63	-1.171	2.55e-37	FAM184A
CCDC78	ENSG00000162004.16	2.91	7.81	-1.172	6.45e-22	CCDC78
TJP2	ENSG00000119139.16	22.659	52.308	-1.172	2.46e-70	TJP2
KIAA0355	ENSG00000166398.12	6.02	14.82	-1.172	2.43e-87	KIAA0355
NDN	ENSG00000182636.5	9.23	22.05	-1.172	7.44e-53	NDN
PISD	ENSG00000241878.9	16.02	37.351	-1.172	3.68e-78	PISD
AOC2	ENSG00000131480.8	0.37	2.09	-1.173	1.57e-94	AOC2
CTD-3128G10.6	ENSG00000269680.1	1.24	4.05	-1.173	3.71e-47	CTD-3128G10.6
PCDHB15	ENSG00000113248.5	0.8	3.06	-1.173	3.82e-80	PCDHB15
NCKAP1L	ENSG00000123338.12	11.28	26.679	-1.173	8.62e-66	NCKAP1L
MATN3	ENSG00000132031.12	2.84	7.66	-1.173	3.79e-39	MATN3
TNFSF12	ENSG00000239697.10	29.219	67.12	-1.173	4.59e-85	TNFSF12
CSGALNACT2	ENSG00000169826.7	10.59	25.16	-1.174	2.53e-84	CSGALNACT2
DNM2	ENSG00000079805.16	63.831	145.25	-1.174	3.75e-66	DNM2
OLFML3	ENSG00000116774.11	23.28	53.779	-1.174	8.54e-30	OLFML3
RBM39	ENSG00000131051.20	121.987	276.53	-1.174	2.6e-39	RBM39
RASGEF1B	ENSG00000138670.16	7.92	19.12	-1.174	4.41e-98	RASGEF1B
SLFN11	ENSG00000172716.16	12.83	30.199	-1.174	7.39e-55	SLFN11
CCDC3	ENSG00000151468.10	6.39	15.69	-1.175	1.51e-45	CCDC3
MYOZ1	ENSG00000177791.11	1.02	3.56	-1.175	3.09e-68	MYOZ1
SAMD5	ENSG00000203727.3	0.78	3.02	-1.175	3.13e-57	SAMD5
RP11-273B20.1	ENSG00000256967.1	1.33	4.26	-1.175	1.24e-33	RP11-273B20.1
STX12	ENSG00000117758.13	25.451	58.781	-1.176	9.22e-111	STX12
FAM73B	ENSG00000148343.18	9.09	21.791	-1.176	7.47e-42	FAM73B
RP11-76E17.3	ENSG00000258476.5	0.12	1.53	-1.176	9.03e-76	RP11-76E17.3
TPST2	ENSG00000128294.15	18.491	43.081	-1.177	1.06e-86	TPST2
FAM156A	ENSG00000268350.7	8.82	21.201	-1.177	4.85e-43	FAM156A
RP11-670E13.6	ENSG00000274213.1	2.38	6.64	-1.177	2.75e-23	RP11-670E13.6
LRCH2	ENSG00000130224.14	0.68	2.8	-1.178	3.89e-78	LRCH2
TAOK2	ENSG00000149930.17	20.559	47.771	-1.178	3.54e-69	TAOK2
CATIP	ENSG00000158428.3	0.63	2.69	-1.179	6.41e-46	CATIP
NLRC5	ENSG00000140853.15	17.019	39.791	-1.179	2.69e-33	NLRC5
MBNL1-AS1	ENSG00000229619.3	0.7	2.85	-1.179	7.19e-103	MBNL1-AS1
C1R	ENSG00000159403.15	159.675	363.244	-1.181	2.17e-44	C1R
DUOX2	ENSG00000140279.12	0.67	2.79	-1.182	1.99e-24	DUOX2
NLRC4	ENSG00000091106.18	1.27	4.15	-1.182	1.94e-72	NLRC4
LBH	ENSG00000213626.11	55.008	126.053	-1.182	3.53e-57	LBH
LINC01197	ENSG00000248441.6	0.3	1.95	-1.182	9.97e-136	LINC01197
ASRGL1	ENSG00000162174.12	11.91	28.31	-1.183	3.32e-28	ASRGL1
CEP95	ENSG00000258890.6	16.29	38.26	-1.183	2.39e-41	CEP95
SMAD7	ENSG00000101665.8	14.2	33.499	-1.183	3.78e-74	SMAD7
PCED1A	ENSG00000132635.16	17.859	41.81	-1.183	5.81e-41	PCED1A
DBH-AS1	ENSG00000225756.1	0.65	2.75	-1.184	1.46e-44	DBH-AS1
MACROD2	ENSG00000172264.16	2.63	7.25	-1.184	1.27e-27	MACROD2
RP11-394B2.1	ENSG00000279569.1	0.28	1.91	-1.185	4.05e-78	RP11-394B2.1
ASXL1	ENSG00000171456.16	21.201	49.5	-1.186	5.9e-59	ASXL1
CTRL	ENSG00000141086.17	0.45	2.3	-1.186	2.14e-75	CTRL
CXXC1	ENSG00000154832.14	31.999	74.058	-1.186	4.89e-40	CXXC1
GORASP1	ENSG00000114745.13	24.989	58.12	-1.186	1.51e-86	GORASP1
RPL13AP17	ENSG00000231322.5	0.2	1.73	-1.186	4.77e-52	RPL13AP17
AC108488.4	ENSG00000242282.6	2.5	6.97	-1.187	2.15e-78	AC108488.4
CDKL1	ENSG00000100490.9	2.75	7.54	-1.187	2.59e-60	CDKL1
CTC-490E21.11	ENSG00000279108.1	0.41	2.21	-1.187	7.41e-101	CTC-490E21.11
ARRDC4	ENSG00000140450.8	5.54	13.9	-1.188	2.05e-72	ARRDC4
SAMHD1	ENSG00000101347.8	28.949	67.232	-1.188	1.22e-59	SAMHD1
RP11-264B17.3	ENSG00000261067.6	0.51	2.44	-1.188	9.63e-77	RP11-264B17.3
PILRA	ENSG00000085514.15	12.58	29.97	-1.189	1.05e-63	PILRA
ITK	ENSG00000113263.12	2.07	6	-1.189	1.83e-54	ITK
MTMR10	ENSG00000166912.16	6.09	15.16	-1.189	6.05e-119	MTMR10
TECPR1	ENSG00000205356.9	9.15	22.139	-1.189	1.09e-55	TECPR1
RP11-307C18.1	ENSG00000272950.1	0.32	2.01	-1.189	5.8e-106	RP11-307C18.1
TBC1D3L	ENSG00000274512.4	5.77	14.44	-1.189	5.53e-11	TBC1D3L
CREBRF	ENSG00000164463.12	4.21	10.89	-1.19	1.32e-103	CREBRF
LAIR1	ENSG00000167613.15	23.45	54.799	-1.19	6.03e-53	LAIR1
RP11-574K11.31	ENSG00000272916.5	0.49	2.4	-1.19	5.67e-107	RP11-574K11.31
CTB-89H12.4	ENSG00000230551.4	4.82	12.29	-1.191	3.01e-41	CTB-89H12.4
NFKBIA	ENSG00000100906.10	164.004	375.741	-1.191	8.03e-49	NFKBIA
PRUNE2	ENSG00000106772.17	2.14	6.17	-1.191	1.45e-39	PRUNE2
RP11-357P18.2	ENSG00000274245.1	1.05	3.68	-1.191	2.47e-39	RP11-357P18.2
RP3-425C14.4	ENSG00000279453.1	2.75	7.56	-1.191	3.49e-89	RP3-425C14.4
AC000123.4	ENSG00000224138.1	0.97	3.5	-1.192	1.74e-75	AC000123.4
RGS18	ENSG00000150681.9	1.28	4.21	-1.192	7.89e-81	RGS18
EXD3	ENSG00000187609.15	8.12	19.84	-1.192	1.8e-44	EXD3
RP11-326C3.12	ENSG00000255328.1	0.16	1.65	-1.192	5.35e-76	RP11-326C3.12
ABCA5	ENSG00000154265.15	4.65	11.92	-1.193	1.55e-57	ABCA5
ADGRA2	ENSG00000020181.17	5.87	14.71	-1.193	2.29e-58	ADGRA2
CTC-246B18.10	ENSG00000269246.1	3.27	8.76	-1.193	2.91e-11	CTC-246B18.10
SULT1E1	ENSG00000109193.10	0.15	1.63	-1.193	7.08e-53	SULT1E1
SLC39A13	ENSG00000165915.13	30.33	70.619	-1.193	2.79e-59	SLC39A13
ARHGAP10	ENSG00000071205.11	6.4	15.93	-1.194	3.49e-71	ARHGAP10
TBC1D10C	ENSG00000175463.11	6.66	16.53	-1.194	8.9e-50	TBC1D10C
RP11-1277A3.2	ENSG00000246596.6	0.77	3.05	-1.194	3.7e-69	RP11-1277A3.2
RP5-1085F17.3	ENSG00000260257.2	2.93	7.99	-1.194	1.02e-77	RP5-1085F17.3
TPGS1	ENSG00000141933.9	4	10.45	-1.195	1.48e-62	TPGS1
MAPK15	ENSG00000181085.14	5.97	14.96	-1.195	6.41e-18	MAPK15
GRAPL	ENSG00000189152.10	0.73	2.96	-1.195	1.16e-70	GRAPL
AC093838.4	ENSG00000152117.17	6.13	15.33	-1.196	3.8e-32	AC093838.4
CRY2	ENSG00000121671.11	12.44	29.79	-1.196	7.28e-76	CRY2
FERMT3	ENSG00000149781.12	22.62	53.109	-1.196	4.55e-60	FERMT3
PRSS53	ENSG00000151006.7	0.55	2.55	-1.196	1.61e-26	PRSS53
RP11-582E3.6	ENSG00000275764.1	3.37	9.01	-1.196	6.73e-95	RP11-582E3.6
LRMP	ENSG00000118308.14	3.76	9.91	-1.197	2.98e-56	LRMP
PAXBP1	ENSG00000159086.14	9.17	22.32	-1.197	1.17e-46	PAXBP1
MYSM1	ENSG00000162601.9	5.84	14.68	-1.197	5.65e-52	MYSM1
DGKE	ENSG00000153933.9	1.31	4.3	-1.198	2.95e-89	DGKE
AKNA	ENSG00000106948.16	15.37	36.569	-1.199	7.36e-64	AKNA
C19orf66	ENSG00000130813.17	19.86	46.879	-1.199	5.39e-63	C19orf66
SHISA3	ENSG00000178343.4	1.1	3.82	-1.199	8.81e-09	SHISA3
AC114730.11	ENSG00000235351.1	0.38	2.17	-1.2	1.32e-54	AC114730.11
GRAP2	ENSG00000100351.16	1.73	5.27	-1.2	2.54e-65	GRAP2
ZBTB17	ENSG00000116809.11	18.02	42.691	-1.2	1.65e-42	ZBTB17
TMEM119	ENSG00000183160.8	14.21	33.95	-1.2	2.08e-43	TMEM119
MGEA5	ENSG00000198408.13	39.959	93.131	-1.2	5.29e-58	MGEA5
RGAG4	ENSG00000242732.4	2.02	5.94	-1.2	1.32e-66	RGAG4
AC132217.4	ENSG00000240801.1	4.46	11.55	-1.201	2.16e-06	AC132217.4
HSPB3	ENSG00000169271.2	0.17	1.69	-1.201	6.49e-109	HSPB3
SMIM3	ENSG00000256235.1	11.83	28.499	-1.201	1.31e-44	SMIM3
CTD-2267D19.1	ENSG00000278918.1	0.23	1.83	-1.202	6.1e-122	CTD-2267D19.1
HCLS1	ENSG00000180353.10	36.579	85.448	-1.202	3.96e-58	HCLS1
SIGLEC14	ENSG00000254415.3	2.49	7.03	-1.202	1.07e-52	SIGLEC14
RP11-574K11.32	ENSG00000279689.1	1.1	3.83	-1.202	5.14e-45	RP11-574K11.32
LPAR6	ENSG00000139679.15	10.45	25.359	-1.203	1.42e-67	LPAR6
TPM1	ENSG00000140416.19	114.229	264.201	-1.203	8.8e-38	TPM1
CDHR4	ENSG00000187492.8	0.35	2.11	-1.204	1.15e-27	CDHR4
DSE	ENSG00000111817.16	7.06	17.6	-1.206	3.04e-58	DSE
RBPMS2	ENSG00000166831.8	2.26	6.52	-1.206	6.21e-25	RBPMS2
ZDHHC11	ENSG00000188818.12	5.04	12.93	-1.206	2.24e-22	ZDHHC11
ARAP2	ENSG00000047365.11	4.44	11.56	-1.207	1.41e-87	ARAP2
ATP1B2	ENSG00000129244.8	0.65	2.81	-1.207	2.11e-85	ATP1B2
FIBCD1	ENSG00000130720.12	0.59	2.67	-1.207	1.12e-18	FIBCD1
RP4-737E23.6	ENSG00000279447.1	0.07	1.47	-1.207	9.25e-119	RP4-737E23.6
FRMD3	ENSG00000172159.15	0.61	2.72	-1.208	2.97e-103	FRMD3
RP11-5A19.5	ENSG00000265690.7	1.26	4.22	-1.208	2.6e-22	RP11-5A19.5
RP13-516M14.8	ENSG00000280407.2	0.58	2.65	-1.208	9.87e-64	RP13-516M14.8
P2RX7	ENSG00000089041.16	2.05	6.05	-1.209	2.42e-80	P2RX7
NUMBL	ENSG00000105245.9	9.32	22.86	-1.209	2.85e-34	NUMBL
SIGLEC5	ENSG00000105501.11	0.67	2.86	-1.209	2.81e-73	SIGLEC5
CTC-524C5.2	ENSG00000263272.1	2.29	6.61	-1.21	1.28e-36	CTC-524C5.2
MCCC1-AS1	ENSG00000243368.2	0.69	2.91	-1.21	8.29e-58	MCCC1-AS1
CLEC12B	ENSG00000256660.5	0.08	1.5	-1.211	8.86e-88	CLEC12B
STAC	ENSG00000144681.10	1.98	5.9	-1.211	1.62e-50	STAC
RP11-384K6.2	ENSG00000225892.3	3.12	8.54	-1.211	3.07e-39	RP11-384K6.2
RP11-159D12.5	ENSG00000266086.1	1.8	5.48	-1.211	3.2e-21	RP11-159D12.5
RUFY3	ENSG00000018189.12	16.42	39.36	-1.212	3.21e-66	RUFY3
KCNA5	ENSG00000130037.4	0.2	1.78	-1.212	1.25e-95	KCNA5
ANAPC2	ENSG00000176248.8	19.09	45.581	-1.213	3.02e-49	ANAPC2
DCSTAMP	ENSG00000164935.6	1.17	4.03	-1.213	3.71e-34	DCSTAMP
ZNF106	ENSG00000103994.16	7.83	19.471	-1.213	1.45e-83	ZNF106
FAM212A	ENSG00000185614.4	1.74	5.35	-1.213	2.82e-71	FAM212A
MAF	ENSG00000178573.6	6.9	17.33	-1.214	1.67e-71	MAF
[truncated: 2,246 more rows]

## Sheet: GSE31210
COL10A1
NES
SASH1
FZD4
MNX1
HYAL2
OCIAD2
HSPA12B
STARD8
CDH5
DLG3
TMPRSS4
TBX3
LOC101928718///FAM212B
SFN
GRK5
MMRN2
SERTM1
SPTBN1
FOXF1
PALM2-AKAP2///AKAP2
RTKN2
QKI
SOX17
RAPGEF4
BTNL9
RASAL1
RASIP1
CCM2L
EDNRB
ARHGEF26
EIF5
EPN3
PTPRB
ROBO4
ECSCR
KCNK3
STARD13
PECAM1
ARHGEF15
FGD5
ABCC3
BMPR2
GNG11
DENND3
VMP1
GOLM1
S1PR1
KIAA1217
FENDRR
KIAA1462
NOTCH4
TAL1
CA4
EML1
LGI3
EXOSC7///CLEC3B
TEK
PTRF
SEMA3G
TNPO1
FAM189A1
ASPA
FRMD5
SERINC2
HEG1
THBD
GFOD1
FAM107A
ACVRL1
CLDN5
RAMP3
WWC2///CLDN22
PPM1F
KDELR3
CFL2
PODXL
PYCR1
MASP1
MIR21///VMP1
TMED3
LIMS2
BCL6B
SPRYD7
DENND2A
CLEC14A
SGPP2
LIN7A
CD93
EFNA4
EMCN
CASKIN2
PTPN21
ARHGEF16
CALCRL
GALNT7
TMEM204
TACC1
STX11
C10orf67
ADGRL2
ZEB1
PRKCE
SPOCK2
ARAP3
SH2D3C
DPP6
ALDH18A1
GJA4
MYOC
P2RY1
PLPP2
INPP5A
RMI2
ARRB1
WNT2B
ERG
B3GNT3
TMEM184A
ETV4
GPM6A
GATA2
TMEM74B
TSPAN18
ABHD6
SPP1
ARHGAP6
SOX4
GLIPR2
LINC00622
KL
ST6GALNAC3
STXBP6
AGER
SSR4
ADAMTSL3
MTA3
SNRK
KANK3
ARHGEF10
LINC00961
AFAP1-AS1
USHBP1
SDPR
KLF9
MT1M
SYNM
MYCT1
LYVE1
RCC1
FHL5
GCNT3
BNIP2
PEAR1
IGSF9
FGFR4
HOOK1
CD300LG
LRRFIP1
AFAP1L1
EPHA10
PDIA4
TBX2
ARHGAP29
NLN
AFF3
CELF2
DACH1
CYYR1
ANKRD22
CCDC85A
PLAC9
CASK
KIAA0040
SNCA
UBE2T
GIMAP6
TRIM2
CAV1
XDH
CCDC50
SLIT2
LOC101928269///LOC100506403///RUNX1
CDCA7
LTBP4
LOC285812
FRMD3
APOLD1
HS6ST2
SYNE3///LINC00341
FILIP1
SBK1
SRD5A1
FLJ30901///SCUBE1
NCKAP5
LMO2
HNF4G
STARD9
SEMA6A
ANGPTL1
PRX
VAPA
RNF182
KCNT2
LOC153577
CLEC1A
TMEM177
CAV2
PGAP1
GGCT
FAM162B
AGTR1
PCAT6
CD24
HBA2///HBA1
PRDM11
HEYL
FLT1
RYBP
LDB2
DNAH14
FAM150B
LINC00312
CTHRC1
ATP10B
AOC3
FAM199X
EOGT
CDH19
SH3GL3
ZNF366
FUT2
ST6GALNAC5
SPDEF
LINC00673///LINC00511
BLACAT1
TNXB///TNXA
FHL1
CTNNAL1
SLC41A2
RCCD1
JAM2
MCAM
IGSF10
HMBOX1
PCDH12
LOC103344931
PCAT19
C10orf54
44812
LATS2
SEMA6D
FABP4
NEBL
TMEM106B
PTPN5
DOCK4
PALMD
MSI2
RHOJ
SIK2
MYZAP
KIF26B
LRRTM4
GFPT1
GPER1
RECK
TIE1
SHANK3
SMPDL3B
AKT3
TTLL7
CCBE1
SIX4
CAB39L
SDC1
FRMD4A
CDH3
PDLIM2
NEK6
ATP2A2
PROM2
EMP2
LOC100506699
CDO1
GPR4
RALGPS2
CD36
KIAA0101
GIMAP8
SFXN1
CDCA8
TTC28
GPR146
LAMC3
SLC39A11
LHFP
ABCB1
SOX7
MIR6756///MCAM
TRPC3
SEMA5A
ITGA1
P2RY14
TOP2A
UNC5CL
SALL4
PODXL2
CREM
LOC101930578///MRPS31P5///THSD1
ADPRH
RAB11A
ZNF331
SEL1L3
GIMAP1
EMP1
TGFBR3
TXNDC17
TOX3
METTL7B
ICAM2
PDK4
FIBIN
PHACTR2
FGD6
FGF2
BDNF
RAP1A
ATP6V0A2
BIK
MESDC1
ENG
HECW2
RAB26
FAT3
FLI1
PLPP3
GPT2
RAMP2
PCGF3
SLC6A4
RMST
LINC00467
TFAP2A
CEACAM1
TINCR
ANOS1
SLCO1A2
HN1L
RAD54L
STIL
TMEM88
FUCA1
LONRF1
LEPROT///LEPR
SOSTDC1
ESAM
LOC400568
SLC19A3
TRAF4
CBFA2T3
EDN1
TMTC1
FRK
RASL12
TMEM92
NRN1
ACTN2
PIK3R1
LINC00472
C1orf106
MSTO2P///MSTO1
FYN
TNS1
MVB12B
ST14
ACACB
SH3BP5
RXFP1
PIK3C3
GPM6B
HMMR
GALE
TDRKH
MIR1204///PVT1
TOX2
ARGLU1
ADAMTS9-AS1
ADCY4
DNAJB4
TLCD1
NOSTRIN
MSX1
MME
PHKA1
ALG1
TNFRSF10D
SLC9A7
SUGCT
LOC102724611
TMEM100
MFNG
C1GALT1
GHR
ZEB2
E2F8
ADAMTS1
TCF4
SRD5A3
ENC1
PALD1
SYT16
MMP11
FOXP1
MIR4738///H3F3B///H3F3A
FRY
PKIG
STYK1
PKNOX2
LRRN3
ANXA8L1///ANXA8
CLDN1
EHD4
DLL1
EBF1
PCOLCE2
MCRIP2
LOC101929500///CRIM1
RADIL
SLCO5A1
FAAH2
ARHGEF19
LAD1
PRICKLE2
TBXA2R
NOS1
MYNN
DAP
OVOL1
SVEP1
DNAJC15
CCNA2
CLDN4
ITM2A
TBX5
CD34
FLJ34503
CXCR2
SRPX
TRPC6
FUT1
RAB23
NRARP
GABARAPL3///GABARAPL1
HMGB3
GLB1L2
KCNJ8
MIR22///MIR22HG
GUCY1A2
WASIR2
GNL1
UACA
ADARB1
C1orf115
LILRA1
STK32A
LRRC32
ID3
ACKR4
FGFBP2
AOX1
EHD2
LINC00968
GABARAPL1
PARVB
PEAK1
DCC
SMIM22
PCDH17
TNS2
DEPTOR
AHNAK
HBG2///HBG1
MND1
BZW2
NR2C1
PTPRM
RUFY2
H2AFJ
HOXA5
DHRS13
SLCO2A1
ADAMTS9
TIMP3
BMPER
ZNF781
GPD1
LOC101927069
KCTD15
IFRD1
KCNB1
FAM189A2
MCC
GRIA1
CFD
NECTIN4
CDC42EP2
UBFD1
MT1X
SGCG
ADCYAP1R1
FXYD6
DEPDC1
ADRB1
LOC102725292///DTX2
EIF3M
GPA33
ITIH5
VWF
MAPKAP1
GJB2
FPR2
LINC00702
ZBTB16
WISP2
C2CD4A
LOC286191
C1orf53
SBF2-AS1
ELMOD2
CSPG4
KALRN
FMO2
TSPAN6
SMAD9
FAM101B
LOC101060604///SLC7A5P2///SLC7A5P1
SMAD6
FBXO16
PROK2
HOXA4
CLPTM1L
FAM13C
TMEM144
FUT8
DOK6
RBMS2
MESP1
MIR4640///DDR1
GYPC
SLIT3
TUBB6
OLFML2A
BCL2L15
RNF24
MIF
RASSF2
TRHDE
ATP1B1
SLC22A18
AKAP12
F10
RPL23AP32
ADGRL3
RDM1
FERMT1
TCF21
DKK2
FEZ1
GSTM5
FAM43A
LOC643733
ARHGAP31
SH3GL2
COX7A1
B3GALNT1
STYXL1
SEC24A
KIAA1211L
C8orf88
TMOD1
KCNAB1
FREM3
ZAK
PPARGC1B
PHLDA2
SLC25A10
NPR1
KDELR2
PYCRL
ERO1A
PRKCH
SOX5
MGAT3
RBPMS
FCGR3B
SOGA1
CLEC12A
ERVFRD-1
PPFIBP1
TXNL1
ACADL
PDZD2
CLIC5
KRT80
CYCS
KCNK5
RPL15
MYL12A
IL18R1
BICDL1
COL11A1
MPDZ
LINC00936
NUDT4
TNIP1
TGM1
PPFIA1
TIMP1
TMEM47
ITPRIP
CTTN
RALY-AS1
PC
SHROOM4
PDE5A
NUP210
CNRIP1
CDKN1C
C1orf21
KIF2C
PGM2L1
NAP1L4
ADGRL4
DGKH
GPIHBP1
AFF2
ANKDD1A
EXOC3L1
FCN3
SLC2A11
XPR1
ADAMTS15
FLT4
TUBB1
CRYAB
GJC1
LOC100996760
KAZN
BRIP1
MANEAL
OLFML1
TLR4
PPARG
KLHDC8A
SKA3
FAM65A
RSPO1
C14orf132
PAK1
HSPC324
C1QTNF2
FAM83A
MARVELD3
LOC102725051///LOC102723891///ANKRD20A4///ANKRD20A2///ANKRD20A3///ANKRD20A5P///ANKRD20A11P///ANKRD20A9P///ANKRD20A1
GDF10
INVS///WSB1
TMEM178A
ZBED2
UQCRB
PTPRG
SLC9A1
MEIS2
RPGR
FGR
ERP44
LPL
IQCJ-SCHIP1///SCHIP1
SNCG
CCDC141
ADRA1A
ID2
PLPP5
CDH13
MCEMP1
LOC643923///ELMOD1
ANO2
TTC23
C11orf80
PREX1
CLDN18
COL13A1
RBPMS2
RAI2
PSAT1
WASF3
SVIP
LIMD1
TSPAN7
STEAP3
FIGN
GALNT10
PAK6
CXCL13
LIFR
KLF4
BAIAP2L1
NUSAP1
C3orf14
DGKE
NXF3
ID4
SELP
ANLN
SEMA4B
THBS2
GIMAP1-GIMAP5///GIMAP5
CERS6
RRM2
SLC30A9
CYP27B1
CORO2B
HIF3A
CST1
TBX5-AS1
PDE8B
HABP2
SPINK1
DST
CNTLN
GET4///SUN1
NEDD4L
PPAT
HBB
AP1G2
REEP1
DPY19L1
RHBDL2
GPC3
MMP12
WFDC2
ORC6
GALNT2
EIF1
MKI67
SSTR1
NT5DC1
F2RL1
C8B
ANKRD29
MSRB3
ABLIM3
MS4A7
SORD
RGCC
PAFAH1B3
PLEK2
FGF14-AS2
GYG2
PAICS
BEX1
RUNDC3B
ECE2
IL6
HBEGF
CLEC4E
ADAMTS8
MAP3K8
ERCC6L
COL1A1
NOVA2
GIPC2
PTK2
KISS1R
MDK
COLGALT2
PHEX
S100A12
RS1
CSRNP1
SEZ6L2
PCDH9
INSC
ZDHHC9
ACP6
INMT
EPB41L3
PDE3B
KIF14
GPX3
FAR2
TRPV2
CASS4
CXorf36
EGF
CST2
COPB1
EMB
ELF3
PCNX2
GINS1
PPP1R14A
C5AR1
CELSR1
EPB41L2
SCAI
ADIRF
YIPF4
S100A3
TMCC3
LMF1
NDRG2
MAFF
GKN2
MEX3A
DNASE1L3
FGFR1OP
ITGA8
LOC285181
TNFRSF21
GIMAP7
CST4
DEFA1B///DEFA3///DEFA1
ANKRD20A12P///ANKRD20A8P///ANKRD20A4///ANKRD20A2///ANKRD20A3///ANKRD20A5P///ANKRD20A1
KCNQ3
HIGD1B
OCIAD1
AGBL1
FUT3
SFTPC
TK1
PDE2A
ADGRF1
SIX1
BUB1B
NEXN
MIR6872///SEMA3B
BMP6
PREX2
CHAF1B
GPR161
PGM5
NTNG1
NCAPH
CCNB2
ADGRE1
NDRG4
LOC101929398
GPR20
HYAL1
DEPDC1B
TMEM45B
HEY1
LINC00115
PHLDB2
BOLA2B///BOLA2
APOL3
ATOH8
POGK
ADAM8
VRK3
SOCS2
OR7E47P
MARCO
LILRB2
VIPR1
SULT1C4
CP
NAP1L5
NLRC4
MUC20
RNF125
TMEM54
C12orf49
RGS17
PDE4D
LAMA4
LOC101929777///WNT3
PCM1
AVL9
HDGFRP3
NTRK3
COMP
NHSL2
PMEPA1
IL17D
LINC01137
PAK4
ELMO3
LIMCH1
CD5L
BLNK
TMEM99
MAGI2-AS3
SYNPO2L
PABPC1L
FPR1
MAPK13
SLFN13
GPR82
NHS
C4orf48
TRIM59
OTULIN
DLGAP5
SYNE1
FRG1CP///LOC283788
CENPF
EPHB2
MYLK
C16orf59
CFP
FAM46B
EGFL7
METTL7A
PTGFRN
FGF11
FOXO1
PITPNM2
PRDM5
MMP13
TMEM63A
GTSE1
CDC25C
MMRN1
RNF112
ENDOU
CDCA5
TMEM182
SCN4B
SORBS2
LOC107985971
SHC3
RNF43
LOC729680
SH2D1B
COL6A6
TTK
IQGAP3
CAT
PLAGL1
TMOD2
TSTA3
FSTL1
HBS1L
BAAT
FAM171A1
TAC1
GINS2
RAB38
DCHS1
DLC1
KRT8
NXPE3
SPAG5
SLC35F2
PNKD
SYN2
RBP7
CRISPLD2
ANKRD1
SBSPON
C12orf66
TNNC1
ADAM33
SLC2A5
GPRIN2
CRABP2
AP1M2
NECAB1
GSDMB
PLEKHH2
VSTM4
PRPH
RUNX1T1
CLDN3
FAM49A
CELA2A///CELA2B
TFR2
KIF26A
CEBPD
NFASC
ENPP2
PLCE1
SLC24A4
CACNA1D
APBB2
RAB27A
CCNB1
AGPAT4
ABI3BP
OSMR
TRHDE-AS1
PDE1C
ADGRB3
LOC101928820
ECM2
PPP1R14B
ARC
BIRC5
PTPRF
INTS4
TPX2
HIST2H4B///HIST4H4///HIST2H4A///HIST1H4L///HIST1H4E///HIST1H4B///HIST1H4H///HIST1H4C///HIST1H4J///HIST1H4K///HIST1H4F///HIST1H4D///HIST1H4A///HIST1H4I
DYNC1I2
KIF18B
PHACTR1
TMEM132C
TTN
SLC14A1
SNX5
LRRTM2
ASPM
CMTM2
FOXF2
FLJ35700
STX1A
SOX18
NME1
TMEM265///SRCAP
CT45A8///CT45A9///CT45A10///CT45A7///CT45A2///CT45A1///CT45A6///CT45A5///CT45A3
BDNF-AS
CDCA2
DPP4
PPARGC1A
LOC101930241///ARHGEF4
C1QTNF3-AMACR///AMACR
DPEP2
CCDC102B
S1PR5
MYL9
VGLL3
ABCA8
CENPM
SLC28A3
ABCA9
MYH10
SNORD54///RPS20
IL1RL1
ABCG2
SYCE3
BCHE
LEMD1
LOC100507311
KIF20A
HIST1H2BD
MT1E
NCAPG
SLC11A1
DAPK2
LOC100506098
LOC105379426
LDB3
TMEM110-MUSTN1///MUSTN1///TMEM110
ABCA4
CSF3
PABPC5
TPBG
LCN6
SIX2
RPS19
MELK
SYNPO2
NKTR
FBLN1
PRSS16
SPC24
P2RY6
TTC22
MBNL1-AS1
SLC5A9
MEIS1
GPR160
CCDC178
BAALC
KIF16B
ZWINT
ADAM28
EPB41L5
MMP9
ENTPD7
ASF1B
SLC39A8
HAS1
ZDHHC14
UPK3B
TMEM246
AUNIP
AURKA
ABCG1
GGCX
LOC100653057///CES1
DBNDD1
GAS1RR
XKRX
MIR3934///UQCC2
SEMA3F
TFAP2C
SLC35F6///CENPA
AGMAT
IGFL2
SRL
RBMS3
ALOX5
MSR1
SPIDR
EME1
LOC105373738
SCARA5
OSBPL3
DES
HIST1H2AE
FBXO32
CDC6
PDGFB
EPHX3
SLC2A1
DNAJC22
SMTNL2
IL3RA
FAM111B
MXRA7
GALNT3
VSIG4
CRTAC1
HSPB2
STON1
WFDC3
OR7E14P
RECQL4
FANCA
PZP
TCEAL7
HELLS
MIR146A
LRRC8E
MAP7D2
NR5A2
MT1H
ADH1B
HCAR3
ADGRG6
ADCY8
LAMP3
RASAL2
RAD51B
MT1HL1
MT1G
LMO7
MGAT4A
MAD2L1
SAMD5
LRP4
PIP5K1B
LMCD1
SSBP2
ZNF677
TMC4
CCDC69
BUB1
IL4I1
LINC00597
KLRF1
TRIM58
GRHL2
HIST1H2AM
NPNT
CUL3
GPR37
KIF17
CNTNAP3B///CNTNAP3P2///CNTNAP3
FCN1
NUF2
KLF6
FZD10
CEP55
LOC101927841
SLC29A2
ADAMDEC1
ESPL1
CEP126
CDC20
NAALAD2
MMP3
BOLA3-AS1
SGPL1
TLE4
TMC5
HACD1
CADM3-AS1
CLIC6
GPR84
TMSB15B///TMSB15A
CD19
ATAD2
MCM2
RHD///RHCE
AGTPBP1
KNL1
GRASP
LOC101928524
MYO7A
ANXA3
DSG2
HSPB3
LOC102724714
PTPRD
WFDC1
HHIP
CTNND2
LTB
TMEM238
PCCB
ESRP1
NEIL3
N4BP2L2
KCNN4
LOC285147
F12
ABCA6
COA1
HJURP
ZNF462
MAMDC2
CDCA3
LOC101928370
LOC100272217
MIR6883///PER1
TSPAN2
NEK2
DZIP1
L3MBTL1
NFIA
KIF4A
AGTR2
MIR3945HG
MAF
SAMD12
ETS1
KRT15
NOL12
LCAL1
FCGBP
IL33
EHF
LINC00607
CCDC68
ILDR1
HLA-F-AS1
CCDC24
CAMP
SUPT20H///DES
CNFN
NPY6R
EFCC1
MYRF
PGM5-AS1
SYT15
KCNMB2
OGFOD1
JMJD6
CAMK2N1
TRIM59///IFT80
GFRA2
CHEK1
FABP5
LSR
VIP
KDM4C
CYP7B1
CDC42EP1
RAB25
MRGPRF
FEN1
NQO1
ITGA11
CD180
COBLL1
CYP24A1
CASP12
MCOLN3
EXO1
MMP7
ID1
NKD1
BTG1
TC2N
PRIMA1
ZC3H14
CPED1
PLCB4
ACE
C10orf25
BRE-AS1
FARP1
SULF1
NPAS2
FAP
HRCT1
APOBEC3A_B///APOBEC3A
FANCI
RNFT2
TMEM63C
LL22NC03-75H12.2
RTCA
IL18RAP
TPPP
TCTEX1D1
TM4SF1
LOC102724884///LOC728613///PDCD6
PKHD1
CENPU
MUC3B
ST6GALNAC1
PPBP
FAM124A
POLQ
CD160
CDK1
SPAG4
WDHD1
FAM167A
GAD1
PRSS35
GRTP1
WNT7B
PPP1R16B
LGALSL
FAM124B
ADGRD1
CHN1
MICU3
PLCXD3
BCL2L14
LINC01123///LINC01106
SCN7A
HN1
GREM1
EIF4EBP2
FXYD1
MFAP4
SCN3B
DCN
ECT2
SYNPR-AS1
PF4
CETP
IL37
FOXA3
KIAA1683
P3H4
PADI4
KCNK17
NMU
THSD7A
KLB
HIST1H2BE
LINC00460
LOC285043
ACSS3
FBLN5
IGSF3
TKTL1
CDH6
ANP32E
EGOT
CXorf57
LOC100505938
FBXL18
ANGPT1
HILPDA
DUOX1
CDC25A
BUB3
PTTG1
CR2
KIF11
TCEAL2
ESYT2
EFR3B
SLC6A13
NFIB
FUT6
MYO6
COL22A1
AIFM3
TBX4
CEMP1///AMDHD2
NEK5
ARSE
CLDN11
CILP2
NHSL1
LILRA2
MYH2
GPR17
SLC27A6
CENPE
CAV3
ADAM23
PTGES
ADCY7
EZH2
SOBP
WDR17
HSPB8
EYA4
ZNF423
SOGA3///KIAA0408
LINC01314
LOC101927123
UBE2C
UHRF1
ACSL5
FAM105A
RPP30
BEAN1
ABCC9
BANCR
IL2RA
SGCE
PCSK5
MUC1
DMRT2
CENPK
SFRP1
ARHGAP28
CD164
KIAA1211
CLIC3
ACOT11
EFEMP1
FOXM1
HBD
SCG5
PKIA
KCNK1
S100A4
FA2H
ABCB4///ABCB1
LINC01569
FFAR4
P2RX1
PROC
LYPD1
S100A8
FUT8-AS1
HMGA1
LRG1
PIR-FIGF///FIGF
RYR2
KLHL41
RBM24
KIAA1324L
FGF14
CDCP1
TRPM8
IRAK3
LOC101928635///ALDH1A2
GDF15
C18orf8
AOC1
SFTPA2///SFTPA1
HKDC1
TSC2
KCTD16
SGCD
HINT3
HIST2H2AA4///HIST2H2AA3
FGFR2
RPS15
MCM4
MB
SLC39A4
LINC01354
PID1
RUNX2
CCL15-CCL14///CCL14
CARD14
ZNF536
LOC101927507
KRTCAP3
ABCA12
SULT1C2
OGN
LOC101928307
SLC1A1
DBH
AQP4
ORC1
HMGB3P1
LOC101927668///MACC1
RASGEF1A
OLR1
FAM84A
RNF207
PCP4
SIGLEC11
GCAT
SNX25
YPEL4
C15orf48
CNN1
CNTNAP3B///CNTNAP3
SYT12
PKHD1L1
CD1A
NTN4
ESCO2
IL22RA2
STMN2
TRPC4
TRDV3
NGEF
LOC101930349///LOC101930344///CGNL1
ADAMTS9-AS2
MYH11
CLEC4M
CAPN8
MAOB
PRAM1
RERG
COLEC10
TENM4
RGS2
LOC100507073
DOK5
KIF15
REEP6
KRT4
GDPD1
LMOD1
CDH1
DGCR9
CDKN3
FAXC
DSERG1
CEACAM7
LOC101928100
MAL
RAB11FIP1
RELN
FLNC
CKAP2
LGR4
PUSL1
TNFRSF12A
NT5E
ADRB2
SLC24A2
SART1
RGS5
WIF1
KRT19
MAPK11
RERGL
GINS4
LOC100506558///MATN2
FRAS1
SNX2
SLC25A15
LOC101930404///SNORD116-28///SNORD115-26///SNORD115-13///SNORD115-7///SNORD116-22///SNORD116-4///PWARSN///SNORD107///IPW
LSAMP
ABCC13
GLB1L3
EGR3
HIST1H4J
PDZRN3-AS1
EPS8L1
MIR29C///MIR29B2
ATP1A2
GAS1
GRHL1
FER1L4
HSPA13
LOC200830
NAV2
ALDH3B2
KLF2
HIST1H2BM
AP1S1
RGS13
SLC35F3
MRC1
MYOM2
CKAP2L
ADAM12
ITIH3
FGF10
MIR15A///DLEU2
EPHB3
AQP9
CMKLR1
ART4
FHL2
DLX5
MT1F
NR4A3
TUB
LOC286068
RSPO2
CCL22
GJA5
MYRIP
COL3A1
ADD2
ZYG11A
SCUBE3
FAXDC2
KIT
ABCA3
GADD45B
PLA2G7
SPINK13
PCSK9
LOC101929272
CELSR3
BTBD18
DUXAP10
S100A10
LGI4
SEL1L2///GPR37
LDLR
SLC6A16
CPNE4
GPBAR1
FHAD1
NR4A2
NPY1R
PDE7B
CEACAM5
MELTF
AGR2
C9orf72
PTN
VSNL1
UBASH3B
SCN1A
HLCS
LAMP5
FAM83F
SETBP1
RETN
ACTG2
CNTN6
HLA-DOB
CHRM1
PMP22
CCL23
HIBADH
COL5A1
DPP10
WISP1
TPPP3
NUDT9P1
OTUB2
CDKN2B
CHRM3
BCO1
CANT1
KANK4
LRRC36
AIF1L
SNX22
NRG3
CASQ2
LY6E
FOXP2
PRR36
SLC12A8
FGF12
ZNF280B
TRAF3IP2-AS1
HDC
IGFBP6
MFAP3L
NR4A1
CD79A
EGFEM1P
NLRP12
PLAU
ITPR1
SPX
SIK1
CCIN
CD207
PTCH1
GLDN
DSTN
UGT8
LOC100507477
PTPRH
GATA6
NR2F2-AS1
LRIG3
CCR8
LOC653602///FAM84A
ASPH
PTK6
RAPGEF3
LOC401317///CREB5
CCNE1
CLEC2B
FILIP1L
P4HA3
SLC46A1
RAD51AP1
SERTAD4
CPB2
TADA1
TRPM6
SYT7
SGIP1
NUP62CL
KLHL4
CHRDL1
TRABD
UGT2B4
LAPTM4B
CFB
ARHGAP44
KIFC1
LOC283177
FOXE1
SLC51B
MMP1
RIMKLA
NPR3
LINC01607
FBXW2
SCNN1G
NOX4
FGF18
MGAM
STK31
EXOC6
SEL1L2
ZNF85
ACKR1
EDN3
CDC45
IL1A
KLF15
CXCL14
ANGPTL7
HGF
IFT57
LINC00857
STK38
TEX11
CDT1
MS4A2
IKZF2
FDCSP
PKIB
CD52
GHET1
INPP4B
HIST1H1D
MPZL2
TMEM51-AS1
FCRLA
LOC100506725
TIFAB
TMEM139
PGR
MAFG-AS1
RNF144B
KREMEN2
PTGIS
FIGLA
C15orf59
GJB6
ADTRP
MOGAT1
PEG3
LRRC15
DPEP1
RBM34
LINC01296///DUXAP10
C1QTNF7
MFSD4A
PCDH7
PWAR6
AGAP11
CD84
CCR4
SPC25
LOC101930404///SNORD116-28///SNORD115-26///SNORD115-13///SNORD115-7///SNORD116-22///SNORD116-4///PWARSN///SNORD107///SNRPN///IPW
CBLC
BCL11A
DEPDC1-AS1
KLRG2
LYNX1
TNFAIP8L3
KCNN3
GPRC5A
ZNF471
RSPO3
NTRK2
DPT
CLSPN
PLPP4
YBX2
LOC102725426///MIR8071-2///MIR8071-1///IGHM///IGHG1
ACKR3
HSH2D
FAM110D
EGLN3
ARG2
CCK
PGLYRP1
ARG1
TYMS
LINC01207
LOC101927345///LOC101060632///LOC101059949///ANKRD20A12P
RPL39L
HES6
CYP3A7-CYP3A51P///CYP3A7
LOC100506289
FCRL5
CPSF3L
TEX14
HOXA3
SYT2
MAP2
COL24A1
SYNGR3
RCAN3
CCNO
CENPI
IDS
EP300-AS1
PCDH10
CABYR
LOC105379499///FLJ45482
MYOZ2
UGT2B15
COL17A1
MGC27382
CYP2J2
GYPE
THBS1
LRCH2
ENO1
LRRC70///IPO11
PDZK1IP1
SLC2A14///SLC2A3
PTGER3
RNF165
ODAM
LOC100505920
GNAT2
AKNAD1
MEP1A
LOC100506667
MYOT
TRAIP
GZMH
SLC2A3
WWC2
KCNMB4
CLC
ZPLD1
ADD3-AS1
HECW1
CNKSR2
CDHR3
KRT17///JUP
C18orf21
BMX
DNAH1
CACNB2
UMODL1
KIF23
HEMGN
EN2
MMP15
ARNTL2
PEBP4
OSBPL6
KIAA0408
CCDC169-SOHLH2///CCDC169
NRG1
LOC283737
RHOV
CLEC12B
LRRK2
PKDCC
FBXO17
C2orf40
PBK
RBM20
DUOXA1
OSR1
FOXO6
ALPK2
MXRA5
FOXA1
GOLGA7B
CCNF
CBX8
LOC441204
SGCA
CXCR1
C11orf86
LCN2
SLC46A2
LOC101930476///LINC00476
LOC286087
MACC1
ANXA9
DMRTA2
HGD
GABRQ
ANK2
CLU
MTUS2
BSND
PRTG
SCARA3
LOC339166///WSCD1
BHLHE22
RAB3B
SRPX2
IGF2BP3
E2F7
PCSK1N
A2MP1
HIST1H2BC///HIST1H2BI///HIST1H2BE///HIST1H2BF///HIST1H2BG
SUSD4
MYBL2
CASKIN1
ATP5SL
VEPH1
VTCN1
FGF7
SLC44A5
IBSP
SSX4B///SSX4
SLC52A1
SCN2B
C1QTNF1-AS1
LOC101928152
LOC101927432
ZSCAN12P1
SLC16A7
RPS6KL1
DPY19L2
SEMA3D
CXCL12
GMDS
MYO15B
ADM5
HMGCLL1
XAGE1B///XAGE1E
SPIB
MYOCD
TIGIT
MYBPC2
NEGR1
TROAP
ZNF789
EBF2
S100B
GGT5
FTCD
PLEKHG4B
SHCBP1
RYR3
CXCL3
DPP10-AS1
SNTG2
HLF
C1QTNF6
TM4SF18
HTR3A
TEX9
F3
AIM2
LINC01082
CXCL2
ADGRE3
FAM19A2
LRRC18
CPEB1
PNMA3
MROH1
TTC9
TSHR
CCDC180///LOC100499484-C9ORF174
HLA-DQB2
FST
NOP14-AS1
PLEKHA6
TEX36-AS1
KIR2DS5
S100A2
JAM3
DNAJC12
[truncated: 699 more rows]

## Sheet: GSE75037
PYCR1
ETV4
CHMP4B
STX1A
KDM5B
MMP11
C16orf59
IGSF9
BAIAP2L1
DBNDD1
UBE2O
PPP1R14B
TOP2A
CENPF
SAPCD2
RECQL4
CDCA8
OCIAD2
GPT2
CNOT11
VARS
ATAD3A
STIL
FAM83A
ARHGEF16
MARVELD3
BLACAT1
SRPK1
P4HB
SERINC2
UHRF1
SLC2A1
CDC20
C19orf48
CELSR3
SEMA4B
ERO1A
HOOK1
MTA3
GOLM1
PPME1
FUT2
DEAF1
PROM2
DUS1L
GCNT3
HMGA1
TTK
DDR1
KRT8
SLC39A11
ASPM
TMEM177
HYOU1
GALE
TK1
CCNF
ZMYND19
TFAP2A
SPC24
CBLC
BIRC5
EIF2AK1
JUP
FAM83H
SLC52A2
CHPF
CPSF6
MDK
ITPKA
TIMP1
CDCA5
PC
AURKB
HJURP
ANLN
GTF2IRD1
CHTF18
SDHAP3
NECTIN4
UBE2T
PLEK2
PAFAH1B3
TNFRSF21
STX12
UBE2C
ADAM8
TTYH3
LAD1
PRC1
HMMR
COL11A1
NCAPG
XPR1
PAICS
F12
AURKA
KIF2C
KIAA1522
SPP1
TPX2
BCL9
RNF43
TMEM132A
TRAP1
TROAP
MELK
PIAS3
GART
RUSC1
WNT3
BRI3BP
TMPRSS4
POLQ
SFXN1
CKAP2L
CDC45
EFNA4
SALL4
COL10A1
CSTF2
AGRN
DDX56
NARF
LSR
SGPP2
CSNK1D
KIF14
MCM4
ATP2A2
CDT1
XPO5
SMPDL3B
ST14
GFPT1
NME1
PDIA4
TTI1
KIF20A
ANKS1A
TMEM45B
AUNIP
CANT1
PKMYT1
PHKA1
PHLDA2
CEP170B
TUBB3
SPTBN2
PTGER3
CCNE1
ANO9
WDR77
ANKRD22
IRAK1
NEK2
GRB7
ATIC
MCM10
P3H4
COASY
SOX4
DNASE1
MEN1
PYGO2
SAMD10
GINS2
UHMK1
SLC25A39
C1orf106
EPCAM
EARS2
EXO1
SBK1
FGF11
CERCAM
EZH2
CCNB1
CCNB2
DHRS11
RASAL1
CAD
ELMO3
COL1A1
C1orf35
BOP1
MORC2
PLPP2
KDF1
SFN
PPFIA1
GAPDH
SGPL1
CDC25C
CCNA2
ATP13A2
CEP55
FUT3
FOXM1
CRABP2
ALDOA
SETDB1
CCDC120
MRPL12
RS1
PARP1
TTPAL
TIMELESS
KIF15
DLGAP5
URGCP
C1QTNF6
PRICKLE3
GMPPA
CBX8
DNAJC22
SETD1A
SRD5A1
MSI2
ADGRG1
RRBP1
EPS8L1
SPDEF
PGM2L1
RAB26
EPN3
SAC3D1
RHOD
KIF11
NUP155
TLCD1
MRPL2
SLC50A1
KIFC1
LRRC45
TSTA3
POLR1C
DTX2
GRTP1
ENTPD5
GARS
ZNF408
UBE2Z
MCM2
AHDC1
DMD
LDHA
NSUN5
SLC5A3
PSAT1
UBE2D2
METTL7B
BYSL
PKM
IPO4
FEN1
RASSF1
GSDMB
SLC22A18AS
L2HGDH
XDH
MND1
FLAD1
CERS6
ALDH18A1
CDH1
ABCC10
ECT2
SMUG1
ZBTB4
SYVN1
STAP2
CHEK1
RGS17
NPLOC4
BZW2
CST1
SLC38A7
RAB25
SEZ6L2
NABP2
SLC16A3
RMI2
SLC5A6
COIL
EPT1
ABCB6
ABCB9
KIF4A
DENND5A
CALR
DKC1
CDC14B
MARK2
RECQL5
TMUB1
KNTC1
ISCU
PODXL2
TUBG1
KIF26B
GOLGA7B
NAA25
PTPRF
CDCA3
TMEM62
H1F0
RCC1
CAMSAP3
TSEN54
TARS2
SPATS2
SHMT2
PA2G4
FBXO32
MRTO4
NUFIP2
ARID4B
NTAN1
ASF1B
PAK6
PLEKHG6
KRT80
BOLA2
VWA1
C17orf53
FRK
DPP3
ZNF3
PSME4
PPAT
SNX2
SLC25A28
ATXN2L
INTS5
FBXL6
TMEM106C
CENPM
SLX4IP
LSM10
GORASP2
TBRG4
ARFGAP1
UNC5CL
MIA3
TACC3
FAM234A
NR2F6
FANCD2
EIF3B
DCBLD1
PUSL1
TMED3
PHF11
APTX
DYRK2
HMGB3
TCF3
EEF1A2
FERMT1
NUSAP1
NOL6
C11orf80
EIF4G1
MICALL2
HUWE1
SURF6
KCNK5
RALGPS2
STK39
H2AFX
MTX1
ZBTB9
BUB1
IPO9
PSMD11
NAT10
LARGE2
ZSCAN2
MAPK8IP3
XRCC3
ZDHHC9
RAVER1
SORD
GJB2
TMEM54
PRRC2A
ATP10B
ERBB2
PSMG3
POMT2
RAD54L
MC1R
HELLS
TXNDC17
RHBDD3
MPZL1
RHOT2
ARHGAP39
SPIRE2
LIN7A
MOGS
CALM1
RNF40
BCL9L
MXD3
ENO1
SMG1P5
KDELR2
UGGT1
CHAF1B
TRIM46
HN1L
DAP3
SAMD1
ESPN
CNFN
C1orf112
TPI1
PRR11
RBM12B
MBP
KIAA0101
DDX27
GPRIN1
SIX1
MRGBP
NPM3
XYLT2
STK32A
E2F2
PFKP
SLC29A2
CDH3
GLB1L2
TBC1D3F
PTK6
FAM64A
ADCK5
KCNN4
MARCKSL1
WDR46
STX8
MAP3K3
OSBPL1A
EIF6
MTA2
UBQLN4
NAA40
ZWINT
EFTUD2
PHF12
PLXNB3
OTUB1
WDR74
PAK1
RNH1
NMU
TBC1D10B
SDHAP1
NME4
PRSS22
TOX3
KIFC2
MCM8
CEP104
SAMD4B
ZSWIM4
ORC6
WRAP73
EPHB3
SLC35F2
PLXNA3
SPAG4
YTHDF1
KAT2A
KIAA0907
ZNF687
RPL15
FAM189B
SIX4
SKIV2L
HSPD1
RNF207
ECE2
MTA1
FOXP1
EIF4G3
CAPN12
SFI1
GALNT6
FGFRL1
PREB
PITPNA
ANKRD13D
TMEM214
SLC39A4
ALG1L
CHPF2
THBS2
UBXN2A
ATG9A
ZNF341
CTTN
NCOA4
RAB15
SMARCC2
TRAF2
MSH5
RAB8A
CBX5
SMARCC1
RILP
TMEM79
CYP27B1
SF3B4
PNPLA6
CSRP1
TBC1D3B
NOL3
MAP4
PCNX3
PHRF1
LLGL2
CENPL
HS6ST2
RAI1
NR2C2
HCN3
IKBKE
ENTPD6
IRF7
CBX4
ZMYM3
TAOK1
KPNA1
CEACAM1
ZNF322
HACL1
LEPR
BDH1
SKA1
SLC25A13
MMP12
ILF2
HM13
FRMD5
LONP1
MMP15
GRHL2
CENPA
KLC1
BPHL
POU2F1
SNAP47
GOLGA3
GYG2
TRIM28
MUC20
PTGES
E2F3
VEZT
UBFD1
RRM1
MMP9
SRC
SYT7
RCE1
MED8
ARHGEF19
MAP1S
METTL13
DAZAP2
MYO7A
IER5L
CLDN9
DCAF4
KDELR3
MTFP1
CTHRC1
HDGF
CDCA7
SLC29A4
INTS7
SRM
KRT222
HTR3A
HPS5
TONSL
PPP2R5E
ELF3
GCAT
NOS1AP
PITX1
PELP1
HEATR6
DGCR5
NUP210
TUFT1
LRRC20
OSBPL8
TAF13
PACS1
FIG4
CAPRIN1
WDR62
C17orf62
RTKN
KDM5C
IDNK
KCTD13
ILKAP
TGOLN2
PEPD
CBX3
SF3B3
HGS
C7orf43
ARHGEF39
GTF3C2
CYB5R3
OTX1
HID1
SNORD33
UBA1
SLC22A18
FANCI
BDP1
ALDH3B2
HSP90AB1
TFAP2C
TMEM92
ATAD5
IRF3
SLFN13
BTBD7
COMP
NKIRAS2
COA7
ZNF692
MXD4
MIS18A
NRIP3
RAB3IP
FAM13A
MDH2
AK4
SBNO2
CNKSR1
RRAGA
GABARAPL2
ARMC12
TNPO3
PLK4
SEC61A1
ZNF525
ITGB4
RPP40
AGTPBP1
TAF1D
PYCRL
LYPD1
ZSWIM1
FAM222B
ZNF606
DDX52
GAR1
ERAL1
RASGRP4
CPSF3
CANX
AK2
AP1G2
IDH2
RARS
UVSSA
HES6
DOPEY2
CDKN3
ZSCAN16
PBK
MBOAT7
TOP1MT
CORO1C
WHRN
RHPN1
ACP6
SLC25A10
IRF6
DHTKD1
AVL9
LRP5
GSPT1
CHD1L
ADAR
BIK
TTC13
HYLS1
GTF3C1
HMBOX1
ASUN
ZNF7
POLM
PITPNM1
LPAR2
DEPDC1B
CXCL16
SEC14L1
LYPLA2
TBC1D22B
ICA1
TTLL12
ABCF1
RFNG
TNS3
MIF
SLC35B2
DHDDS
SPINT1
NCOA5
CCDC47
XYLB
APH1B
KCNQ3
DAP
PRDM11
C10orf2
LEPROTL1
TUT1
NOP2
TDG
SETMAR
PNRC2
NKRF
ZNF827
SPPL2B
AZI2
DRAP1
VPS13B
TM9SF3
XPNPEP3
BRAF
MYO19
ZSWIM8
MGRN1
THOP1
RHBDF2
TMEM63A
CKAP5
CRTC1
XKRX
NUDT1
VMP1
ADRM1
GGCT
TMEM241
ATP6V0D1
B2M
ANKRD23
MCM3AP-AS1
DSCR3
SUN2
NIPSNAP1
SMYD5
UQCC2
NCDN
GPR37
POC1A
MLEC
CADM4
AUH
YARS
PDZRN3
MAPKAP1
DNAAF5
B3GAT3
NELFA
CDC25A
PRRG3
MRPL38
MNX1
DNAJC3
NGEF
CA9
NFATC2IP
AFTPH
PPAN
ASB6
CD81
CLSTN1
GREM1
CSTF3
ZNF579
SUPT5H
RGS13
TCL1B
MSH6
NET1
MAP3K9
DNMT3B
ZNF669
PTPRH
SLC9A7
GPIHBP1
P2RY6
NUP62CL
TBCD
C12orf66
ATP9A
SLC4A2
KISS1R
FBXW7
ANO8
KCTD16
ACOT11
JPH4
CCNO
ACBD3
EPHB2
PTGES3L-AARSD1
GOLGA8A
SYNJ2
CCT3
PRR7
CALU
TMTC4
FAM136A
ENC1
DENR
SF1
TMEM87B
SLC17A9
CRYZL1
POM121
OPLAH
IFNAR2
IPO13
PUS7
WDR7
RCBTB2
FCGBP
RBM28
P2RY12
MST1R
RAC3
ABCF2
ORC5
NAT9
PMM2
SMARCB1
ZNF205
METTL1
ATP6V1B2
GSK3B
FAM83E
SLC38A10
SCRIB
VGF
ZNF239
KIAA0319L
RAD9A
ANKZF1
STIP1
FA2H
MID2
ANXA2
TBC1D2B
RPRD2
PHF13
POGZ
KIF2A
SERPINH1
NMUR1
PRPF3
ENO2
CUL7
SPINK1
SCUBE1
CACFD1
CHMP1A
ATL3
SLC39A7
PEA15
AQP11
MANEAL
SEC61A2
SH3BP5
COL5A2
RALGAPB
SPSB1
BARD1
HEBP1
PACSIN3
FBXO8
ZNF444
ASPHD1
LAPTM4B
C1orf54
ADPRHL1
WDR24
FASTK
TOMM40L
GET4
NOP14
LIG3
NOC4L
GGTLC1
DDX11
SDAD1
SLC1A4
RNF121
44626
TPST2
MCM3
MBOAT2
LRRC8E
DSP
LIG1
DNAJC12
FAM178B
CCDC92
AP5Z1
CBLB
MRPL17
CEP41
WNK1
NELFCD
HARS2
DNMT3A
NCBP1
COPG1
MFSD12
MRPL55
YDJC
SLC52A3
GIT1
PTPN23
NSF
ABCB7
PRMT5
PPARD
MTIF2
SLC35C2
BNIP2
DHX37
ANKS3
MBTD1
TRIM2
KLC2
WDR34
SNORD4A
CAPN15
ADRA1A
DGAT1
DPP9
IKZF4
ZKSCAN1
OCIAD1
GGA3
NCBP2
CLPSL2
ESD
DEPTOR
PNPT1
SCAMP5
SRPRB
POFUT2
PAPSS1
KLF11
RFXAP
MAGT1
STRBP
CCDC15
CUL9
HOOK3
PDCL3P4
TUFM
BCO1
B3GNTL1
ZMIZ2
KIAA0355
ALG8
ING3
TCEAL3
ZNF212
CTIF
GCLM
HIP1R
CRAT
METTL2A
SSH2
PTTG1
RCC2
LMNB2
LRFN5
VPS13C
SKA3
P3H1
IFFO1
EIF1
KCNK12
NECTIN1
MURC
CREB3L4
CDCP1
CEP131
WDR90
CLPTM1L
PDIA6
PTTG3P
NAPG
POLD1
TM9SF4
DDX51
ATAD2
ABCD1
BCORL1
NUCKS1
SFMBT2
URB2
SIGLEC6
RUNX1
PTOV1
TMEM8A
TBC1D3C
SUGP2
OIP5
GLUL
SLC44A2
OTUB2
DGKQ
TBC1D24
MAPRE2
ZNF500
TKFC
RASSF6
ZGPAT
LOC642852
C2orf82
MANF
NOXA1
CD276
PUS1
ABCA2
AGMAT
TYMSOS
LOC729603
PDCD1LG2
REEP6
CABLES2
ASNS
MFSD9
DEPDC1
FAAP100
ACAA2
PGM5
POLD2
DPRXP4
STAT1
CHD4
ARSE
KIRREL
NOC2L
PRPF19
FBXL20
CCSER2
ACVR2B
SLC7A5
DSN1
MACF1
GJC1
IPP
RPS9
DTYMK
CEP350
DHX9
DCLRE1C
GTPBP3
COMMD6
PTPN3
SPC25
CDC42BPA
NOMO1
NOC2LP2
FAM172A
CPNE4
SLC16A12
SRSF7
LYSMD1
SAT2
PIN1
CDK5R1
MAD2L1
NAV2
DDX41
HKDC1
EXO5
SYF2
KCNMB3
SCYL3
PHC2
GPR180
SLC41A2
SLC44A4
ODF3L1
MOV10
SNORD38A
MKI67
PIDD1
GABPB2
CTSL
ATG12
NAV3
TEPSIN
SLX4
NVL
CXXC5
HSPA1L
SH3D19
RACGAP1
UBR5
HBP1
CPTP
ZNF549
KIF23
ZMAT3
DROSHA
COL3A1
MTMR4
FLJ41455
TMEM184B
HNRNPA0
NHS
HHAT
FAM134A
PPP2R3C
CCDC86
HIST1H2BD
TOP1
EIF5B
ZNF430
TSSC4
VPS9D1
UBE2B
MAPKAPK2
RRAGB
MTMR9
PLCG2
RPL7L1
NSMCE4A
GNL3L
ERICH1
DARS2
GNPNAT1
SRF
NOP10
BCYRN1
TICRR
RGS10
AXIN1
RBM39
MYO6
KANSL1
EHMT2
TTLL4
DECR2
NEK6
CABYR
SLC25A51
PYCR2
ZNF513
ZNF281
IL4I1
DIABLO
ZEB1
APOOL
BRD9
ETNK2
BORA
TLL1
FCGRT
PAXBP1
CLDN14
PMEL
PLOD2
FBXO33
PDE4C
ZNF26
MAMDC4
AZIN2
CCDC149
NADK
TRIM38
FYCO1
UBB
ZFHX2
C5orf34
USP5
CDCA2
HYPK
FSCN2
FNBP1
CEP19
TRMT10B
MRPS16
DRD4
IGSF8
MX2
MCM6
SUZ12
KLC3
NPEPPS
DOK2
WDR12
ZFYVE19
TMEM17
SLC25A20
EEF2KMT
PALLD
GALNT3
B4GALT3
POLR2D
GRAP2
CREB1
SAPCD1
SCMH1
TIAL1
RNF130
MARS
HYKK
DISC1
ERAP2
FTH1
SYT12
LCOR
RRP12
AP1B1
PIGX
RDX
ETV1
FAM53A
PDE9A
FUBP1
USP37
C9orf72
SRSF3
YPEL4
CYB5D2
FAM213A
DTWD2
SCAF4
ZNF14
USP21
INCENP
CP
ZMYND8
SCLY
STK31
C10orf35
PTPRD-AS1
CCDC6
TBL3
FKBP14
CLDN3
PIGO
PDGFRA
ANAPC16
LMF2
PCDHAC1
INIP
DCTN6
FAM173A
MAML2
SLC25A16
RNFT2
PLA2G2D
TSR3
FAM89B
TTC3
GSTO1
CMTM7
HDHD3
DDX23
NIPAL1
MAN1A2
NSUN2
RHBDL2
ELP5
CNTD2
NUP188
CALCOCO1
ZNF69
EPHA1
SEC24C
HPCAL1
C1orf74
AGO2
CR1
CRADD
POP1
OSBP2
FOXD2
CDCA4
CHERP
APOPT1
JMJD4
MATK
SGK3
MBOAT1
POLR2H
PATJ
RCN1
RNF149
CTDSPL
FOXA3
XPO6
GAD1
PRPF40B
MAVS
DLGAP4
VDR
FAM98A
XPO4
BLZF1
ZMYM1
RNASEK
WSB1
BAG6
POLR1B
DLL3
TYMS
ZFP69B
RALB
MRPL54
ZNF282
KMT2B
C8orf82
CDK5RAP1
NLRP8
FARSA
FKTN
AKR1D1
RXRA
SORT1
ZNF207
C2orf15
MIR181A2HG
ZEB2
SLC6A8
EIF2AK2
BLM
KPNA2
MOB3C
ZNF581
SLC20A1
MEA1
ADAM15
FRAT1
ZNF562
B3GALNT1
GSTCD
SLC12A4
DBN1
PPP2R3A
TSPAN9
CTSF
OR2A1
CCND3
DIAPH1
PAQR4
COL7A1
ZNF486
HMGCLL1
XRCC2
C1orf159
MCM7
POLH
NFIC
BORCS7
RPS6KB1
EPRS
GNL3
PRDX4
BAG4
AK3
IL18BP
FUT6
DNTTIP1
N4BP2
NOL11
BIRC3
STRA6
NUP205
STEAP3
HSD17B7
DDB1
TBX15
NQO1
TIGD2
RPL36AL
FAM53C
TLE4
RASEF
AAMP
DUSP19
CHD7
FAM124B
SLC36A4
SLC2A5
GPS1
CDK5RAP3
DPH2
VAMP3
DDOST
LGSN
ORC1
CLDN4
CKAP4
NEK8
PCDHB9
GCN1
PRCP
ZNF641
ASAH2B
CNNM4
PKP3
DAXX
SF3B2
CAB39L
FOXP1-IT1
DDO
PSMC1
TSPAN32
TRIM65
COPA
ZNF483
GLRX3
LTA4H
SHROOM4
DCAF12
GIT2
44813
NAXE
RHNO1
WBSCR22
CENPN
CSF2RA
CACNB3
SSTR2
INO80C
CDAN1
PPFIBP1
ZNF260
PCSK4
PTCD1
DNA2
ADIPOR2
SCRN1
FAM53B
USP49
NCF1B
SCG5
GUCD1
PLK1
ARPC3
VSTM2L
C19orf38
MS4A14
STAU1
NOP56
TSPAN5
TOP3A
SRRT
HRASLS
IL18
RRM2
SPINT2
PRKCZ
GID4
HNRNPU
RPL32
ST5
LMOD3
MTM1
COG7
ABCA9
MYO9A
NECAP2
RHPN2
C8orf44
GATAD2B
BAIAP2L2
ARL16
CCDC34
TPR
OVGP1
PTPRA
WAS
ADAM28
MRPL24
MB
ZNF775
SYTL2
BICDL2
GSS
CHD8
TSPAN17
MPP6
KIF12
C8orf37
KCNH6
MPC1
N4BP2L2
NBPF9
CIDECP
RIPK4
PAIP1
MTG2
UBAP2L
CENPK
TCAF1
ADAMTSL4
ANXA5
LINC01607
CNOT3
CHRNA5
SEMA3E
SRPX2
METTL21A
RNF13
ST8SIA1
SRI
ZMYM2
SRSF5
AKAP13
DNAJA3
ST6GALNAC3
JOSD2
ANKRD36B
EMC1
PPP1R35
PRCC
BCAS4
MIR99AHG
CEACAM5
ATAT1
PFAS
AP1M1
ALPP
SRP68
NUDT22
EGFR
DARS
ZNF786
SPAG5
TGFA
TMEM52
SNORD4B
PRKCSH
EPS15
POFUT1
RDH13
MAP7D2
EPB41
SMOX
FLVCR2
KDM1A
PANX2
POLR3A
SNRPA1
PTGFRN
TIMP2
DUS4L
PKHD1L1
RPS6KA4
TAL1
PPM1G
KCTD15
TRIM13
ACHE
TRAF3IP2
ERGIC3
PNKD
IARS2
BCR
SFTPA1
TDP1
STOML2
YTHDF2
ZNF839
TSC22D3
DHX8
MPHOSPH9
ILF3
KLRC3
STX6
NSUN5P1
INF2
ABTB2
CATSPER2P1
MED15
SIRT6
GTF2B
GSTTP2
PODXL
CC2D1A
ADGRF1
LIPA
MTFR1
ABL2
MRPS17
FAT1
B3GALNT2
TNPO1
COA1
MYO3B
TMEM267
KLHL4
CKS1B
ISOC2
DPY19L3
CCDC85A
KRT16
SEC22A
MCMDC2
CDK13
HSH2D
CHRM1
AP2A1
LSG1
ARHGAP17
PMPCA
ALDOB
AIM2
AP1M2
LBX2
PAQR7
DHRS13
ZNF394
CLCF1
TRAPPC9
ZNF598
SHC1
ZNF438
GIGYF1
ZNF682
AATF
YRDC
PARPBP
MSMO1
TSPO
CORO1B
ACAD8
SLC4A3
PRKCQ-AS1
ATG16L1
DNAJC30
CD101
SLC30A7
ESRP1
SIRPD
RDM1
TRAF7
RABL6
ZNF148
RPL39L
NFE2L3
CACTIN
MLST8
GMCL1
DLX3
SLC25A15
SCAMP4
RAB11A
STK36
CASP5
ELMOD2
PPA2
COL9A2
DUSP22
CASP2
NOP16
UBE2N
UCN
MAP3K7CL
SIGLEC1
ZNF493
DERL3
HIF1AN
RSPO3
SND1
CEP72
IQCC
RAP2A
NMT2
TFB2M
DTWD1
PIF1
NCAPD2
FMC1
COL1A2
TRAF3IP1
CEBPB
DNAJB12
TMEM134
AKAP11
DTL
ZNF646
SPTLC1
NUBPL
GTPBP4
ENTPD4
KIF20B
GINS4
PCDHB19P
SCAF1
ORC2
YBX2
PDE1B
CNGB1
ZC3H3
PPP1R9A
ZNF217
STK10
PDCD2L
NMRK1
MMP1
FBXO46
PRRG4
TMEM160
LOC729860
SLC35E1
SNF8
F2RL1
THAP11
PHAX
ZRANB2
GMEB2
SPIN2B
PARP10
SNORD48
FBXO5
ETV7
SLC25A3
UPF3B
ZNF652
PSMD6
CLDN12
ASL
PTGIR
SLC35B1
GRN
DCTN3
PQLC1
STX2
ANKRD39
PLIN5
RXRG
TACO1
ETV6
GPR1
DCAF15
SNRNP70
IL17RD
DMC1
ITGA5
AHR
NAAA
EID2B
PTCD2
CAMK1D
CLPTM1
LMBRD1
EDC3
CLDN7
SNRPC
ZNF691
CHTOP
PRIMPOL
UBE2S
PQLC2
LOC100419583
NCAPD3
ARPC4
MUS81
TULP3
HEXA
MKS1
PLSCR3
FAF2
SYAP1
CDKN2B
CGN
VKORC1L1
ITPK1-AS1
DAPP1
PCDH7
PKIG
PMS2CL
WDR4
LEMD1
SRCAP
ILK
GALNT13
TMPRSS6
TDRD1
TCIRG1
NCOA1
EIF5A
CLEC1B
SYMPK
EEF1A1
SLC6A11
IL5RA
TAF6
GUF1
SLC25A4
CLUH
EXOSC5
CNN3
NDC80
OR7E156P
TPPP3
ZNF577
APH1A
GDPD1
ZCCHC6
ABTB1
CD14
CCDC28A
C2orf68
PARS2
ZNF785
ZNF574
BMF
LACTB
SLC25A37
ANKRD44
NCOR2
TNFSF15
HDAC10
VPS37D
CEP95
SEC16A
SPTBN4
C9orf66
FERMT3
IGHMBP2
KMO
CCT6P1
ARHGEF10
ABI3
SIPA1
FYTTD1
PARP2
KY
PSMD1
LBHD1
LCLAT1
SLC1A5
SLC4A11
ITCH-IT1
SULF1
NDST2
GAB1
NOMO2
DPAGT1
SRPK3
SFXN4
EIF2AK4
TIMM23
TRIP13
TRMT61A
MESP1
MFSD14B
GTPBP2
BMP2K
IL10
FOXD2-AS1
HEATR3
VHL
AMMECR1
KIF1C
ERBB3
MRPL27
WDHD1
PFN4
DAPK1
SMARCA4
USP48
HSP90AA1
L3MBTL1
TMEM51-AS1
PIGL
WHAMM
TRAF4
BSDC1
METTL26
AIRE
HNF4G
IL15RA
CDKN2AIPNL
ACSM5
KIF1B
HOMER3
YWHAE
RAPGEF1
BAZ1A
SDF2L1
UTP4
CYP2D7
CSE1L
TBC1D7
CCS
E2F6
TRRAP
RPS4X
HDAC6
MSH3
RPAP1
TFAP4
DENND1A
SAR1B
AGR2
CUX1
NFATC3
SIRT5
GPD1L
CPD
CENPE
NBL1
ORMDL3
SCYL1
SLC5A9
ITM2B
AXL
PCDH15
ST7
NDE1
MMACHC
RNF19A
PGGHG
NMBR
EXOC1
RHOG
NTRK3
ZNF644
ACYP2
LRIG2
RPS17
BRPF3
DDX17
SH3BP5L
ATG4C
GHSR
IQCE
LETM1
HSD17B4
HSD17B1
PAQR6
DPP7
RNASEH2A
RAB11FIP4
HOXC9
NDUFAF7
ASPRV1
PPRC1
EPB41L2
ITGA4
PATE2
EIF3F
LEP
CEP70
PPP1R14D
ROCK2
PPP1R18
ACTL10
PSG1
B4GALNT4
GGCX
CENPO
FBXL5
ZDHHC18
TMEM86B
VPS13A
STAT2
SDHC
PPM1D
SSRP1
TSR1
NACC1
PCMT1
ADRB1
PLEKHA1
RCSD1
NAA15
SELK
RNF26
LILRB1
FES
[truncated: 7,902 more rows]

## Sheet: GeneCards
EGFR
TP53
KRAS
ERBB2
BRAF
PIK3CA
AKT1
PTEN
CDH1
ALK
MIR21
MET
ROS1
TERT
EGFR-AS1
CDKN2A
BRCA1
MAP2K1
CASP8
NRAS
FASLG
NKX2-1
MIR145
MIR126
MIR17
SLC22A18
SFTPC
APC
PRKN
CTNNB1
MIR34A
MIR125A
PPP2R1B
ERCC6
SFTPA1
MIR200C
CYP2A6
MALAT1
MIR221
MIR200B
PALB2
HRAS
IRF1
MIR486-1
MIR205
MIR34C
SMAD4
MIR141
MIR183
MIR200A
RB1
MIR93
TGFB1
ABCA3
ATM
MIR15A
MIR20A
MIR222
MIR29A
MIRLET7D
MIR29C
MIR185
MIR34B
MIR18A
MIR499A
MIR197
STK11
MIRLET7B
MIR30D
MXRA5
MAP3K8
BRCA2
MIRLET7C
MUC5B
MIR130A
SFTPA2
MIR107
MIR19A
MIRLET7G
MIR133B
MLH1
IL6
MIR128-2
MIR98
MIR137
MIR429
SFTPB
MIR372
CCND1
PGBD3
MIRLET7E
MIRLET7A3
TGFBR2
FGFR2
SLMAP
VEGFA
KRT7
SERPINA1
TNF
MUC1
MSH6
MSH2
MYC
CD274
STAT3
CFTR
BCL2
COPA
TERC
CXCL8
ITGA3
CEACAM5
PTGS2
PMS2
CHEK2
FGFR3
CYP1A1
TP73
LNCR3
FGFR1
MMP9
KIT
LRRC56
MAPK1
RET
MIR155
MMP2
IL1B
IFNG
CEACAM6
VHL
MTOR
SFTPD
DICER1
CDKN1A
IL10
KRT20
CDKN1B
BAX
MARS1
CDK4
EGF
NFE2L2
FHIT
RTEL1
CAV1
FLCN
LOC110806263
FAS
FBXW7
MDM2
KDR
MUC5AC
CASP3
ESR1
GSTM1
NAPSA
HIF1A
DSP
RARB
HMOX1
HGF
EPCAM
MIR375
TSC1
FGF10
TSC2
RAF1
LUADT1
GSTP1
NOTCH1
MIF
CHGA
BIRC5
IGF1R
SRC
TP63
CDX2
PARN
ERBB3
ERCC1
KRT19
CTLA4
XRCC1
FAM13A
ABCB1
PTPN11
ERCC2
JUN
NFKB1
NQO1
RHOA
OGG1
BCL2L1
SPP1
ENO2
TIMP1
MIR143
SMAD3
MUC4
STN1
PPARG
SMAD2
GNAS
RASSF1
ATP11A
HLA-DRB1
NBN
DPP9
CCN2
SETD2
IL4
CXCR4
VEGFC
FGF2
KEAP1
CCL2
IGF1
TYMS
DDR2
KLF6
GRP
MMP1
SCGB1A1
ESR2
TGFA
MKI67
CCR6
CSF3
ABCC1
CEACAM3
RELA
SMARCA4
SYP
DLEC1
CD44
MAPK3
IL13
MGMT
STAT1
H19
PDGFRB
TGFBR1
MIR146A
SOX9
BAP1
PGR
VIM
ICAM1
CSF2
IDH1
MAPK8
IL2
CHRNA5
TLR4
B2M
ERBB4
EML4
U2AF1
MIR148A
MAPK14
AKT2
RTEL1-TNFRSF6B
FN1
CASP9
MYCL
MMP7
ALB
FLT4
MUC16
IGF2
SHH
LUCAT1
MIR31
SLC11A1
MIR30A
PDCD1
GATA6
WT1
PIK3R1
NME1
ARAF
CHRNA3
PTK2
LACAT1
CDKN2B
CEACAM7
CXCL12
SERPINA3
CYP2E1
MIR30E
FOXF1
MEG3
SLC2A1
SOD2
CTSB
CHUK
IL1RN
MIR150
NRG1
KRT8
EPB41L3
KRT18
PDGFRA
PDPN
BPIFA1
PALLD
CADM1
PARP1
FLT1
TYMP
PIK3CG
LAMC2
NOS2
EZH2
EP300
MYO18B
CCNB1
IL17A
ITGB1
ELANE
BMPR1A
BMP2
HNF1B
TNFSF10
HFE
EDNRA
ARID1A
E2F1
SP1
MIR140
MUTYH
POLE
CYCS
HLA-G
PLAU
CDK2
VEGFD
ACE
HOTAIR
CCL5
KRT5
ELN
PCNA
EPHA2
BMPR2
FGF7
MSLN
C11orf65
SNAI1
CCNA2
RAC1
MVP
FOXP3
ASCL1
TIMP3
TIMP2
CALB2
MIR223
MYCN
BIRC3
TOP2A
MIR203A
AURKA
ACTA2
LCAL1
FENDRR
HMGB1
TOP1
MIR214
LOX
CDK6
TNFRSF1A
CYP1B1
LGALS3
GCLC
MMP3
PRKCA
GAPDH
DMBT1
SNAI2
CRP
HSP90AA1
MPO
MEN1
DNMT3A
CREB1
BCL10
MSR1
MIR199A1
NTRK1
GSTM3
FCGR2A
ANXA1
DAPK1
CCNE1
RAD51
ENG
FOS
MMP12
AXL
HPGD
TBX5
IFI27
EPHX1
BMP6
XRCC3
ASCC1
CCL11
MIR144
MIR106B
NCAM1
MIR210
CDH2
IL2RA
EPHA5
NFKBIA
MIR10B
GLI1
TNFRSF10B
MIR483
PVT1
MIR195
NF1
MMP14
TKT
PAX8
CFLAR
CD8A
HLA-A
MIR27A
AREG
PTCH1
MSH3
FOXM1
MIR142
MIR204
MCL1
IGFBP3
PPP2R1A
S100A4
CD4
SOS1
ANXA2
PDGFB
APEX1
ALOX5
FGFR4
TBX4
CLDN7
BID
MIR106A
BUB1B
PTHLH
CD24
MIR193A
MAP2K2
MIR16-1
PTGER4
CTNNA1
XIAP
MIR96
EDN1
WWOX
NEAT1
NAT2
H2AC18
RXRA
MAP2K4
ABCG2
DNMT3B
RRM1
XPA
BAK1
MIR373
ZEB1
ANXA5
PRKCI
CXCR2
TAP1
SERPINB5
JAK2
GPRC5A
DNMT1
PLK1
SLC34A2
IKBKB
MIR182
MIR196A1
CDKN1C
RUNX3
PTPRC
TLR2
CD82
PLAUR
HDAC1
CXCR1
EIF4E
ANGPT2
KLK3
WNT4
INHBA
PROM1
MAX
KMT2D
NOD2
GSN
POSTN
CSF1
SERPINE1
NRP1
GAPLINC
THBD
MTHFR
ENO1
SPARC
CCND3
CDH13
SIRT1
GDF15
BSG
RAD54L
DLK1
BIRC7
GSTT1
THBS1
TWIST1
CTNND1
ODC1
PIP
MIR127
MUC6
GJA1
HSPB1
ICOSLG
ADRB2
FSCN1
AGER
IL1A
ANGPT1
MME
MIR139
KCNN4
TXN
CDK12
PTK2B
FOXJ1
TRIP13
ALDOA
CDC42
SKP2
CD40
HMGA2
AKT3
CHEK1
SLC6A14
CDK1
CYP3A4
DCTN4
EZR
RPS6KB1
MYB
CREBBP
AFAP1-AS1
MIR23B
GRPR
LINC00511
NODAL
GADD45A
ERCC4
TUG1
CALCA
TLR9
ERCC5
CD36
SCGB3A2
POLK
GREM1
CA9
MIR451A
HYAL2
DPYD
CCR7
ABCC3
AR
MIR10A
MIR9-1
RARA
ITGA6
HOPX
HSPA5
SLC26A9
HSPA4
IL15
ACTC1
POLD1
HLA-B
SMAD7
GPC3
CYP2D6
STMN1
HNF1A-AS1
MIR330
ACVRL1
ALDH1A1
MIR338
MIR22
HLA-DQB1
TRAF6
BCL6
RACK1
ID1
CCR3
TNFRSF10A
PKM
TTN
FOXO3
HLA-DPB1
RBM6
PECAM1
IL5
FOXO1
FLNA
PRTN3
OVAAL
NTRK3
MST1R
ITGAV
JAK3
MIR25
ITGA2
BTNL2
ANPEP
BMI1
MIR30B
GATA2
TGFB2
ABCC2
ECT2
CDC73
JAK1
GATA4
MIR132
JUP
BCL2L11
E2F2
DYNC2H1
STING1
CCKBR
BIRC2
IREB2
PXN
MMP13
IRS1
CLCA4
EIF2AK2
GAS5
ADAM12
SEMA3B
LAMB3
EPHB4
STX1A
MIR423
CHRNB4
CTHRC1
APAF1
CDKN2B-AS1
MIR192
SLPI
IL18
ITGA9
TUSC2
SOCS3
IL4R
RXRB
DUSP1
CXCL10
UCA1
AURKB
IDH2
LGALS1
HDAC9
ITGA5
PIK3R2
MIRLET7A1
ING1
YBX1
SLC9A3
CTSL
ROCK1
ILK
CT83
MIR26A1
CYP1A2
TK1
SHC1
FASN
SMPD1
MCM2
GAST
YY1
CCL3
MIR149
CCN1
EPHA7
MIR15B
HNRNPA2B1
STIL
RHOB
HSPA8
CLDN18
TLR5
SPINK1
IL3
BAD
CCAT1
BLM
MIR130B
THY1
CASP7
HDGF
CXCR3
E2F3
STAT6
EGR1
BMP4
TUBB
GATA3
S100A2
COL4A3
AKR1B10
RBM5
XRCC5
MIR335
LAMA5
UCHL1
MIR342
WIF1
SOD1
RPSA
SST
ACE2
FOXA1
GPX1
SEZ6L2
MIR146B
DUS2
KCNQ1OT1
CD9
ITGAM
PDCD4
PIK3CB
HBEGF
PDPK1
KDM4C
CHAT
ROBO1
MIR101-1
HOTTIP
RAD51C
MMP19
F2RL3
WNT7B
YAP1
CEACAM1
MCM7
WDR19
MIR31HG
CYP2A13
RIOX2
DDB2
IL1R1
MMP10
DIABLO
TFAP2A
RRM2
MIR224
EPAS1
COL18A1
IL7
INSM1
SCUBE3
PEBP1
AFP
CTAG1B
CAHM
COL3A1
MIR218-1
PSMB8
MIR100
DKK3
MIR135A1
CAVIN3
NSD1
CASP1
SSTR2
SMARCB1
MIR24-1
PIK3R3
TCIM
DCK
BARD1
MIR424
CCNE2
PDGFA
MIR23A
ARG1
YWHAE
MIAT
TRAF2
MIR324
AKR1C1
HOXB9
MIR99A
RARS1
LAMA1
CCAT2
CDCP1
LRP1B
SOX2
RECK
MIR584
COL1A2
DHFR
COL1A1
TERF1
RXRG
AHR
PTPN13
MUC2
DDR1
PTGES
IL24
TLE1
TFPI2
GLI2
CHI3L1
PLCG1
SEMA3F
EXO1
MIR181A1
GADD45B
SCNN1A
RMRP
AGT
AHRR
TNFRSF10D
CFTR-AS1
CDC25A
BAG1
MAGEA4
PGF
DROSHA
SNHG1
ACTB
XRCC6
GBA1
SLC19A1
LINC00673
MIR216A
MIR199B
NMBR
RASA1
RASSF5
UGT1A1
MIR331
MED19
MIR7-1
BRIP1
PRODH
AGTR1
MIR33A
MAGEA1
TLR3
HK2
RYR1
PLA2G2A
GSK3B
STRA6
ABL1
MIR328
MAGEA3
ADA
CDK5
BRDT
CASC2
PRKDC
MIR361
NEK8
RAD51D
AQP3
NMB
SKP1
CYP19A1
LAMA4
COL4A2
ELAVL4
CD63
DMTF1
TCF21
MIR485
HSD17B1
CD151
MAP3K2
MIR29B1
DDX5
MIR124-1
EREG
SREBF1
AIMP2
CACNA2D2
CP
TG
MIRLET7I
TCF7L2
GADD45G
CLDN4
TRAF1
CHRM3
MIR212
CDKN2C
PRKCB
MIR219A1
TMPRSS2
TGIF1
LIMD1
MUC3A
DPYSL5
NTRK2
CDR1-AS
NNMT
CDC25C
RNF43
DKC1
LY6K
XIST
POT1
MIR138-1
USP8
NTHL1
AMACR
GGPS1
LINC-ROR
CDA
MIR148B
NLRP3
MIR193B
NOS3
LOC111674463
PRDX1
SPAG9
PMS1
PRKAA1
MIR30C1
MIR32
MIR574
WNT3
RCVRN
S100A8
FGF1
IFNA1
KLF2
MBL2
LAMC1
PLA2G1B
AOC3
API5
C20orf85
LTA
WRAP53
FBN1
NFIB
EEF2K
ENPP2
POU5F1
RB1CC1
RGMB-AS1
MITF
MIR590
SCNN1B
DGCR5
LINC00261
MIR615
SIRT3
MAFA-AS1
MIR365A
LOC107303340
SDHB
SAT1
RIOX1
WNT5A
SLFN11
MIR374A
FAR2P1
HLA-DQA1
WWP2
MIR345
MIR129-1
LOC111674475
ITGA11
CSNK1A1
TAMM41
CD34
TRAF4
AXIN2
TUSC1
SNHG7
FOXP1
MIR377
VIP
INS
ATP2A2
MIR133A1
AMIGO2
LTBP4
ADAM28
AMFR
DANCR
ITGB3
PAX2
MIR125B1
TUBA1B
SOX2-OT
TRAF3
SIX1
SAA1
CASP10
LOC111674472
TP53BP2
VCAM1
LCN2
ITGA2B
SOX17
TUT1
MIR202
PCLAF
MTA1
MIR92A1
MIR708
RALBP1
MIR17HG
ADAM15
SDHD
JAG1
PIEZO2
F2
LMNA
FGA
MIR181B1
TIMELESS
NCOR1
MIR497
SOX30
MYD88
SNHG20
HSF1
CCR5
FOXK2
IL6R
CXCL1
VDR
XPC
CTSD
MIR296
STK4
ATG7
MIR409
MIR490
AAGAB
LEP
TGFB3
RABL3
UBA7
FBLN5
MED12
PPP6C
POLR1HASP
CXCR5
PIK3C3
MIR124-3
CLEC7A
TCF4
DHDH
PDK1
FABP4
LCIIAR
TCF7
SOD3
ADAM17
IGF2BP3
LOC113633877
MIR22HG
MIR187
HLA-DPA1
MIR532
MAPKAPK3
MIR191
ACY1
CCL17
CEBPA
FGL1
HAGLR
LINC01852
SERPINH1
CYBB
IGFBP2
ACHE
TPX2
VDAC1
NR3C1
KRT14
MIR135B
LOC113664106
NCF1
HABP2
BLACAT1
NPRL2
SUFU
BANCR
XRCC2
AGTR2
IQGAP3
CBR4
MIR362
CRABP2
CAT
WEE1
MIR24-2
SERPINB3
PLAG1
CLPTM1L
SNHG15
PLG
PRDM14
NPM1
EWSR1
MIR873
SNHG16
PCAT1
HJURP
NOTCH3
COMT
IL6ST
SF3B2
RNH1
FANCC
MIR134
TTK
MIR625
MIR186
COTL1
LOC111674477
IFNAR1
ZMYND10
MIR28
MIR218-2
GUSB
MIR151A
MIR19B1
MIR675
LINC00968
ZRSR2
MIR503
IL9
SPRY2
ACP5
IFNGR1
S100A1
BRS3
CCL4
MIR425
CD79A
H1-0
MIR339
CBR1
CUL5
MMP8
GLI3
CCNA1
DYRK1B
LINC00460
SYK
TLR1
FEZF1-AS1
USF2
MIR455
MIR27B
SPAG1
RSPO2
MIR198
MUSK
LINC01133
TUSC7
CALR
SRPK1
DCN
MCM3
CLU
MIR582
SEZ6L
METTL3
FOXA2
HOXA11-AS
GABRA3
ZFPM2
MIR378A
CCNO
MCM4
MIR211
CD22
TP73-AS1
MRE11
BCYRN1
MIR4435-2HG
F3
ZNF793
TOB1
COL14A1
CCNH
ETS1
PTGS1
SPRY4-IT1
SFTA1P
CASC9
CTTN
CD80
RELB
SPAAR
RNASE3
KITLG
RNF7
LINC00312
NDRG1
SOX4
MIR128-1
GIMAP6
MIR411
CCL18
DES
MIR154
LPAR1
IGF2-AS
AGAP2-AS1
CLDN1
ITGAE
SBF2-AS1
DLC1
SATB2
MIR125B2
PPIEL
S100A9
PDCD1LG2
CYBA
NOVA1
PTPRG
CXCL9
PRKCD
CXCL5
CCR2
PPP2R2A
SLC7A5
MIR95
MIR152
POMC
TTR
MTUS1
MYLK
IL33
RYR2
DPP4
ARHGAP5
TDGF1
METTL13
MIR92B
SNHG12
HNF1A
ZFAS1
DNAH8
EFNB3
TNFRSF6B
IGFBP5
IQANK1
FURIN
ETV6
CHRNA1
NEU1
PCAT6
CPSF6
ADAMTS9-AS2
RIPK1
RPL5
CXCL2
KLF4
USP33
IL7R
FOXD2-AS1
SMARCE1
MAGEC2
HP
SOCS1
NECTIN4
MIR502
SCNN1G
GUCY2C
IFIH1
BPIFB1
BCAR4
TINCR
GDF2
ZNF461
MIR376A1
EPHA3
WRN
MLH3
AQP5
BUB1
RBM38
ASAH1
HPSE
EBAG9
WNT2
CS
MIR511
MUC7
BECN1
RUNX2
EPHB2
LINC00342
PLA2G4A
CD226
S100A13
TGFBI
CARD11
APOE
PSMA1
STAT5B
TFRC
GAS8
ZEB2
TFF1
TP53TG1
GJB5
CEBPB
NLRC4
LINC00857
NDUFAF6
CSF1R
TUBA4B
IDO1
GPSM2
LBR
ERG
TRPV4
CD28
TEK
ATR
CTSK
PAX9
CASP2
ADM
E2F5
MIRLET7A2
MIR188
MIR181C
CBS
UBE2K
TRPM2-AS
DLL1
LINC01116
IRF4
HPS6
MIR29B2
SELP
COL2A1
CCN4
CD74
IRAK1
IL12A
TRIM28
MUC20-OT1
SDHA
SERPINC1
PDGFRL
ROR2
TNFRSF1B
HOXC13
WNT1
FBXO5
CX3CR1
MIR367
LNCRNA-ATB
MIR520A
TINF2
PANDAR
KCNMB2-AS1
NEK10
GUCY1B2
PKD1
ZEB2-AS1
NFKB2
PCAT7
CCL20
LINC00313
CCR4
NPC2
NPPB
CDK8
IRF5
TF
NOX4
MYEF2
MYOD1
GAS6-AS1
NARS1
F2RL1
TATDN1
PTX3
TNC
LINC01589
HDAC2
DEPDC1B
HSPD1
DLGAP2
GHET1
LINC01433
SIX3
NEK1
CCL22
STK36
FGF8
SERPINB1
LZTS1
MIR671
ELAVL1
VTN
PITPNM3
GAS5-AS1
NUDT1
HTATIP2
VIPR1
SMAD6
FANCM
LINC00473
MIR382
GACAT2
VCP
STAT4
MAP3K6
ALDH2
CYP27A1
CASC8
CITED2
TLR7
RAD50
FUT4
LAMA2
MIR542
EPO
MIRLET7F1
CYP3A5
TNFRSF11B
ARHGAP27P1
ALDH1A2
TP53COR1
IL12RB1
LINC00858
ACTR3B
PLCE1
GNAS-AS1
PRKG1
CPS1-IT1
GPT
VWF
LAMA3
SLC16A1-AS1
LINC00880
GPX3
GAS1
REN
MB
MIR512-1
BCR
PPM1D
HIF1A-AS1
F2R
PI3
ERN1
MST1
MECP2
C14orf132
PIK3CD
MAD1L1
CIITA
PRKAR1A
PRAL
ACVR2B
ACTA2-AS1
PCBP2-OT1
ACP3
LOXL2
CYSLTR1
HBB
ADA2
EPHX2
CACNA1G-AS1
MIR20B
SELENBP1
FLNC
F5
S100B
IL2RB
BPTF
ASAP1-IT1
CDKN3
NOP10
FLNB
MIR1247
CPS1
COL5A1
ADIPOQ
SGO1-AS1
TLCD3A
CYTOR
LINC01186
NKILA
PRKD1
KNG1
DTNBP1
TET2
NEXN-AS1
RIT1
MASP2
PKHD1
RBP4
CD14
PBRM1
MSMB
CCR1
IL12B
ESM1
CD86
LINC02633
LTBP1
LACTB
LATS2
ENSG00000266919
CSK
BTK
NOP2
ACVR1B
LOC730101
IKBKG
SMARCA2
CCK
MMP11
TOE1
SDHC
NOS1
NTS
GRB2
NMRAL2P
CD55
IGFBP7
BAG6
LINC02412
CD40LG
MIR526B
MXI1
SRGAP1
MAP3K1
ELAC2
CTSG
ETV4
CTSE
HSPG2
ATP12A
TBX2
C4A
HLA-C
KCNK3
LINC00210
NHP2
MIR16-2
IRAIN
TFF3
NEDD9
CBL
IFNA2
FANCD2
IL1RL1
CD81
CERS1
FOSL1
IL11
SQSTM1
IGHE
GSDME
CYLD
C3
RECQL4
EPB41L4A-DT
RNASEL
PTGIS
DNAAF2
PRKCZ-AS1
LIF
IFRD1
FOLR1
SELE
ITGB2
IFT172
DKK1
ICOS
LTF
TYK2
INSR
LINC01628
BMP7
MUCL3
CYP17A1
STIM1
BGLAP
MALINC1
CCBE1
ITCH
CCND2
PSMA4
MIR513A1
PTGER2
MYH11
ALPP
DNAL1
AQP1
S100PBP
MYBL1
CR1
RNY1
MADD
NOTCH2
ZFHX3
RNF6
ABCA1
ACTR3C
IL13RA2
AXIN1
ROR1
MTAP
PHGDH
PRSS1
CTCF
GZMB
RNY3
SMO
SFRP1
CDH17
CAV2
LINC01502
RREB1
CXADR
GPC5
TGM2
LINC01512
COL11A1
NEK9
NCOA3
SOX10
SPOP
CDH5
LINC00472
CSF2RA
MT-CO1
TAP2
LINC01627
CHMP2A
GC
DYNC2I2
EPRS1
EFEMP1
DCC
SYNE1
ZIC2
PIM1
MMP21
TNFSF12
NF2
WFDC2
FH
LDLR
LINC02042
GATA5
MRC1
NSDHL
MICA
RECQL
TRPC6
IGF2R
TNFSF11
ERRFI1
ACTN4
CYP4B1
HHIP
LINC00115
LIG1
SGK1
LPCAT1
PEPD
GPX7
DLL4
IL13RA1
XPO1
HNF4A
RAD52
HOXB13
AGR2
RBM10
SOX11
EDNRB
ECE1
ATP4A
MUC5B-AS1
MTDH
TSLP
GAA
MIR518A1
IRF2BP2
CLDN3
DCLK1
NEB
LATS1
PDE5A
CLDN5
NAT1
IRX2
RBBP8
RPLP0P2
LEPR
NR1H2
FZD1
EIF4EBP1
LTBP3
GATA1
FOXC2
G6PD
SFN
EXT2
SPTAN1
RPL11
ZBTB7A
HSPA1A
PLAT
SLC29A1
EXT1
WNT11
EFEMP2
DNASE1
NR2F2
PON1
GGT1
SELL
SUPT7L
CALD1
TAC1
SDC1
MIR196B
NGF
P2RX7
VANGL1
FADD
RPS20
DUOX2
PML
OSM
SPINT2
LEFTY2
LTBP2
KRT17
ERCC3
ALPL
PRF1
MTR
EPOR
TBK1
MAPK10
TTF1
SLC22A16
TPM3
LPL
DEFA1
TNFRSF11A
CDH3
STAT5A
NES
ITGB4
PHB1
IFNB1
KMT2C
FABP6
DEFB1
SLC18A3
ASXL1
MINPP1
PIK3C2A
AKAP13
FOXE1
MAP2K7
PTTG1
DMD
DEFB4A
GRK2
WNT2B
MBD4
MT-ND1
LIN28B
FAT1
ANO1
DNAI7
PPARA
TCIRG1
PCAT29
MTUS2
THPO
DAB2
LINC00319
S100A6
EMP2
CHIAP2
PODXL
SDC2
PLA2G6
SP3
CRKL
KCNMA1
LONP1
NAMPT
LINC01513
CLCA2
EDN2
HECW1
RUNX1
ESS2
SEMA4D
CA4
TP53BP1
PSG2
ARNT
RRAS2
FGF9
RAD51L3-RFFL
UMPS
DDIT3
LIG4
SKIC2
FOLH1
EPHB1
TRPS1
APOA1
ABCC4
MPL
NPTN-IT1
PI4KA
SDHAF2
GHRL
TCF3
SRF
TRIM33
HOXB2
IGFBP1
TAGLN2
RANBP2
TAGLN
NKX2-1-AS1
DNASE1L3
CHD7
NPPA
TFAP2B
TOLLIP
SATB1
LIFR
SLC7A11
S100P
BCRP3
GJB2
LYVE1
CR2
GLE1
PSAT1
KDM4B
NFKBIL1
CTBP1
ETV1
DYRK2
TOR1A
PRKCZ
NR1H4
AIP
SIGLEC5
CXCR6
HYAL1
NUP88
FGF18
SMC1A
STUB1
LINC01511
HMGCR
LAG3
HAVCR2
PTK7
FCN3
BCOR
RPA1
CD46
NCOA1
KRT4
AHCY
CDH10
ALOX12
GIPC1
LRBA
TRRAP
RAG2
BDNF
CUL1
ACVR1
SLC7A7
MIR320A
ELF3
MGP
CRNDE
FOXF2
GFRA1
GHR
NR1I2
PSMC4
ARRB1
CRNN
LDHA
ADCY10
CTSC
CD5
SS18
CASR
CAMP
AP3B1
CYP24A1
CD27
DRAIC
FYN
PAK1
MSN
FGF19
ARID1B
TFE3
PORCN
HMGA1
SPRED2
TJP1
CFL1
WNT3A
ADAM9
SPDEF
CD59
CRH
BPI
KRT13
PRKD2
CRTC1
LYZ
PIN1
PAX5
RAG1
LOC100507346
STXBP2
BUB3
CASK
OLR1
NIPBL
DHCR24
CEP57
RPS15A
CLTC
NEDD4L
EEF1A1
KIF5B
SLC34A1
ELMOD2
JMJD1C
MIR206
VEGFB
TACSTD2
LINC00707
HOXB5
AGO2
CKB
MAGI2
CAMKK2
PTN
FLI1
KCNQ1
ZG16B
BHLHE40
[truncated: 7,288 more rows]

## Sheet: CTD
EGFR
TYMS
MAP2K1
KRAS
MYC
XRCC5
HMGB2
SUCLG2
TK1
XRCC6
TOP2A
ANP32A
LMNB1
LDHA
SOX2
FOXO3
FASN
EP300
MS4A1
LMNA
ERCC1
RRM1
OGG1
BRAF
HK2
GART
NPM1
SFN
KLF5
SOD2
ANXA1
APOBEC3B
RRM2
CAPG
TRP53
TP63
HSPB1
APEX1
NCL
ABCB1B
HK1
KPNA2
HNRNPA1
ALDOA
GAPDH
ENO1
TPI1
ARG1
SHMT1
DOT1L
PSAT1
TOMM40
CREBBP
HELLS
HRAS
MRPL12
SRR
EML4
JUNB
AHCY
STK39
RNASEH2A
GNG11
UCK2
CSRP3
RPL10A
PIK3CA
ROS1
ALDH18A1
NCAPG
RFC4
SRM
H2BC4
MSH3
HSD17B10
GOLM1
ANXA5
TIMM10
SLC19A1
MSH6
VAV1
RCL1
RPSA
XPC
ALB
BZW2
ALK
PABPC4
PPAN
PPP3CA
IPO4
STRBP
ACSL4
SFXN1
AHR
RRS1
SOS1
FKBP11
NOP58
SLC4A7
TIMM8A1
EIF2B1
EIF2B5
NUDT21
PCBD1
NAA10
GAR1
TF
SNRPG
SFTPC
SNORD22
FBL
SATB1
SLC15A2
IPO5
RPL13A
IMPDH2
DDR2
SLC4A4
FOXA1
RANGRF
AQP4
CLPTM1L
MRE11A
ARHGAP35
KCNJ4
ALOX5
EIF2B4
NPM3
BAP1
APOA1
RPL27A
RASA1
NOP56
STK11
ERP29
H1F10
MRPS5
EIF3E
TTF1
GNPNAT1
ALOX12B
CYP2A13
PIGN
RPL36A
SMARCC1
POLR1D
MIR144
CCT5
MIR345
MNX1-AS1
MIR19A
MKI67IP
ATP5PD
GRWD1
CMTR2
GPI1
LINC01287
MIR130A
MIR3529
MIR362
MIR497
TPI
TNFSF10
MEOX1
FAS
GDF15
TRAF1
AKT1
MICB
CDK1
MAP4K2
MKI67
BCL2L11
TFPI2
BIRC5
CXCL5
MAPK3
MAPK1
CCNB1
PTMA
AHCYL1
DDB2
RAF1
CFD
PSMB1
GADD45A
BBC3
TGFA
KANK4
TIFA
EGF
LGALS3
TEK
ARF1
STAT3
ERBB2
ELK1
RAB2A
ITGB1
DST
BRCA1
NOD1
MAPK8
ADM
ATXN2L
GSTP1
TSC22D1
TNFRSF10B
AREG
APLP2
ITGA2
SOX8
FN1
RB1
YWHAQ
TIMP1
UCHL5
SERPINE1
MYBBP1A
ECM1
SRGN
MMP14
CASP7
FSCN1
XIAP
CDKN1A
EEF1A2
ABCC1
MMP9
CCND1
INTS6
TDP1
ITGA1
DKK1
JAK2
VIT
FGF2
EIF2AK4
RELA
BAK1
SCAF1
SLFN5
ABCG2
BAD
SNAI2
CLDN2
NUMA1
TRPC3
CYP1B1
CHODL
CAV1
CCNG1
BSG
MTHFD1L
TPD52L1
ABCC5
PIP4K2C
HADH
CPSF4L
CDH1
VEGFC
SNAI1
PIK3R2
BMP2
EIF5A
ABCC2
MDM2
ATF3
MT1E
TWIST1
ACAD11
CSF3
HNRNPH1
ZNF33B
ABCB1
HSPA9
DCN
TXLNA
CHORDC1
EPCAM
PLAU
NFKB1
COL1A2
TNFSF14
COTL1
NOTCH1
CDKN1B
FOS
MCAM
HNRNPA2B1
ITPR3
CYB5A
RPA3
YPEL5
CHCHD7
MYBL1
ADAMTS4
UAP1
NANOG
JUN
RNFT2
PHLDA2
SCPEP1
ST8SIA4
UBE2D3
PKM
KREMEN2
FASLG
DDX23
TRA2A
TRAF3
HSPA4L
LIFR
MGMT
CDKN2A
GJA3
MYLK
PRKCE
PTTG1
SSR1
CREB1
ITGAV
DLX1
COX5B
DMBT1
S100A4
COCH
COL6A1
NME1
PTPRA
SNRNP25
STRN
TFAP2A
RANBP1
HLA-C
HSD17B8
CBX5
NEB
RAD51C
ZMYND8
CDK5R2
SLC1A3
MMP2
MAP2K2
APAF1
MCM6
NHERF1
CRIP1
KRT15
NBN
WFDC2
PARP1
PLK1
BTG2
CXCL8
AHNAK
CSRP1
NDC80
PRDX1
SPTAN1
HPCAL1
TENT5C
BAX
MAD2L1
MISP
PRKCD
ETFB
SMAD2
GNG5
CYP1A1
PHLDA3
QSOX1
PRDX2
AURKB
TLR1
GRN
XBP1
F13A1
VAV3
ATP2A2
MAN1A2
CAVIN2
SLC5A3
DNAJB1
NEO1
PAK3
SNRPE
MET
CHST3
EDNRB
GADD45G
KAZN
MCM7
OLFML3
IGFBP3
SMAD3
CD40LG
SPON1
MANF
PMAIP1
WIZ
NIFK
CASP10
GSK3B
ITGAL
TGFBR2
CCL2
LITAF
PRC1
FBXL20
KIF21B
OBSL1
POLK
BAIAP3
MAPK14
RAD51
CACYBP
LAMC1
NUPR1
TNFAIP8
ANXA2
FABP3
ABLIM1
FNBP4
TGFB1
ENAH
GSTO1
HSPA2
KDM4B
SLC12A5
EXOSC7
MIR15A
MRPL57
CTNNB1
CYP3A4
HMGB1
ATAD2
FANCC
SCN4B
DNAJA1
PBK
MLH1
PIR
TERT
ACTA2
CD36
PDPK1
RASSF1
MICAL1
RAB11FIP1
SFRP4
MCM4
ABCC3
CD69
DCLK1
MDN1
QKI
APOBEC3C
BUB1B
CRB2
MSI1
POU5F1
SYT8
VSX1
PAICS
DNAJB4
IL1A
MMP16
PRR5L
PUS1
F3
GLS
TNFRSF1B
GPIHBP1
NDUFB2
TNNI2
ADRB1
NCAPH
NFKB2
RTN4
CASP8
BCL6
BID
BIN1
FADD
LCE1F
PLD3
EPB41L2
ECE1
TIAM2
DPYD
CAMK2D
SLC5A1
EXOSC2
HELZ2
HMCN1
HR
NELL2
EEF2
GNAS
GSN
CHEK2
ALDOC
HMGA2
RAB2B
TNFSF9
MIR20A
MIR29A
PCNA
PCCA
PPM1A
PTGFR
SKAP2
DUT
ENPP2
HSPA1B
RAD21
UBE3A
TNFRSF1A
ALG6
BTF3L4
DHX38
IGBP1
NSMCE4A
KRT18
CRY1
ANXA3
CYCS
VIM
SYVN1
TNNC2
PSMB8
SELL
ANO1
CCR6
CPLX2
ERCC5
FXN
HIBADH
ISG15
KCNB1
LGALS8
PAK2
SPTLC2
HDAC2
MAP1LC3A
G0S2
ARL6IP1
SYNGR1
IRF7
PRNP
CAPZA2
CASKIN2
FAM76B
MED20
RIPPLY3
SARM1
CCR7
HDAC1
EPHA1
PPP1R9A
EIF5
FANCD2
ROCK2
COL9A3
F2R
IRS2
RPS6
FLRT3
CDK6
EDN1
PTGS2
RACGAP1
CORO1C
VAMP2
AHDC1
ASB9
FAM133B
PLA2G2D
PTPRCAP
RGS11
TRIM32
ENO2
DUSP3
ATP1B3
LTBR
PHLDB2
RHOU
STFA3
TACC1
NRBP1
RPS6KB1
CCN1
FREM1
KIT
RBM22
AAMDC
UTP18
AK2
DTYMK
FGL1
RHOQ
EGR1
AKT3
MIR155
RFTN1
AIFM3
ATP6V0A4
HPCA
NR1H4
NUDT12
NUFIP2
FIG4
GARNL3
MAGEE1
MCM2
CYP2E1
SPRR2I
ITGAM
OAT
P2RX4
CASP3
PLOD2
IL1RN
PRRG1
COPS5
DLX4
RP2
CD14
CNTN1
PCK2
PPM1B
PRIM2
PXDN
TP53BP1
SGK1
HSPA1A
MAPK9
ATF4
ACTR3
DLK1
UBE2L6
GOPC
RFX1
SUGT1
THSD4
ZC3H4
ZFC3H1
RPTOROS
ENO3
SLC1A5
MBP
PLA2G4A
AMIGO2
GGH
RAD23A
BMF
KYNU
RBM17
CCNT1
MED21
PLEKHF2
SETD1B
SLC45A4
TSPYL2
VWCE
IGFBP5
MYO10
PLA2G2A
RIPK1
SLC1A1
CRIM1
EPB41L1
NUP210
PSMB6
CSF2
SLC2A4RG-PS
BCL2
INSIG1
PIH1D2
SPP1
VCL
ATP6V1A
EPOR
NUDT7
SDCBP
IRF2BPL
LPCAT4
NAT8L
OGFR
SMG1
SUGP2
PMP22
THY1
CBL
COX17
FAM43A
H1-2
PRKAR2B
BMP7
BAG5
CPXM1
DONSON
FAM117A
TRIL
MX1
RAP1GAP
RPA1
SERPINH1
UPP1
ANO5
FOSL1
NCF2
TAP1
APP
RAC1
BCCIP
FAM171B
HMBS
HNRNPAB
MIR200C
DAB2
IFIT3
BHLHE40
CP
HNRNPC
NPY1R
PDE3A
TPD52
UMPS
AKAP12
GRIA1
PYCARD
STC1
CHTOP
NCOA6
NFKBIA
PROK2
ATG5
PRKCA
ZRANB3
TPM4
ASPM
STK17B
BCL3
STMN1
FAM13C
DFFA
IL1B
IMPA2
ITPRID2
MAP3K14
RRAGD
VSNL1
RBP1
BIRC2
TP53
AS3MT
ETS1
FANCI
HSPH1
LEPR
PLCB1
RECK
SMOC1
UNG
GAK
IGF1R
PCF11
PCK1
RNF144A
IDH2
MGST1
CD9
TPM3
AHCYL2
AKAP8
ATAD3A
CBX6
DERA
HCLS1
DKK3
HDAC3
NEAT1
PPIF
STAT4
SERPINB2
SUSD5
CCN2
MAP1LC3B
TAGLN
CALB1
CDC25B
PNRC1
PRKACA
CREBZF
HTATSF1
SLC6A14
USP24
ALDH3A1
ALDH3A2
ANXA4
CD44
ARPC1B
CARHSP1
HILPDA
PNPLA3
S100A9
TSC22D3
QRICH1
EEF1A1
MTHFD2
S100A8
ZER1
ARHGEF16
CENPB
CPEB1
EDC4
EPHX1
EZH1
FBXL18
PHF24
RASD2
RMI2
TNKS1BP1
ABCC9
CACNA2D1
DYNC1H1
IRF3
MELK
RASSF4
PRKCB
KIF23
PPP1R3C
SLC22A3
ASPH
ADAM22
MFGE8
CLEC11A
CLIP2
EHF
IL20RB
MYOCD
NADK2
NOL6
POU3F1
SCCPDH
SH3GL2
TTF2
YTHDC1
ANGPT2
CAD
CYP27B1
MAP3K6
MIRLET7E
NUDT13
THBS1
XPO1
DENND10
INSYN2B
ABCC4
HSD17B4
DNAJB5
SNRNP70
TRERF1
TSPAN12
ITGB6
PFKFB4
CTSC
PER1
UHRF1
ADD3
HNMT
PRDX6
CHCHD3
CLU
CYBRD1
NLRP12
RERG
LCLAT1
NEUROD4
CDKN2B
ANXA6
GINS2
HSPA8
MYOF
PYGM
RPL6
BTG1
ECH1
UCHL1
ARMCX3
FOXJ1
IGHM
INPP5A
MAP1A
PPP1R13L
RPS25
PSMA5
SOX17
TNFRSF25
EIF4G1
ELF3
SCARB2
AIF1
S100A6
STC2
THBD
TIPARP
IL17F
MIRLET7D
MAGEA3
PRR3
ADGRF3
AP2B1
CELSR3
CKS1B
CNN1
COL11A2
EVA1A
EXOSC5
ITGB3BP
ITM2B
KCNE3
LYST
PDLIM5
PLAT
PLEC
SNRPF
TGFBI
TXN
CASP9
EFNB2
OGT
SRSF5
CCL11
CLEC2D
CLN3
FXYD3
KIF20A
NDUFA13
PIM1
RGS17
TBC1D15
H2AX
NUDT15
CORO1A
FOXJ2
GDA
IFIH1
TCERG1L
TRIM3
ERBB3
CCNB2
B3GNT5
BCKDK
IL18
SCIN
SKI
SNRPA
CSTB
GFRA1
PLK4
SOCS2
TFDP2
ATF2
CALCOCO2
CD5L
CSTF3
FAM184B
MADD
MAPKBP1
PITPNM3
RAP1B
TNRC6C
WIPF2
CRISPLD2
FKBP1A
HBEGF
SMC4
AKT2
MME
MYH7
GSTM3
TBC1D2
GARS1
INPP1
ITPA
JAG2
RAB1A
SLC27A3
SPA17
VIL1
L1CAM
SELP
ABHD5
IER3
ABCC10
ADSS2
CXCR6
TRMT5
DNAJC16
GPRIN1
IL19
BAG3
CDKN3
MYEOV
PIGZ
ASF1B
CD47
IFITM3
SNORA52
ATF1
PACSIN2
PLCD1
SUB1
XRCC4
PDCD11
GPNMB
NPPB
PRKAA1
COL6A3
P4HA1
PTPRC
CYP1A2
EZR
AKAP8L
CALCA
CBX7
CEP57
IL12A
OSR2
PRRG4
SEMA3F
SMCHD1
SOBP
SPATS2L
TMOD1
CLDN3
CLIC4
FAM161B
MAP2K6
TRIM62
FGFR1
LGALS1
BCAR3
BCL2L13
DNAJC9
IER2
KLHL5
MYCL
NPC1
SUCLA2
MSLN
ALDH1B1
HGF
TNFRSF13B
ACACA
EDARADD
IP6K3
TRAPPC6B
CCDC12
GCH1
ELK4
GALNT10
MAP7
SRP9
TMEM45B
TMTC2
TNRC18
ANKRD1
AOX1
ASAH1
CYB5R3
DDX17
IGFBP2
RPS27L
SFRP2
SLC16A1
TCF7L2
UBE2C
CATSPER4
EWSR1
GSTO2
HLF
MLPH
NMT2
CDC45
DPYSL2
MYH9
NR2F2
REL
SDC2
SLC25A4
TNFRSF21
KRT83
B3GNT3
CAMSAP3
FBXL16
FN3KRP
MIR96
MLIP
MUC16
NEUROG1
RHNO1
SCAMP4
TIGD2
TNFAIP3
XKR8
ZNF224
RFESD
LTB
NOTCH2
TRIP13
ASS1
COL27A1
KRT16
LAD1
MCM5
PGK1
RHOB
CKAP2
NCOA3
NTS
TUBA1B
TYMP
CAPN9
MICA
AHNAK2
AKR1C1
ARHGAP45
CAPS2
DNER
HS3ST3B1
MCCC2
NRXN3
NT5DC1
PALMD
PIP4P1
PITPNC1
RPS24
BRE
DDAH1
E2F2
MAP2K3
RAD50
TGIF1
C3
CHEK1
MYD88
SRC
MALAT1
MYO1B
CARS1
DCC
DDIT3
HDGF
MID1
PLIN4
PRRC2C
SNAP23
MCPT1
BCL2L12
SHTN1
TMEM59
TRUB1
ZFHX2
CACNA1C
CLDN5
EIF2AK2
GMNN
KHDC4
MTCL1
PLD5
SLC8A1
NUDT4
CDC42EP3
COX6A2
CPM
CTBP2
FOXO4
GPSM2
MCL1
PCDH17
PNN
TIPIN
TNFRSF8
CCNG2
GSTT1
NDRG1
ABL1
CCNA1
ANGPTL4
BMP4
ABI3BP
APEH
BLVRA
DHRS2
EYA3
KCNJ11
KCTD15
NXF1
PAPSS1
PXMP2
RELL2
SEMA3A
SFRP1
SHH
TUBG1
APOO
CHST6
CNOT3
EXOC5
MIR143
MIR214
SOCS4
SPSB3
TMEM70
AKR1C3
DUSP1
IKBKB
ACSL3
INHBB
SPC25
KRT19
CD22
CD4
COBLL1
DACT2
FAM20C
GPM6A
MPZL2
RUVBL2
SMIM14
DNM2
FKBP4
NRIP1
KCNC4
RBM7
CHPF
CRACR2B
ELOVL4
GSPT2
MED23
MIR23A
RFX2
CDC34
CORO2A
FRAS1
HSPB11
RPL22L1
SPAG9
BNIP3L
MUC1
MYCN
P2RX7
PIK3R1
YWHAZ
PCSK9
SLC5A5
B4GALT5
PTGS1
ATIC
CCPG1
PALB2
PRXL2A
A1CF
HUS1
LSM14B
MAP3K9
SLC26A11
H2BC6
IGSF8
SSH2
CASP2
H2-M2
ITGA4
DNMT1
IGF2BP3
ACTN2
EPS8L2
FGR
FLRT2
LCE1D
PTPRG
SMPDL3A
ZNF121
GLB1
TUBB4B
ZBTB16
POR
PTEN
ALG8
CDH2
DCLRE1C
GIMAP6
LRRN4
NBEAL1
NFE2L2A
METTL14
OGFOD1
PRPF18
RNF150
SARNP
ARL4C
ATF5
DIDO1
F8
GPM6B
HMGN2
HTRA2
NFE2L3
RFC5
RRP12
SQSTM1
ZWILCH
TNC
SOD1
CASP4
DHCR7
FTH1
INHBA
IL6
CBX4
CPD
MATN2
CSE1L
NCOA4
PLXNB2
CD68
NLRP1
BAZ2A
CUL5
GEN1
KIF13B
PYCR2
RRP1
USP48
WNK2
COPS3
FGD5
NACC1
PRL3A1
H2-OA
AURKA
PHGDH
SPRR2E
HDAC9
ACTN1
ALCAM
DAXX
ETHE1
FEN1
GPD1
KIAA1191
KLHL24
MAT2A
STAT6
USP2
UTRN
ZNG1E
ATM
DDIT4
SLC2A3
IL10
TTK
DDX25
ERLIN1
FAM135A
LY75
MAN2C1
NLK
ORMDL2
RBM15B
ROBO3
USF2
BMI1
CCDC90B
ELOVL3
GNAI3
PTPRE
SCLT1
SLC2A10
STRADA
TPMT
WDHD1
CCNE1
CD274
GREB1
MSH2
PML
GPCPD1
RPL10
XAF1
CLEC7A
EMP3
FOXC1
FZD4
LONP1
PPT1
RUNX2
TENT5A
CAMK2A
MIR21
BABAM2
ERC2
APTX
CCDC28B
LRRC47
MBLAC2
MYH4
NT5C
PIP4P2
PKN1
RAB24
SESN2
TOM1L2
TSTD1
TXNDC17
ZKSCAN2
CXCL14
HSP90AA1
LMTK3
MR1
PLCG1
AGR2
ATOSA
ERCC2
PDE7B
SIPA1L2
TNFRSF11A
SRXN1
FDFT1
MMP10
PRSS23
PYGL
TUBA4A
NSMAF
OSBPL10
RBBP9
UTP3
ANGPTL1
ANKRD50
DCBLD2
DHX9
MBOAT7
NECAB2
PROCA1
S1PR3
STX8
TSPYL4
VEGFA
ZFYVE1
CDK4
ANPEP
GRIA2
IGF2R
MITF
SLC29A1
SPTBN1
ZEB1
HELLS
HES1
ASNS
ANKRD11
KLHL21
MSLN
NAV3
UGP2
SOX4
SLC7A5
COL1A1
FPR2
AMFR
ARHGAP21
ATN1
BRINP1
CLIP3
COL3A1
FSD1L
LUC7L2
MYBPH
SLC5A12
TIMM29
TPPP
YTHDF2
GPX1
PACS1
POLR2L
SOX9
PROM1
S100A10
VNN1
CALU
JADE1
JAK3
KLF11
LAMA2
PERP
SPRY1
SLC6A6
CLDN1
GLS2
IDI1
SLC23A2
TIMP3
TTN
CHRNA1
CLCN3
FANCA
FETUB
HOXA2
KDM6B
NFE2L1
SAMSN1
SEPSECS
SYNM
ACP5
DDX42
DENND2C
HEATR3
PPP1R9B
RELN
CEMIP
COL14A1
IFI35
KCTD12
KLHL24
LAMC2
PPFIBP1
PTK2
SKP2
SLC7A8
HSPA5
CHFR
PLK5
ABCA6
ENTREP2
GPRC5D
MIR215
MUG2
CPT1C
GNPTAB
MARVELD3
PHF21A
SPATA7
ZCCHC12
AXL
CHCHD2
CLIC6
EGLN3
EIF4E
FAM110B
GUK1
HSPD1
PTGER4
TMEM263
TNFRSF9
VWF
XYLT1
GAS7
MTR
NPFF
RPS15A
AACS
CDC20
CEMIP2
DNAJB11
GPX7
MSMO1
RHOA
VGF
KEAP1
ACAA2
TKT
KRT8
RGN
AQP7
KPNB1
MMP8
PLP1
PRPF38B
ARHGAP19
CEP70
CLDND1
DHRS1
EARS2
GJB2
HERC1
MC1R
RBM38
SLC30A1
TRIB3
GCLC
ITGBL1
MIR125A
PELI2
SGPP2
TEX30
UBR1
NUSAP1
CA12
CAMK2N1
CXCL12
FBP1
HACL1
LY6G5C
MAPK13
PSIP1
ALDH9A1
CEBPD
CFLAR
MOK
MYOM1
WNT5A
BTBD3
CDC73
CLUH
DENND5B
GIGYF2
PHF5A
RRP15
KDM3A
LTBP2
DAG1
DHRS7
E2F3
EEF1D
KRT23
LFNG
LRP8
MLKL
RPL17
TPT1
CDC25C
NFKBIZ
S100A11
TCF4
BHMT
VCAM1
BTG3
ACO1
ACOT1
BCL10
CASP12
CYFIP2
DLC1
GAS1
H2AC6
IL11
INCENP
MFAP4
MIR433
MTHFD1
OXTR
PDE4DIP
PFKP
PKP2
RAD23B
TADA2B
TGFBR3
FKBP3
MYH2
NAP1L4
TMEM255A
BAG6
IFT27
LRRC40
MLLT6
PHLPP1
RALGAPA1
SEC61B
SEPTIN5
SMARCB1
TRPM6
CLDN4
EZH2
NES
RAB44
SAXO2
CALM2
GDPGP1
HNRNPA3
SCD3
ZNF254
ZSWIM8
CERS1
KLRA7
SLC19A3
ADD2
AGTRAP
BICD1
FRK
IFT122
IQCC
KLHL4
LRRC8B
MAT2B
MIA
PNPO
PRSS1
RAB25
TCAF1
TP53BP2
TRDN
TUBGCP3
ATP2A1
C1QBP
GALE
GRK5
PSMB4
CTSS
FBXO30
SLCO4A1
SRRM2
DIABLO
IL2
SLC20A1
ADCY7
KITLG
ODC1
WEE1
CD81
CDC5L
CLDN11
GPRC5A
LRATD1
NCOA7
RRBP1
TP53INP1
DCTD
LRP12
NDUFS2
NRL
PGAP1
RAB18
SART1
TAB2
TMC7
ARAP1
CNTD1
GAPVD1
MRPS27
EFNA1
OARD1
CCDC24
CIPC
HSPE1
NREP
EPHX2
ESCO2
LPAR1
POLD1
RBPMS
RPS19
TBXAS1
EGLN1
ERCC6
HMOX2
LIPA
MAP3K7
PPRC1
SULF1
TRAP1
HSPE1
DNAJA1
PCLO
PPIG
PTPN5
ARL8B
BANK1
MRPL17
MYH3
NOXO1
PCNT
RAB11B
ACTN3
BOC
CDA
CHI3L1
COQ7
H1-10
LZTS1
NFKBIE
RHOBTB2
RO60
TIA1
TMEM163
ACTA1
E2F8
ERRFI1
NPC2
VDR
FABP1
ATG7
BUB1
CAT
EPB41L3
AKR1C2
HPSE
MEIOC
MIR331
OPTN
ATP6V1G1
CCNO
FYCO1
KAT5
KCTD5
NHLRC2
RDM1
REEP2
SLC35D1
SPAG8
VCPIP1
ZC3H11A
CCDC77
CHMP3
GABRE
LZTFL1
MRTFA
NIPAL3
NLRP2
PHF6
RTN3
IGFBP1
MMP1
SLC7A11
SRD5A1
CRYAB
DSC2
KIF1B
MSR1
MTUS1
NCEH1
PPARA
PSRC1
RAP1A
SLC37A4
BNIP3
E2F1
JAG1
BLOC1S2
FAM3C
SOX7
TMC5
ADAMTS7
CNTNAP1
H4C16
HNRNPH2
KCNG1
METTL1
MRPL50
MUC4
NKD2
PHF14
RNASEL
RSF1
VASH1
CEBPG
CENPQ
ESYT2
MDM1
NCAPD2
NRAS
PARP14
RPL39
SMARCA2
GSTA2
BPIFB1
NT5E
PGD
SPRR2B
SPRR2G
DNMT3B
AEN
CASP1
DUSP2
SDHB
VSIG1
ABHD11
ADRA2B
TIGD5
TMEM241
TNNT3
CKMT2
DNAJC7
ERC1
PDSS1
PINK1
RPS29
SETD7
TRRAP
XPO5
SLC3A2
MORN3
PSMB10
RFC3
CDK2
HDAC6
LTA4H
SLC7A7
ACAT2
CDC6
GATA3
MFN2
PDCD4
ARHGAP15
SP1
FCMR
FILIP1
HES2
KLHL13
MATK
PSPN
RNF24
BUD31
ESRP1
GDE1
HBP1
IDO1
MBD3
MECP2
MRTO4
PRR13
PRRC2A
RSRP1
SCAMP5
SHANK2
STK38L
PAK5
PLAUR
TFRC
CCDC78
NXPE2
RSKR
SLCO2B1
TGM5
TMEM126B
TRIM41
VPS9D1
ZNF562
ABCB6
FOXO1
PGRMC1
ALAS2
CTNNA1
EIF4A1
PTGES3
RAB31
RPS6KA1
SYN1
TOP2B
TSKU
CDK8
CORO6
CD74
CNNM2
COL17A1
FAM98A
GLIS2
HSF1
MAFF
MARK2
NANOS1
OSBPL8
PNPT1
PRKAR1B
PRPF8
PTP4A3
RHOD
SNX29
TBC1D5
TM6SF1
TRMT1
LYPD2
RNF215
GLUL
RIPK3
RPS6KA3
SYNE1
B2M
CENPF
FOXP3
ASTX6
IGFL3
KEAP1A
ZDHHC11
FUT4
KLRC1
LINC01013
LY6D
MIR9-1
SGPP1
ACYP1
ADAMTS15
APH1B
CAV3
COPB2
EGFL6
[truncated: 35,986 more rows]

## Sheet: DisGeNET
PDPN
COL4A5
EGFR
SMUG1
ALK
VIM
SLC2A10

## Sheet: PharmGKB
EGFR
IKBKB
RICTOR
ETS2
SLC29A3
XYLT2
SERPINA5
CASP7
CYP2A6
NT5C2
UGT1A1
CYP2C8
TNFAIP3
CDA
ERCC1
ABCC10
ABCG2
DOCK8
MSH5
ERCC2
POLR2A
ABCB1
PRRC2A
TNF
ERCC5
UGT1A9
AXIN2
CMPK1
RRM1
RAF1
NFKBIA
WNT5B
WIF1
MDM2
CYP2D6
CYP3A4
CXXC4
XRCC1
IKBKE
NRAS
GPX5
PRDX4
SLCO1B1
MTHFR
AKT1
EIF3A
PIK3CA
TAB2
DCK
CYP3A5
DCTD
NR1H2
HELB
NFKBIB
POLA2
GSTP1
RRM1; STIM1
MTR
SLC28A1
SLC19A1
XRCC4
EPHX1
XRCC3
ABCC2
XBP1
PTEN
SLC31A1
MUTYH
MLH1
GSTM1
DHFR
GGH
CD74
FOLR3
NQO1
C18orf56; TYMS
RELA
SEMA3C
SLC28A2
CHRNA3
AKT2
NFKB2
NFKB1
SLC47A1
OR4D6
CYP24A1
RAD51
DPT
ARFGEF3
APEX1
SLC22A2
XPC
ERCC4
SLC28A3
DDX53
HSPA5
FANCF
SLCO1B3
TYMS
EXO1
WRN
FANCC
ERCC3
PMS2
IL16
MAD2L2
BRCA1
KDM4A
IL1B
UBE2I
ATIC
APLF
ORMDL1
XPA
HCP5
PLCB1
HLA-C
FASLG
C8orf34
MTOR
CTDP1
ACSS2
CDSN
C6orf15
TAGAP
SUMO4
FAS
PDZRN3
MUCL3
MAP3K1
CYP3A; CYP3A4
REL
PPP1R18
EIF4E2; TIGD1
ATAT1
DSCAM
BRIP1
SERPINC1
ARHGAP26

## Sheet: Sheet5
Symble	TCGA-LUAD	GSE31210	GSE75037	GeneCards	CTD	DisGeNET	PharmGKB
value	4245	2699	9902	9288	37986	7	139

## Sheet: 14208
CYP24A1
TYMS
EXO1
NQO1
EGFR
APBB2
ZEB1
CXCL13
FNDC1
KRT15
KLF4
UNC5CL
PITX1
FST
KIF4A
RNF43
FAM83A
NTRK2
CLDN3
CCNB2
COMP
TAL1
PTPRG
FGF10
CDCA2
ALB
UGT8
LAPTM4B
MMP13
DSP
EML1
RASAL1
MCAM
CDCA7
IFRD1
SKA3
P3H4
RRM2
PC
MAP2
NOS3
FGL1
TGFBR2
CHAF1B
PCSK5
MTMR3
CDKN3
HEYL
CDKL1
NAALAD2
BIRC5
EMP2
TRIM2
PKIB
KRT8
SPP1
HNF4G
SYT7
RHOV
MXRA5
NUF2
RCC1
PTTG1
SSR4
EEF1A2
UBASH3B
MYEOV
PGAP1
SRD5A1
AKAP12
LAD1
WNT11
SBK1
MKI67
CLSPN
GCNT3
CLDN1
CEACAM1
CBLC
EPHB2
NME1
SOX2
TMEM54
S100P
GOLM1
SYNPO2
HIF3A
PAK6
ELF3
CDC25C
MYBL2
HOXA3
ACKR4
FBXO17
SEMA4B
AZU1
CDCA3
P2RY6
FGF7
FOXA1
MDK
SPC25
DST
KIF20A
COL10A1
F12
GPR87
KCNK5
HMGA1
NRG1
TTK
NCAPG
TNS2
NUSAP1
PDLIM2
F2RL1
TPBG
PTPRH
TMPRSS4
LYPD3
NT5E
MELK
PODXL
MUC20
GPX2
OIP5
LAMA3
GPM6A
MMP1
ST6GALNAC3
KIF23
SLC39A4
TMC5
KRT16
THBS1
MCM4
CENPI
CCNF
DCN
KIF26B
CXCL14
SOX4
TBX5
MUC16
KIF11
TBXA2R
CNR1
LIN7A
TNS1
CDC20
GREM1
BUB1
ACE
GFRA3
FUT1
BPIFA1
NLN
MND1
CD79A
SDC1
CLU
TFAP2C
HELLS
TNS4
PPAT
PAICS
KLK10
LCN2
CDKN2A
PDIA4
ARHGEF10
SCG5
MNX1
CDCA8
GOLT1A
ADAM12
CSPG4
PAK1
ANLN
QPRT
TMEM92
VTCN1
TCF4
ARHGEF16
VSIG1
RAB25
ZWINT
MRC1
UBE2T
SLC2A1
ANGPTL1
ABCC9
FLT1
CRABP2
MYLK
SH3BP5
CEP55
PMAIP1
TRPC6
KRT19
ENO1
NMU
RGS17
GINS2
RPL39L
SPIB
BIK
DPP4
ASF1B
CD207
ETV4
LGSN
SLC52A3
CCK
TROAP
PTPRD
EPB41L2
ZDHHC9
CDH1
KIF15
HJURP
ROBO2
FERMT1
LGR4
CP
MMP9
FSTL1
XDH
ERG
COL1A1
GRK5
FOXM1
CDK1
MMP15
HTR3A
CHRM1
ADRA1A
MAD2L1
RAB38
JUND
METTL7B
NEGR1
NR4A3
CCNA2
GALNT6
VIP
SYNE1
CANT1
SULF1
GJC1
PIK3R1
CCBE1
IGFBP3
COL11A1
FUT2
WNT7B
MAFF
NEK2
ST6GALNAC1
ITIH5
ABCG1
CHEK1
ECE2
KIFC1
PLAGL1
ABCA8
TMEM132C
EDNRB
SEZ6L2
PYCR1
SFN
SPAG4
GDPD1
COL3A1
MGAM
ADGRD1
OCIAD2
SOX5
PSAT1
FGF2
COL17A1
LYNX1
EGLN3
SIX1
RECQL4
RMI2
C2CD4A
ALDH18A1
GATA6
GJB1
SMAD9
PTGES
FCGBP
RSPO2
AURKB
CEBPD
ANKRD22
GTSE1
MMP12
CDCA5
HABP2
MMP11
MACC1
SLC25A10
MUC13
RSPO3
SPINK1
HMGB3
FGF11
CLDN4
DACH1
DSG2
P2RY1
FHL2
ITPKA
CSF3
HS6ST2
RXFP1
PBK
CCDC68
CCNO
ASPM
CD24
SORBS1
GJB2
SIX4
RAPGEF3
WDHD1
ZEB2
MEG3
SLC39A11
CDCP1
MIF
GALNT3
CCNB1
CCL22
CD1A
CCNE1
SYT12
TOX3
SPTBN1
CENPU
MCM10
FKBP5
NDC80
SLC11A1
DEPDC1
SPAG5
CEACAM5
FUT3
RGS11
ARHGAP29
PDE5A
DIO2
MCM2
MCC
ESRP1
CKAP2L
LSR
MASP1
FLT4
AKT3
LINC00472
HYAL1
AGR2
PTN
DEPDC1B
PAX9
CLDN2
CST1
DSC2
GRHL2
PITX2
FA2H
PDGFB
TRIP13
XPR1
SRCIN1
LATS2
BMPR2
STIL
UBE2C
IL1R2
CX3CL1
TOP2A
FEN1
FANCI
RAD54L
ST14
ZDHHC14
RADIL
GMDS
CTHRC1
UHRF1
EOGT
CENPM
CENPF
TPX2
IGF2BP3
NKD1
ADGRF1
CDC6
AURKA
PIEZO2
ADRB1
FYN
AOC1
HYAL2
NR2F2
ECT2
CDH3
IQGAP3
PDZK1IP1
PTPRF
PLA2G2D
PHLDA2
TFAP2A
RAD51AP1
NDRG4
MXD1
GFRA1
BMX
CKM
PLAU
PROM2
ALOX5
ATP1B1
TRIM31
STEAP3
FBLN1
ARG1
KIF2C
IRAK3
NTRK3
TK1
FAM13C
SHCBP1
PLEK2
MB
SPDEF
BUB1B
DEPTOR
CR2
GALE
HHIP
HMMR
GPT2
PTK6
SLC14A1
KCNN4
CYP2J2
WIF1
CYP3A5
PDZRN3
COL4A5
FANCF
FAS
ACSS2
ATIC
DHFR
GGH
IL16
RAD51
PRDX4
NFKBIA
SLCO1B3
SLC28A3
BRIP1
CST2
MMP7
PCAT19
TEK
LTBP4
CCL19
GDF10
FHL1
PPARGC1A
LDLR
DNAJB4
SNCA
FOXO1
TACC1
KRT4
MCOLN3
F10
HBB
SRPX
SFTPC
SOSTDC1
CAV2
TPPP
GSTM5
SLIT2
WWC2
HBEGF
DNASE1L3
CXCR2
MAL
MAP3K8
TUB
CAMP
PRKCE
RGS2
TUBB6
JAM2
WNT2B
RBMS3
IL33
CTNNAL1
GPX3
PLCE1
RTKN2
DKK2
GHR
STARD13
SELP
SFTPD
ITIH3
TRPC4
FUT8
EFEMP1
ADARB1
SCGB1A1
IGFBP6
ARHGEF15
WFDC2
CAT
SFTA1P
SCNN1G
HSD17B6
SLC6A4
SLC2A3
PTPRB
LINC00857
LMO2
TNNI2
HEG1
DUOX1
CD34
ADAMTS1
SGCA
RASSF2
CALCRL
CA2
LAMA4
TUBB1
KCNK3
ANXA3
BCHE
TSPAN7
NDRG2
AGER
IGLL5
CD93
GIMAP6
OGN
IGKC
CXCL2
TBX3
GPER1
GAS1
MYL9
GPC3
FOSB
SOX7
HSPB8
ID3
ITLN1
JAM3
CLDN11
CRYAB
CD36
COL4A3
GJA4
SLIT3
MYH11
SOX17
EBF1
TIE1
CAMK2N1
WASF3
CMTM2
S1PR1
CXCL12
ALDH1A1
TLR4
TMOD1
ITGA11
KLF15
CDH5
PTGIS
LIMS2
MSMB
PF4
FABP5
MUC5B
MSR1
PDK4
LSAMP
EMCN
TCEAL7
GPBAR1
P3H2
SLC39A8
PTPRM
LINC00467
ACACB
DLC1
PMP22
IL18R1
EPHA10
TMEM88
CDH13
EMP1
AOC3
ODAM
LMOD1
DES
RSPO1
RGCC
VWF
GABARAPL1
COL13A1
NCAPH
MFAP4
RBP4
S100A4
ACKR1
MSX1
FOXF1
HOXA4
COX7A1
ADH1B
FCN3
ZBED2
VIPR1
ANKRD1
EDN1
CXCL3
NOSTRIN
ID1
PPBP
HK3
ARHGEF26
PREX2
HOXA5
EPB41L3
MME
GADD45B
FPR1
CCL23
PADI4
SCARA3
HEY1
SLC1A3
PRDM5
LPL
MAF
FZD4
SYNM
SMAD6
CBFA2T3
MMRN2
KIF18B
AQP4
ALDH1A2
SELE
KLF6
THBD
PEAK1
CHIAP2
ABCC3
ABI3BP
DAPK2
CDH6
MT1X
S100A8
TMEM100
PECAM1
TBX4
CLDN5
ID4
CLEC14A
RETN
LDB2
KCNA5
CDKN1C
AQP1
ARHGAP6
FABP4
SFRP1
TMEM106B
FBLN5
HOXB-AS3
PEBP4
FRY
MS4A2
KL
BMP2
RAMP3
FGFR4
DOCK4
KLF9
REEP1
SASH1
LYVE1
CELF2
TGFBR3
PRKCH
PPARGC1B
BMP5
AFAP1-AS1
PROK2
HSPB3
FLNC
DLL1
CPB2
EGFL7
PCAT6
SFRP4
AGTR1
ADRB2
ARAP3
TGM1
ENG
PDE2A
STXBP6
GPR4
ETS1
RYR2
FAT3
SSTR1
USHBP1
SEMA5A
CLDN18
ABCA3
FGR
VGLL3
LIMD1
TCF21
UPK3B
KLF2
TNFAIP8L3
OLR1
FLI1
CLIC5
PCSK9
ICAM2
CXCR1
NR4A1
ADAMTS8
PDZD2
ID2
GATA2
SEMA3F
PREX1
FOXF2
S100A12
GKN2
CYP4B1
ACKR3
CASS4
NLRC4
ACVRL1
TIMP3
CCDC141
ITGA1
ADGRL2
IL1RL1
ZBTB16
DUSP1
IL6
MAOB
CDO1
MYRF
CAV1
SOCS2
PGC
NES
HDC
LILRB2
GINS1
CNN1
LAMP3
GPD1
LRRK2
FENDRR
BMP6
SAMD5
CACNA2D2
CA4
PLCB4
PLA2G1B
MEX3A
COL6A5
RAI2
S100A2
FUCA1
LINC00968
WFDC1
HGF
SOX18
PDE3B
EHF
TBX2
MT1M
TNNC1
LTB
MYCT1
MYH10
VSIG4
ANGPT1
SEMA6A
MMP28
NCKAP5
ATP1A2
LIFR
RECK
NEXN
NOTCH4
RAMP2
SUGCT
FAXC
RBPMS
ANKDD1A
DDIT4L
STYXL1
ACSS3
SLC29A4
KRTCAP3
CDT1
DBNDD1
CDC45
MAPK11
TSPAN18
PTGFRN
LRRN4CL
LONRF1
KAZN
SLC44A4
FBXO16
ADGRG3
DNAH1
KCNK1
ACTN2
DNAH2
KLRF1
PRDM11
B3GNT3
B3GALNT1
GIMAP7
ANKRD29
TSPAN6
CCDC85A
FBXO32
PYCRL
CLEC4E
DNAH12
LGI4
NEBL
PAFAH1B3
GYG2
NGEF
SFXN1
HN1L
PPP1R14B
ZNF423
SLC35F2
PIP5K1B
FAM111B
E2F8
DNAJC22
ADAMDEC1
NUP62CL
SLC5A9
ASPHD1
DNAJC12
SMPDL3B
MICALL2
FREM1
SLC12A8
AGTPBP1
IGSF9
PPFIBP1
SLC44A5
HMBOX1
PARVB
SYN2
GPIHBP1
KIAA0408
TNFRSF21
PKHD1L1
CACNB2
SLAMF7
FAXDC2
PGM5
CENPK
OVOL1
ARHGEF19
PCP4L1
LRRC15
MAP7D2
KDELR3
FOXA3
SGPP2
LEMD1
SLC41A2
EPHX3
MEIS2
ERICH5
BCL2L15
MARVELD3
RS1
FILIP1
TMED3
RALGPS2
TMEM108
GPR17
SOBP
DNAI2
KCTD15
ADAMTS9
PODXL2
PHKA1
LAMP5
KIAA0040
TMEM45B
EPN3
CNTNAP3
SEMA3D
WFDC3
LRP4
ORC6
PDE8B
GALNT16
WDR66
SAMD4A
TMC4
STYK1
REEP6
PDE1C
SEL1L3
ORC1
TDRKH
EHD2
CMKLR1
HN1
LRRFIP1
PCDH12
KRT80
TMEM182
CFL2
ILDR1
MESP1
SNX22
CABYR
TLE4
ABTB1
AFF3
YBX2
HGD
ADAM33
TMEM177
RHBDL2
PRSS16
TXNDC17
CLIC6
TMEM63C
PGM2L1
VSTM4
RUNX1T1
IL4I1
CNFN
PPP1R14D
CCDC102B
PKIG
FEZ1
SUSD4
BZW2
NTNG1
ABCA9
SPAG8
PALD1
TMTC1
VSTM2L
F11
SERINC2
SLC9A7
STK32A
RBPMS2
KCNT2
NFASC
GUCY1A2
SORD
PCP4
TLCD1
LDB3
N4BP2L2
POF1B
CYP4F12
SETBP1
VNN3
GOLGA7B
SERTAD4
CASKIN2
HOOK1
LY6D
KCNE1
RBMS2
DLG3
TTLL7
GLB1L2
UACA
IGFL2
SHC3
LYPD1
RANBP3L
HMGCLL1
RPGR
ENC1
CNTN6
FRMD5
GRIA1
TPPP3
CILP2
SH2D3C
SLC6A16
LRRC8E
ARGLU1
PCSK1N
SRD5A3
ARSD
GGCT
DLGAP5
SGCD
CA3
SHROOM4
HIST1H2BD
BAALC
VNN2
PLEKHA6
GJA5
SPC24
L3MBTL1
DERL3
CRYM
EFNA4
NPR3
MANEAL
ALDH3B2
VPREB3
MPDZ
AP1M2
CAB39L
HKDC1
DPT
MMP2
CADM4
MYO9B
RTN1
FAT4
CDC25B
NUDT1
GDPD5
CD82
GATA1
UIMC1
HOXB5
CENPL
XAF1
SAFB2
FMNL1
LMNB1
CKMT1B
USP15
MFGE8
LAT
CCT3
SLFN11
PTRH2
PKP3
TIMP4
DTNA
IL1R1
TSPAN32
PAG1
SCUBE1
SULT1A1
PLA2G4A
LDHA
PARPBP
OVOL2
MUC4
TXNIP
PTPN1
UBE2S
NOD1
IQSEC1
PLEKHG6
PKMYT1
PLCD3
PTBP2
DDR2
TRIM25
HOXB2
RASSF1
CCDC88A
GRAP2
IGF1
PALLD
KPNA2
WNT3
RHOBTB2
ALPP
FAM83H
MMP23B
NUAK1
LAMB3
CACNA1H
FAM3B
DMTF1
TINAGL1
PTGIR
STAT1
CARD16
DLL4
CHMP4C
PTPRC
RHOD
PHC1
HOXB4
GPRIN1
KRT18
FBXL7
RAC3
TFPI
SMTN
LCP2
LAMC2
ADM
RHPN2
JDP2
TFF1
NR2F1
MRPL24
ADORA2A
IRF6
CKS1B
SMAD7
S100A14
ACRBP
LRRN4
PARP6
BATF
BDH1
DAB2
AK4
TCIRG1
MSH2
TSPAN9
VCL
DTL
NEDD9
CEBPB
MISP
DDX5
LY6K
CCDC34
CCDC66
TNXB
MAPK10
NCAM1
STAT5A
OPN3
MAPK7
IL15RA
ITK
THEMIS2
HIC1
PRC1
CKMT1A
ELMO1
MAP3K4
DGKA
CDKN1A
TBRG1
PDGFRA
HDAC10
SLC27A2
CALD1
ALAS2
ABCA5
GNB3
TNIK
PKD1
KIAA1522
CRY2
MYO1C
CDKN2D
MPO
ADAMTS4
SPHK1
USP53
QPCT
SUN2
PPT2
ALOX15B
NME2
SAMD14
DAB2IP
ERBB3
MON2
PYGM
TESC
CEACAM3
TLN1
PIK3R5
KRT1
CHRNA5
FOXJ1
MIB2
APOBEC3B
PAEP
PPP1R1B
SNAI1
CSRP1
THY1
NET1
MVD
EPCAM
CLEC4D
PRKCZ
POSTN
MYL3
DNM2
STRA6
SAA1
RPA3
LUC7L3
AKAP8L
MAP1LC3A
NLRP1
DOK2
MAPK8IP3
SPRY4
RBM39
HAMP
LIMK1
CLASRP
GOLPH3L
ZBTB17
ARHGAP11A
STX2
UBA7
IDH2
ARHGEF2
ZYX
CD2AP
CCL20
TXNDC5
TUBB3
DOT1L
SRP9
ADGRA2
LTB4R
STK11IP
KDR
CLDN15
RORA
ARHGAP9
LAMB1
SPINT1
TGFA
ABHD11
RNASEH2A
TMEM220
MTSS1
FSTL3
TJP2
P4HB
ACTA2
DDR1
LRP2BP
CA1
GAB1
MAL2
MAP3K3
AHI1
DLEC1
PDGFRB
RCAN1
JAK2
CLDN10
MAP3K6
SFTPA1
RPS6KA2
DAAM2
CACNA1C
LRP1
ERBB2
MIR99AHG
STAT5B
ADORA2B
ENO3
IL10RA
LY6G5B
B3GNT6
NPM3
PER1
LBH
SAT1
NID1
CTIF
RNASE2
OTX1
WAS
CENPA
CENPN
UBD
ABLIM2
KHDRBS2
PRR11
SKA1
LSS
ISG15
TPRG1
PLCG2
LILRB1
MCOLN1
NFIX
AEBP1
TNFAIP2
ADIPOR2
PABPC1
TIMP2
PRAME
SRSF5
AHNAK2
TFPI2
CDK10
TNNT1
CEACAM6
CASP6
SAPCD2
VWA1
PERP
TNFSF12
YWHAZ
PLA2G6
DSE
TEAD4
SHC2
INPPL1
TCF7L1
EFNA5
PLCD1
DTYMK
TUBA1C
TNFRSF14
CRMP1
TPM2
TGFB1I1
SEMA6B
P2RX7
ETV1
SRRM2
KAT2B
ZNF224
DIO3
NLRP3
PLK3
DICER1
CAPN9
FES
MPHOSPH8
JPH4
RALGDS
EXOSC5
LIMK2
RXRG
UGDH
DOK3
SLC18A2
RHOB
GNPNAT1
RN7SL1
RUSC2
ARHGEF1
MUC21
F2RL3
SPINT2
SLC52A2
ITGA5
PFKP
RGN
HEPH
MET
ARL6IP1
EFNB1
GFPT2
ING5
MZB1
CARD8
FERMT3
RBBP6
ACAP3
ARHGAP25
CA9
APOBEC3A
CCDC85B
MIER2
SPRY1
TOM1L1
DDX17
SYDE1
JUP
PDIA6
MARCKSL1
NREP
MLKL
ITGAL
PSPH
DARS2
DPH1
SLC22A18AS
ITGB4
HSPBAP1
BCL9
NIPSNAP1
BCL2L2
GRIK4
IFITM2
LEPR
ILK
LGALS3BP
CD27
GSDMC
STAT6
PLK4
DYNC2H1
ANAPC2
ZFC3H1
KIFC2
HPRT1
SPON2
PTP4A1
PRSS8
FOXO3
PRRT2
ESPN
DAPK1
TCEAL1
BYSL
MKNK1
DYSF
PRPS2
WDR19
NR2C2
KRT17
NAIP
MAP7
SPAG9
DGCR5
PCDH15
CTTNBP2
BCL2A1
SLC26A6
FLCN
NAMPT
STK36
ROMO1
DKK3
LMBR1L
GALNT14
GAPDH
TLR2
CDK3
SATB1
VAMP2
MATK
TGM2
ARHGEF7
PKD2
DEFA4
PLK1
THBS3
JAG1
KSR1
LTB4R2
NCAPG2
TPM1
CISD2
OBSCN
MIAT
LAMA5
TPD52
ROCK1
TAGLN
DNM3
SBF2
SLC7A5
POLE2
RBM47
AKAP13
ZNF337
CCT5
VIM
PDPN
FOLR3
AXIN2
MTHFR
TNFAIP3
ETS2
CD160
FOXE1
KISS1R
CELSR3
TRAIP
EMB
KLK7
NECTIN4
PGR
COL4A6
ADAM8
RGS12
HOXC11
CHRM3
PDCD1LG2
CD101
GGT5
ALPK2
EIF4EBP2
MUSK
AKR1B10
EZH2
UGT2B15
TMPO
EPS8L1
SERPINB2
MAPK14
RAB23
ARRB1
RCAN3
TNFRSF12A
FGF14
GINS4
TMEM116
RAB11A
MT1H
GAD1
GDF15
EIF3M
UGT2B4
ITGB8
SSBP2
SART1
MAPK13
SPP2
GABBR2
NRK
KRT75
SLC30A9
MEOX1
LCT
MAPT
SNAP25
EDN3
GAMT
NOX4
RPS15
FAP
GPR37
ADPRH
CKAP2
AUNIP
ERO1A
THBS2
PROM1
EYA4
CASK
SPRR1B
FARP1
SLC2A5
TM4SF4
CLDN6
KIF14
SORBS2
SIX2
CUL3
AGBL1
E2F7
MMP3
GIPC2
FAM83B
ADCYAP1
MMP14
MELTF
CNTN1
CLPTM1L
FILIP1L
PEG3
PAK4
HILPDA
HORMAD1
RDM1
PTGER3
TRPM8
SLC16A7
MYNN
LRRC31
FAM83E
ACSL5
KRT6A
NUP210
CXCR5
STX1A
INPP4B
S100A10
DAP
ERCC6L
COL5A1
F3
FTCD
AGMAT
STK38
TNFRSF10D
GLS2
PNKD
PCDH7
DENND1A
SULT1C2
CHI3L1
NEK6
EFNA2
FANCA
EGF
GALNT2
C1GALT1
ACE2
SIK2
PLPP2
TIMP1
CENPE
PRSS2
CYP27B1
TNFSF11
ADAM28
CEMIP
RAB11FIP1
PKIA
CERS6
MMP10
STEAP1
MPZL2
ANXA1
SGPL1
MUC1
LRIG3
SLC24A2
GRIA3
SLC35F3
LGALSL
PIAS2
JMJD6
FGF18
PCDH10
CEACAM7
ERP44
PPFIA1
RGS10
FOXP1
EDN2
SOX11
PMEPA1
ATP2A2
THADA
GRIK2
DBH
PCCB
RDX
FGF12
ZNF750
CDKN2B
AIF1L
GPR161
RUNX2
ARG2
OTULIN
PMS1
RAD51B
PTGDR
PON1
PTGFR
MAPK6
TCN1
BLACAT1
MTA3
AP1G2
TRAF4
ZNF280B
FAM83F
SLC29A2
ATP6V0D2
AIM2
KRT6B
PPP4R4
CYP26A1
CYCS
BET1L
ZIC2
SCUBE3
MYL12A
NUP88
NAV2
EPHB3
SLC7A11
DIAPH3
BUB3
CNTLN
SRPX2
C1QTNF6
DPEP1
VRK3
TSHR
S1PR3
SLC22A18
FUT6
TENM2
RAB27B
FER1L4
OCIAD1
IL2RA
SMURF1
KNL1
DLX5
SALL4
POU2F3
CFB
SCN8A
KCTD16
RASSF6
TRPM6
DNAJC15
DSTN
VMP1
DTNB
SLC9A2
POU3F2
PROC
RPL15
STK31
EPYC
PLAC1
PRPH
MAFG
CTTN
CDC25A
BAIAP2L1
ARL14
MYO6
OSMR
NEIL3
ASPH
KIAA1217
UQCRB
ARHGEF39
GNL1
ELMOD2
KRT14
RCCD1
PPME1
MSI2
IL11
TNFSF14
SLC52A1
HSPA1L
PTK2
ANTXR1
MEP1A
ABCA12
PLPP4
NPAS2
GFPT1
JMJD4
DNM1L
AGTR2
SERPINB5
VAPA
MYBPH
NAP1L4
P2RY12
SPRR1A
ZG16B
KRT81
MAST1
ANGPT2
TRABD
ATAD2
NFIB
RAB27A
BMPR1B
SIGLEC11
BCL11A
ALDOB
ONECUT2
TRPC3
ABCB1
ABCG2
SMUG1
ERCC5
HLA-C
MSH5
WRN
IKBKB
POLA2
DCK
XRCC3
RRM1
MAD2L2
CYP2D6
ERCC4
UBE2I
CASP7
FASLG
AKT1
WNT5B
PPP1R18
APEX1
CDA
BRCA1
DCTD
EIF3A
CD74
NFKB1
ERCC3
SLC28A2
MUTYH
POLR2A
MLH1
NR1H2
IKBKE
GPX5
NFKB2
PTEN
NRAS
MTOR
ABCC10
NFKBIB
PRRC2A
NT5C2
ERCC2
HLA-F-AS1
LINC01088
PGM5-AS1
HSPB2
LINC01426
C14orf132
PWAR6
ADAMTS9-AS2
HOXA-AS2
CADM3-AS1
CLEC4M
C1orf168
C3orf36
FAM101B
TSTA3
YPEL4
C9orf72
FDCSP
MAATS1
DOK6
ARSE
FAAH2
FCGR3B
C16orf59
C1orf53
ZNF471
HIST1H4J
C1orf106
C15orf48
KIAA0101
HIGD1B
GYPC
NPR1
GLIPR2
SHANK3
MAGI2-AS3
SHE
TCEAL2
GFOD1
ABCA6
FAM110D
P2RX1
TOX2
MGAT3
SH3GL2
KCNMB4
AOX1
ANO2
C7
PRICKLE2
KIF26A
MYOM2
FAM105A
SLC1A1
PTPN21
CLEC1A
BEX1
FAM43A
FGFBP2
PPM1F
ITPRIP
FIBIN
TMEM139
PON3
FXYD6
ZNF331
AFAP1L1
S100A3
MEIS1
PLCXD3
DENND2A
FHL5
ART4
MYOCD
PCDHGB7
RASL12
KIF17
SLC25A27
PHACTR2
SEMA6D
FXYD1
RMST
NHSL2
PEAR1
CFD
GIMAP8
FAM46B
FSTL4
CNRIP1
DUOXA1
BMPER
SLCO4A1
SCARA5
DENND3
GPR146
SERTM1
FMO2
ACTG2
PLLP
OLFML1
AQP9
C5AR1
DNAH17
ZNF385B
MYO15B
AHNAK
CCM2L
PRR36
SLC51B
GPRIN2
VWA3A
GPR160
IL18RAP
MEOX2
ROBO4
MYOC
GNG11
FPR2
PCOLCE2
SGIP1
COLGALT2
ITGA8
MCEMP1
TRPV2
ITPR1
CDC42EP2
OR7E47P
DPEP2
FCRLA
MAMDC2
INPP5A
FRAS1
PPP1R14A
MRGPRF
SCN1A
GLDN
P2RY14
LHFP
PCDH17
CCDC69
DGKE
FRMD3
TMEM204
SMIM22
CLEC2B
HCAR3
NKG7
ARHGAP28
ADGRL4
[truncated: 12,208 more rows]
