# Supplementary material for: Metformin is a potential therapeutic for COVID-19/LUAD by regulating glucose metabolism
Source: Sci Rep. 2024 May 30;14:12406. doi: 10.1038/s41598-024-63081-0 (PMC11137110; doi:10.1038/s41598-024-63081-0)
Supplement: Supplementary file 3 — Supplementary Information 3. [file 41598_2024_63081_MOESM3_ESM.xlsx]

## Sheet: TTD
FGFR1
KDR
PPAR-gamma
ACACB
MRC1
SLC47A1
AURKA
AURKB
PDGFR
INSR

## Sheet: Sheet1
sample	TTD	DGIbd	SwissTargetPrediction	string	CTD
value	10	37	33	10	885	SLC47A1
						ACACB
						PRKAA2
						SLC47A2
						SLC22A1
						STK11
						AURKB
						MRC1
						INSR
						SLC22A3
						SLC29A4
						SLC22A2
						NRAS
						PRKAG2
						NR1I2
						HRAS
						SLC2A2
						PRKAB2
						SLC19A3
						MTOR
						PRKAA1
						PPARA
						PIK3CA
						ATM
						SP1
						PTEN
						NOS2
						NOS1
						NOS3
						LEP
						PLAT
						IRS1
						SLC2A4
						CYP17A1

## Sheet: DGIbd
SLC47A2
SLC47A1
AMHR2
PRKAB1
PRPF31
NBEA
PRKAB2
CPA6
SLC19A3
PRKAG3
FMO5
PRKAG1
C11ORF65
SP1
SLC22A3
PRKAG2
SLC22A1
SLC29A4
CAPN10
SLC22A2
PRKAA2
ACACB
SLC2A2
HNF1B
PRKAA1
STK11
HRAS
KCNJ11
NRAS
ATM
PPARA
PTEN
NR1I2
PIK3CA
ERBB2
MTOR
IDH1

## Sheet: SwissTargetPrediction
HRH3
HRH4
S100B
ITGAV ITGB3
NOS1
NOS2
NOS3
CA2
CA1
CA9
PLAU
HTR3A
F2
F10
NISCH
HTR2B
HTR1B
HTR1D
HTR1A
HTR2A
HTR2C
HTR7
HTR6
HTR5A
ADRA2A
ADRA2C
ADRA2B
ADRA1D
ADRA1A
ADRA1B
IDO1
DHFR
AOC3

## Sheet: string
LEP
PRKAA2
SLC2A4
CYP17A1
PLAT
SLC47A1
SLC47A2
SLC22A1
IRS1
STK11

## Sheet: CTD
AACS
AARS
ABCB1
ABCB11
ABCB1B
ABCB4
ABCB6
ABCB9
ABCC2
ABCC3
ABCC4
ABCC5
ABCC9
ABCG5
ABCG8
ABHD4
ABL1
ABLIM3
ACACA
ACACB
ACAT2
ACE2
ACHE
ACLY
ACMSD
ACNAT2
ACOT2
ACOT3
ACSL1
ACSM3
ACTA1
ACTA2
ACTN1
ADGRE1
ADH4
ADIPOQ
ADIPOR1
AEN
AGER
AGRN
AGRP
AGT
AHR
AIFM1
AIFM2
AK3
AK4
AKR1B8-PS2
AKT1
AKT2
AKT3
ALAS2
ALB
ALDH18A1
ALDH1A1
ALDOA
ALOX15
AMBP
ANGPT1
ANGPTL4
ANGPTL8
APAF1
APEX1
APOA5
APOF
APPL1
AQP7
ARFGAP3
ARFGEF2
ARG1
ARHGEF10
AR.L
ARL1
ARPC5L
ARRDC3
ASL
ASNS
ATF3
ATF4
ATF5
ATF6
ATM
ATOSA
ATP1A2
ATP1A3
ATP2A2
ATP5G2
ATP6V0D2
ATR
AURKB
AVEN
B2M
BAD
BAG1
BAX
BCAR3
BCAT2
BCL2
BCL2L1
BCL6
BDNF
BECN1
BHLHE40
BIRC5
BMAL1
BMF
BNIP3
BPGM
BRD2
BTG2
CACNA1D
CANX
CARS
CASP1
CASP14
CASP3
CASP4
CASP5
CASP7
CASP8
CASQ1
CAT
CBY1
CCDC38
CCDC77
CCDC90B
CCL2
CCL24
CCL27A
CCL7
CCN2
CCNB1
CCNB2
CCNC
CCND1
CCND2
CCNE1
CCNF
CCNG1
CCNG2
CCR2
CD14
CD40LG
CD52
CD63
CD74
CDC16
CDC20
CDC25A
CDC25B
CDC34
CDC42
CDIP1
CDK1
CDK2
CDK4
CDK5R1
CDK6
CDK7
CDK8
CDKN1A
CDKN1B
CEBPA
CERS5
CFD
CHEK1
CHEK2
CHIL3
CHUK
CISH
CKAP2
CLDN3
CMBL
CNPPD1
COL4A1
COX1
CPT1A
CPTP
CREB1
CREB3L2
CREBRF
CRELD2
CROT
CRP
CST3
CTDP1
CTDSP2
CTH
CTNNB1
CTSC
CTTN
CTTNBP2NL
CXCL1
CXCL13
CXCL2
CXCL8
CXCL9
CYBA
CYBB
CYP11A1
CYP17A1
CYP19A1
CYP1A1
CYP1A2
CYP1B1
CYP27A1
CYP27B1
CYP2B10
CYP2B9
CYP2C12
CYP2E1
CYP3A11
CYP3A4
CYP4A10
CYP4A14
CYP4F37
CYP7A1
CYP7B1
CYP8B1
DAPK1
DCXR
DDHD1
DDI2
DDIT3
DDIT4
DDIT4L
DDX17
DDX24
DENR
DEPTOR
DFFA
DGKA
DHX37
DHX9
DIABLO
DLAT
DLGAP5
DMBT1
DMXL2
DNAJB9
DNM1L
DNMBP
DPEP1
DPP9
DUSP1
DUSP22
DUSP4
DUSP5
E2F4
ECH1
ECI1
EDA2R
EDN1
EFNA1
EGR1
EIF1
EIF2AK3
EIF2S1
EIF2S2
EIF3C
EIF4E
EIF4EBP1
ELF4
ELK4
ELOVL6
EMB
ENO2
ENTPD7
EP400
EPRS
EQTN
ERBB3
ERN1
ERO1A
ESR1
ESR2
ESR2B
ESRRA
FAAP20
FABP2
FABP3
FABP7
FAM149A
FAM210A
FAM32A
FAS
FASN
FBP1
FBXO22
FBXO30
FBXO32
FECH
FGF1
FGF15
FGR
FICD
FIS1
FKBP1A
FLVCR2
FMO3
FN1
FOS
FOXA2
FOXO1
FOXO3
FSHB
FUT4
G0S2
G6PC
G6PC1
G6PD
GAD1
GADD45A
GARS
GBE1
GBP1
GBP1-PS1
GCG
GCK
GCKR
GCLC
GCLM
GCNT3
GDF15
GFAP
GHRL
GHSR
GIMD1
GLS
GMPPB
GMPR
GNMT
GOLPH3L
GOLPH3L-PS1
GOT1
GPAM
GPAT3
GPHN
GPIHBP1
GPNMB
GPR22
GPRIN3
GPT
GSK3A
GSK3B
GSN
GSPT1
GSR
GSTA1
GSTM2
GSTM7
GSTP1
GSTT3
GYPA
GYS1
H1-2
H2AX
HAL
HAMP
HAVCR1
HBB-B1
HBB-BS
HEATR6
HEMGN
HERC3
HERPUD1
HHEX
HIF1A
HIST2H3C2
HMGB1
HMGCR
HMOX1
HNF4A
HNRNPK
HOOK2
HRAS
HRH2
HSC70-PS1
HSC70-PS2
HSD3B
HSPA5
HSPH1
HTATIP2
HULC
HYKK
HYOU1
IARS
IARS1
ICAM1
IDI1
IFITM3
IFITM7
IFNA1
IFNG
IGF1
IGF1R
IGF2
IGF2R
IGFBP1
IKBKB
IL10
IL13
IL15RA
IL17RB
IL1B
IL1RN
IL33
IL6
INMT
INS
INS1
INSIG1
INSIG2
INSR
IRF2BP2
IRF3
IRF5
IRF7
IRS1
IRS2
ISCU
ITGB1
ITGB8
ITPR2
JKAMP
JUN
JUNB
JUND
KBTBD12
KEAP1
KLF15
KLF9
KLHL33
KRAS
KRT19
KRT80
LAMC2
LARS
LCE1D
LCN2
LCORL
LDLR
LEAP2
LEP
LGALS5
LHB
LINGO3
LMCD1
LMNA
LOX
LPAR3
LPIN2
LSS
LTN1
LURAP1L
LYST
MAFG
MAGOHB
MAN1A2
MAP1LC3B
MAP2K3
MAP3K2
MAP3K7
MAP4K2
MAPK1
MAPK10
MAPK14
MAPK3
MAPK8
MAPK9
MCL1
MCM10
MCTP2
MDM2
ME1
MED29
MEF2A
MEF2B
MEF2C
MEF2D
METTL1
METTL22
MFN2
MFSD2A
MGAT2
MGL2
MID1IP1
MIR1
MIR146A
MIR155
MIR15B
MIR190
MIR1969
MIR19A
MIR292
MIR29B2
MIR466F-2
MIR6364
MIR99B
MME
MMP10
MMP14
MMP19
MMP2
MMP9
MOCOS
MPO
MRC1
MSC
MSMO1
MT1A
MT1F
MT1M
MT2A
MTDH
MTOR
MUG2
MVD
MX2
MYC
MYD88
MYH6
MYH7
MYZAP
NAGLU
NAMPT
NARS
NARS1
NCAPD2
NCF1
NCOA1
NEDD9
NFE2L1
NFE2L2
NFKB1
NFKB2
NFKBIA
NIN
NINJ1
NMUR1
NOCT
NOD1
NOP58
NOS1
NOS2
NOS3
NOX4
NPHS1
NPPA
NPY
NQO1
NR0B2
NR1D1
NR1I2
NR1I3
NR3C1
NR4A1
NR4A2
NR4A3
NRAS
NRF1
NTPCR
NUPR1
OAT
OGA
OGG1
OLR1
OLR906
ONECUT1
OPA1
ORAI3
OSGIN1
OTUB2
OTUD1
P2RX7
P4HB
PANK1
PARP1
PBSN
PCK1
PDE8A
PDHA1
PDIA5
PDK1
PDK4
PDLIM1
PDLIM3
PDPK1
PDRG1
PDX1
PENK
PER1
PFKFB1
PGM2
PHGDH
PHKG1
PHLDA3
PIAS2
PIDD1
PIK3C3
PIK3CA
PIK3CB
PIK3CG
PIK3R1
PILRA
PIR
PKLR
PLA2G12A
PLAAT2
PLAT
PLD1
PLEKHB1
PLIN2
PLK2
PLPPR1
PLTP
PMEPA1
PMM2
PNPLA3
PNPLA6
PODXL
POLR3F
POMC
PON1
POU5F1
PPAN
PPARA
PPARG
PPARGC1A
PPFIBP1
PPM1D
PPM1K
PPP1R15A
PPP1R3C
PPP4R2
PRC1
PRDM1
PRDX2
PRKAA1
PRKAA2
PRKAB2
PRKAG2
PRKCA
PRKCB
PRKCZ
PRL
PSAT1
PTEN
PTGFR
PTGS2
PTPN1
PXMP4
PYCR1
PYGL
RAB11A
RAB33A
RAB5A
RAD51C
RAET1B
RAF1
RBP4
RBP7
RD3L
REG3G
RELA
RETN
RETNLA
RFFL
RGD1305184
RGD1309362
RGD1563100
RGS2
RHD
RHOBTB1
RICTOR
RIPK1
RIPK2
RIPK3
RLF
RNASEL
RND1
RND3
RNF121
RO60
RPS6
RPS6KA2
RPS6KA5
RPS6KB1
RRM2
RRM2B
RSL1D1
RTN3
RUNX1
RUNX2
RXRA
SALL1
SAMT2
SARS1
SAT1
SBK1
SCAMP1
SCD1
SCD3
SDF2L1
SDS
SEC23B
SEC62
SELENOP
SEPHS2
SERPINC1
SERPINE1
SERTAD1
SESN1
SESN2
SETX
SEZ6
SFN
SGK1
SGK2
SH3BP5
SIAH2
SIK1
SIRT1
SIRT2
SIRT3
SIRT4
SIRT5
SIRT7
SIVA1
SKP2
SLC10A1
SLC10A2
SLC12A8
SLC15A1
SLC16A10
SLC16A6
SLC19A2
SLC19A3
SLC1A4
SLC22A1
SLC22A2
SLC22A3
SLC22A4
SLC22A5
SLC25A20
SLC25A37
SLC25A47
SLC29A4
SLC2A2
SLC2A4
SLC2A5
SLC3A2
SLC41A3
SLC46A3
SLC47A1
SLC47A2
SLC4A1
SLC6A6
SLC6A9
SLC7A1
SLC7A11
SLC7A5
SLCO1A2
SLCO1A4
SLCO2B1
SMAGP
SNAI2
SNORA17
SNORA30
SNORD13
SOD1
SOD2
SON
SORL1
SP1
SP3
SP4
SPSB1
SQSTM1
SRD5A3
SREBF1
SREBF2
SRM
SRR
SST
ST3GAL2
STAR
STK11
STRBP
SULF2
SULT2A2
SULT4A1
TAF15
TALDO1
TANC2
TAOK1
TBC1D4
TBCCD1
TBX3
TCEAL7
TCP11L2
TDO2
TELO2
TFAM
TFE3
TFRC
TGFB1
TH
THRSP
TIMM17B
TIMP3
TIPARP
TKFC
TLR1
TLR2
TLR3
TLR4
TLR5
TLR6
TLR7
TLR8
TMEM140
TMEM71
TMOD4
TMPRSS2
TNF
TNFAIP8
TNFRSF10A
TNFRSF10B
TNFRSF1A
TNFRSF21
TNFRSF25
TNFRSF9
TNFSF12
TP53
TP53INP1
TPCN1
TRADD
TRAF2
TRAF3
TRAF4
TRAFD1
TRIM21
TRIM39
TRPC1
TSKU
TSPAN12
TXNIP
TXNRD1
UAP1L1
UBE2B
UBE2G2
UCP2
UGT2A3
ULK1
ULK2
UNKL
USP3
VARS1
VDR
VEGFA
VEGFB
VGLL4
VIM
VNN1
VPS53
VSNL1
VWF
WARS1
WWC2
XBP1
XPC
XRCC1
YARS1
YPEL2
ZBTB16
ZBTB21
ZFP239
ZFP354A
ZFP36
ZFP46
ZFP715
ZFP791
ZFP871
ZFP982
