# Supplementary material for: Metformin is a potential therapeutic for COVID-19/LUAD by regulating glucose metabolism
Source: Sci Rep. 2024 May 30;14:12406. doi: 10.1038/s41598-024-63081-0 (PMC11137110; doi:10.1038/s41598-024-63081-0)
Supplement: Supplementary file 4 — Supplementary Information 4. [file 41598_2024_63081_MOESM4_ESM.xlsx]

## Sheet: Sheet1
Metformin	LUAD	COVID-19	Metformin|LUAD	LUAD|COVID-19	Metformin|LUAD|COVID-19
SLC47A2	44622	TPCN2	SLC47A1	CYP24A1	STK11
	44808	CPN1	ACACB	TYMS	MRC1
	EXO1	USO1	PRKAA2	EGFR	INSR
	NQO1	AAAS	SLC22A1	NTRK2	SLC22A2
	APBB2	PTPMT1	AURKB	CCNB2	NRAS
	ZEB1	LARP1	SLC22A3	COMP	NR1I2
	CXCL13	APOL1	SLC29A4	TAL1	MTOR
	FNDC1	CRTAP	PRKAG2	PTPRG	PRKAA1
	KRT15	ISG20	HRAS	ALB	PPARA
	KLF4	PIKFYVE	SLC2A2	UGT8	PIK3CA
	UNC5CL	PACC1	PRKAB2	DSP	ATM
	PITX1	RAB18	SLC19A3	EML1	SP1
	FST	EBP	CYP17A1	MCAM	PTEN
	KIF4A	IFI44L		IFRD1	NOS2
	RNF43	ARSL		P3H4	NOS1
	FAM83A	PFDN4		RRM2	NOS3
	CLDN3	YARS1		PC	LEP
	FGF10	PDE4A		MAP2	PLAT
	CDCA2	NLRP2		TGFBR2	IRS1
	LAPTM4B	IFI44		CDKN3	SLC2A4
	MMP13	DHODH		HEYL
	RASAL1	TMEM11		BIRC5
	CDCA7	MCAT		EMP2
	SKA3	SLTM		KRT8
	FGL1	CKLF		SPP1
	CHAF1B	ADI1		RCC1
	PCSK5	GABRG2		PTTG1
	MTMR3	ATP1A3		SSR4
	CDKL1	CTF1		EEF1A2
	NAALAD2	MAK16		AKAP12
	TRIM2	CDR1		WNT11
	PKIB	SLC22A12		SBK1
	HNF4G	ZBTB32		MKI67
	SYT7	MBTPS1		GCNT3
	RHOV	IVD		CLDN1
	MXRA5	TMEM72		CEACAM1
	NUF2	SLC22A4		EPHB2
	UBASH3B	CCL27		NME1
	MYEOV	CDCA7L		GOLM1
	PGAP1	SOX3		HIF3A
	SRD5A1	ESYT1		ELF3
	LAD1	EXOSC7		MYBL2
	CLSPN	HS2ST1		HOXA3
	CBLC	SLITRK4		SEMA4B
	SOX2	AGPS		CDCA3
	TMEM54	MRM3		FGF7
	S100P	CAMSAP1		MDK
	SYNPO2	ALDH5A1		DST
	PAK6	RFT1		F12
	CDC25C	PURA		HMGA1
	ACKR4	DNPEP		NRG1
	FBXO17	CAMSAP2		NCAPG
	AZU1	IER5		NUSAP1
	P2RY6	NSFL1C		F2RL1
	FOXA1	NCOA7		TPBG
	SPC25	NDUFA5		TMPRSS4
	KIF20A	URB1		NT5E
	COL10A1	YARS2		MELK
	GPR87	DYNC1LI2		PODXL
	KCNK5	FADS2		GPM6A
	TTK	SEC31A		MMP1
	TNS2	SURF1		KIF23
	PDLIM2	SLC25A6		THBS1
	PTPRH	UBA2		MCM4
	LYPD3	CDC123		DCN
	MUC20	CCDC22		CXCL14
	GPX2	ANP32B		KIF11
	OIP5	PITPNB		TBXA2R
	LAMA3	DHRS7		CNR1
	ST6GALNAC3	LAMTOR2		CDC20
	SLC39A4	LRRC8D		ACE
	TMC5	MRPS28		NLN
	KRT16	ANKRD17		CD79A
	CENPI	EMC2		SDC1
	CCNF	LSM14B		CLU
	KIF26B	TMEM70		HELLS
	SOX4	BNIP1		PPAT
	TBX5	CCDC91		PAICS
	MUC16	UXS1		LCN2
	LIN7A	ARFGAP3		CDKN2A
	TNS1	DCAF10		PDIA4
	GREM1	MFAP1		CDCA8
	BUB1	SNRNP200		ADAM12
	GFRA3	ZC3H15		PAK1
	FUT1	TOMM20		ANLN
	BPIFA1	RC3H1		QPRT
	MND1	AGPAT3		TCF4
	TFAP2C	TMEM165		RAB25
	TNS4	AASDHPPT		ZWINT
	KLK10	THTPA		SLC2A1
	ARHGEF10	TMTC3		ABCC9
	SCG5	TWF2		FLT1
	MNX1	ACO1		CEP55
	GOLT1A	ERLEC1		PMAIP1
	CSPG4	CRYZ		KRT19
	TMEM92	ATP6V1G1		ENO1
	VTCN1	CYP51A1		SPIB
	ARHGEF16	OSBPL11		DPP4
	VSIG1	SNRPB		ASF1B
	UBE2T	ANO6		CD207
	ANGPTL1	KAT6B		CCK
	CRABP2	RAB1B		PTPRD
	MYLK	COX15		CDH1
	SH3BP5	ATXN7L3B		HJURP
	TRPC6	CDIPT		LGR4
	NMU	TJAP1		MMP9
	RGS17	SNX19		XDH
	GINS2	CHRNB2		ERG
	RPL39L	RMDN3		COL1A1
	BIK	RRAGC		GRK5
	ETV4	SH3GL1		CDK1
	LGSN	WDR82		MMP15
	SLC52A3	DCST1		HTR3A
	TROAP	NUDT19		CHRM1
	EPB41L2	ABHD10		ADRA1A
	ZDHHC9	RAB11FIP5		MAD2L1
	KIF15	NARS2		JUND
	ROBO2	MTFR1L		CCNA2
	FERMT1	L3MBTL2		SYNE1
	CP	PI4K2A		CANT1
	FSTL1	TAC4		GJC1
	FOXM1	SH3BGRL		PIK3R1
	RAB38	NAA50		IGFBP3
	METTL7B	EDF1		FUT2
	NEGR1	ZCCHC3		ITIH5
	NR4A3	VDAC3		ABCG1
	GALNT6	PRKAR2B		CHEK1
	VIP	CHCHD3		EDNRB
	SULF1	LMAN2		PYCR1
	CCBE1	BST2		SFN
	COL11A1	TRAPPC8		GDPD1
	WNT7B	ENDOD1		COL3A1
	MAFF	HNRNPLL		MGAM
	NEK2	WDR18		OCIAD2
	ST6GALNAC1	YIPF5		PSAT1
	ECE2	VTI1B		FGF2
	KIFC1	MMGT1		LYNX1
	PLAGL1	IGHG4		RECQL4
	ABCA8	TRAM1		ALDH18A1
	TMEM132C	NDUFA2		GATA6
	SEZ6L2	SENP7		PTGES
	SPAG4	SLC35F1		CEBPD
	ADGRD1	MED25		GTSE1
	SOX5	PTDSS1		MMP12
	COL17A1	GPC4		CDCA5
	EGLN3	NHLRC2		MACC1
	SIX1	CTDNEP1		SLC25A10
	RMI2	RABGAP1L		MUC13
	C2CD4A	MCMBP		RSPO3
	GJB1	TMEM256		SPINK1
	SMAD9	TBCB		DSG2
	FCGBP	VAMP8		FHL2
	RSPO2	NDUFA6		ITPKA
	ANKRD22	ARL1		CSF3
	HABP2	DDX47		HS6ST2
	MMP11	DYNLT1		PBK
	HMGB3	SUN1		CCNO
	FGF11	VPS39		CD24
	CLDN4	SUGT1		SORBS1
	DACH1	ASIC1		SIX4
	P2RY1	SLC12A9		WDHD1
	RXFP1	PRRC1		ZEB2
	CCDC68	CLASP2		MEG3
	ASPM	HOMER1		CDCP1
	GJB2	SAP18		MIF
	RAPGEF3	SPIRE1		CCNE1
	SLC39A11	KHDRBS3		SYT12
	GALNT3	VPS18		TOX3
	CCNB1	MRPS27		SPTBN1
	CCL22	WBP2		FKBP5
	CD1A	LNX2		SLC11A1
	CENPU	ZC3H11A		SPAG5
	MCM10	TXNDC11		FUT3
	NDC80	CERS2		RGS11
	DEPDC1	RFX4		ARHGAP29
	CEACAM5	EXOSC6		PDE5A
	MCC	UBE2Q1		DIO2
	ESRP1	CXCL6		MCM2
	AKT3	IMPDH1		CKAP2L
	LINC00472	XCR1		LSR
	HYAL1	LPA		MASP1
	DEPDC1B	SLC6A19		FLT4
	PAX9	ADAMTS13		AGR2
	CLDN2	NTPCR		PTN
	CST1	HUNK		DSC2
	GRHL2	IL19		PDGFB
	PITX2	SECTM1		TRIP13
	FA2H	MAGEE1		LATS2
	XPR1	KIR3DL2		BMPR2
	SRCIN1	OASL		CX3CL1
	STIL	ORM2		TOP2A
	UBE2C	SLC27A5		FEN1
	IL1R2	CYTB		FANCI
	GMDS	SDS		RAD54L
	CTHRC1	DCPS		ST14
	EOGT	TNFRSF13B		ZDHHC14
	CENPM	SQOR		RADIL
	NKD1	COX1		UHRF1
	ADGRF1	ACOD1		CENPF
	AURKA	CCL4L1		TPX2
	ADRB1	FDXR		IGF2BP3
	HYAL2	DNER		CDC6
	ECT2	DUSP5		PIEZO2
	PDZK1IP1	ARMC9		FYN
	PLA2G2D	NLRP6		AOC1
	TFAP2A	TP53INP2		NR2F2
	RAD51AP1	SLC22A8		CDH3
	NDRG4	CNTN3		IQGAP3
	GFRA1	REXO1L1P		PTPRF
	BMX	MIR217		PHLDA2
	CKM	SLC13A1		MXD1
	PROM2	IGH		PLAU
	FAM13C	SLC22A6		ALOX5
	SHCBP1	IP6K2		ATP1B1
	PLEK2	PSMG1		TRIM31
	SPDEF	HDGFL2		STEAP3
	DEPTOR	NSG1		FBLN1
	GALE	REPIN1		ARG1
	GPT2	THRSP		KIF2C
	PTK6	COX2		IRAK3
	SLC14A1	ELMO2		NTRK3
	KCNN4	AEN		TK1
	CYP2J2	EMC8		MB
	WIF1	SNX6		BUB1B
	FANCF	POMT1		CR2
	IL16	HGH1		HHIP
	RAD51	WASHC5		HMMR
	SLCO1B3	ANKLE2		CYP3A5
	SLC28A3	WASHC3		PDZRN3
	BRIP1	OSGEP		COL4A5
	CST2	PALM2AKAP2		FAS
	PCAT19	NENF		ACSS2
	TEK	UPK1B		ATIC
	KRT4	DPYSL4		DHFR
	MCOLN3	JAGN1		GGH
	SRPX	MAGI1		PRDX4
	SOSTDC1	KIF5C		NFKBIA
	TPPP	H2BC12		MMP7
	GSTM5	TRMT1		LTBP4
	WWC2	NBEA		CCL19
	HBEGF	CYB5B		GDF10
	TUB	CMTR1		FHL1
	PRKCE	WDR44		PPARGC1A
	WNT2B	MAN2B2		LDLR
	CTNNAL1	CA5B		DNAJB4
	RTKN2	GET3		SNCA
	DKK2	TBC1D15		FOXO1
	GHR	CLEC5A		TACC1
	STARD13	SELENON		F10
	ITIH3	SHTN1		HBB
	TRPC4	SEPTIN10		SFTPC
	EFEMP1	SLC45A1		CAV2
	ADARB1	KTN1		SLIT2
	IGFBP6	CISD3		DNASE1L3
	ARHGEF15	NCLN		CXCR2
	SFTA1P	IL2RG		MAL
	SCNN1G	GPHN		MAP3K8
	HSD17B6	PRKAR2A		CAMP
	PTPRB	MGAT1		RGS2
	LINC00857	PGAP2		TUBB6
	LMO2	ARHGAP45		JAM2
	TNNI2	EXOSC10		RBMS3
	HEG1	ERMP1		IL33
	DUOX1	EMC3		GPX3
	ADAMTS1	DNAJC7		PLCE1
	SGCA	OXCT1		SELP
	CALCRL	DPM3		SFTPD
	TUBB1	SAMD8		FUT8
	TSPAN7	WDR36		SCGB1A1
	NDRG2	OXR1		WFDC2
	IGLL5	MTCH1		CAT
	CD93	VPS33B		SLC6A4
	GIMAP6	SLC35G1		SLC2A3
	OGN	MYL1		CD34
	IGKC	NUP50		RASSF2
	TBX3	CNOT10		CA2
	GPER1	KPNA5		LAMA4
	GAS1	SUCLG1		KCNK3
	GPC3	PRPF40A		ANXA3
	SOX7	NAPA		BCHE
	JAM3	VPS26C		AGER
	CRYAB	SLU7		CXCL2
	COL4A3	SNX27		MYL9
	GJA4	POGLUT2		FOSB
	SLIT3	SLC16A6		HSPB8
	SOX17	TIMM10		ID3
	TIE1	DHX57		ITLN1
	WASF3	TUT7		CLDN11
	CMTM2	AP3M1		CD36
	ITGA11	ILVBL		MYH11
	KLF15	SNX1		EBF1
	CDH5	ACSL6		CAMK2N1
	PTGIS	ANKIB1		S1PR1
	LIMS2	SEPTIN8		CXCL12
	MSMB	UNC119		ALDH1A1
	LSAMP	ZNF326		TLR4
	TCEAL7	TRMT10C		TMOD1
	GPBAR1	GTF2H3		PF4
	LINC00467	AP4E1		FABP5
	DLC1	TMEM168		MUC5B
	EPHA10	SLC18B1		MSR1
	TMEM88	LRP11		PDK4
	CDH13	MACROH2A2		EMCN
	ODAM	PFDN2		P3H2
	LMOD1	UQCC4		SLC39A8
	RSPO1	VPS33A		PTPRM
	GABARAPL1	CACNA2D1		PMP22
	COL13A1	TCF25		IL18R1
	MFAP4	FOCAD		EMP1
	MSX1	SHFL		AOC3
	FOXF1	MCFD2		DES
	HOXA4	EXOSC3		RGCC
	COX7A1	GLOD4		VWF
	ADH1B	SCCPDH		NCAPH
	ZBED2	H1-10		RBP4
	VIPR1	GLCE		S100A4
	ANKRD1	BROX		ACKR1
	NOSTRIN	PLXND1		FCN3
	ID1	CMSS1		EDN1
	PPBP	ELOA		CXCL3
	HK3	NIPSNAP2		ARHGEF26
	PREX2	RAB3GAP2		HOXA5
	EPB41L3	F13B		MME
	FPR1	PMPCB		GADD45B
	CCL23	TCEA1		PADI4
	PRDM5	PDXDC1		SCARA3
	FZD4	SNX12		HEY1
	SYNM	COLGALT1		SLC1A3
	SMAD6	SNTB1		LPL
	CBFA2T3	PLEKHA5		MAF
	MMRN2	DHX58		AQP4
	KIF18B	SCO1		ALDH1A2
	PEAK1	AS3MT		SELE
	CHIAP2	STT3B		KLF6
	ABCC3	IQGAP2		THBD
	ABI3BP	NUP214		S100A8
	DAPK2	TRIR		TMEM100
	CDH6	EIF2B3		PECAM1
	MT1X	SIPA1L2		CLDN5
	TBX4	STBD1		ID4
	LDB2	DYM		CLEC14A
	KCNA5	RAB21		RETN
	ARHGAP6	RNF20		CDKN1C
	FABP4	YJU2		AQP1
	SFRP1	SELENOF		TMEM106B
	HOXB-AS3	ARFGAP2		FBLN5
	PEBP4	REG3G		BMP2
	FRY	TLCD4		DOCK4
	MS4A2	UBE2G2		KLF9
	KL	NIP7		TGFBR3
	RAMP3	HERPUD1		PRKCH
	FGFR4	CEP97		PROK2
	REEP1	DLK2		FLNC
	SASH1	SLC27A4		EGFL7
	LYVE1	TRIM32		AGTR1
	CELF2	KLHL40		ADRB2
	PPARGC1B	ZCCHC8		ABCA3
	BMP5	CLYBL		LIMD1
	AFAP1-AS1	SMN1		TCF21
	HSPB3	CEMIP2		KLF2
	DLL1	EPS15L1		OLR1
	CPB2	ECI1		FLI1
	PCAT6	SCN5A		NR4A1
	SFRP4	BET1		PDZD2
	ARAP3	PTCD3		ID2
	TGM1	SAMM50		GATA2
	ENG	H2BC11		FOXF2
	PDE2A	MRPS24		S100A12
	STXBP6	MKLN1		CYP4B1
	GPR4	DNAJC1		ACKR3
	ETS1	UQCRQ		TIMP3
	RYR2	STX5		ADGRL2
	FAT3	ERH		ZBTB16
	SSTR1	SPNS1		DUSP1
	USHBP1	ARMT1		IL6
	SEMA5A	RMND5A		MAOB
	CLDN18	FAM117A		CDO1
	FGR	RAB6A		CAV1
	VGLL3	UFD1		PGC
	UPK3B	MYDGF		NES
	TNFAIP8L3	TUBGCP4		LAMP3
	CLIC5	ZER1		GPD1
	PCSK9	VIPAS39		CA4
	ICAM2	RAB10		PLCB4
	CXCR1	GEMIN5		PLA2G1B
	ADAMTS8	ZNF503		S100A2
	SEMA3F	CH25H		FUCA1
	PREX1	NYAP2		HGF
	GKN2	KARS1		SOX18
	CASS4	GNAI3		EHF
	NLRC4	ECPAS		TNNC1
	ACVRL1	SNIP1		MYH10
	CCDC141	SEPTIN6		ANGPT1
	ITGA1	HRH4		SEMA6A
	IL1RL1	FAM241B		LIFR
	MYRF	ZBTB2		NEXN
	SOCS2	SNRPF		NOTCH4
	HDC	NDUFB4		RBPMS
	LILRB2	PEX1		CDT1
	GINS1	CSTF2T		CDC45
	CNN1	EIF2S3		PTGFRN
	LRRK2	AP4B1		ADGRG3
	FENDRR	CMC1		ACTN2
	BMP6	PKP4		B3GALNT1
	SAMD5	STX7		TSPAN6
	CACNA2D2	RABGAP1		NEBL
	MEX3A	MTARC1		PAFAH1B3
	COL6A5	POMGNT1		SFXN1
	RAI2	PCDHAC2		AGTPBP1
	LINC00968	ITPR2		IGSF9
	WFDC1	PRXL2A		PPFIBP1
	PDE3B	VPS35L		TNFRSF21
	TBX2	WASHC4		CACNB2
	MT1M	TMEM65		SLAMF7
	LTB	EAPP		LRRC15
	MYCT1	TUBGCP2		MAP7D2
	VSIG4	GRM5		EPHX3
	MMP28	FAR1		BCL2L15
	NCKAP5	PIP4P2		TMED3
	ATP1A2	RETREG3		SOBP
	RECK	WASHC2A		SAMD4A
	RAMP2	NIPA1		TMC4
	SUGCT	SRSF9		REEP6
	FAXC	SYNJ1		CFL2
	ANKDD1A	TIMM13		MESP1
	DDIT4L	HS6ST3		YBX2
	STYXL1	SAE1		PRSS16
	ACSS3	ZNF266		CLIC6
	KRTCAP3	HSP90AB4P		RUNX1T1
	DBNDD1	SNAP91		IL4I1
	MAPK11	PDE12		PKIG
	TSPAN18	DAZAP1		FEZ1
	LRRN4CL	HSP90AA4P		BZW2
	LONRF1	VAMP4		NTNG1
	KAZN	SEPTIN7		TMTC1
	SLC44A4	DNAJC11		F11
	FBXO16	TIMM17A		SLC9A7
	DNAH1	H2AC6		NFASC
	KCNK1	CLN6		SORD
	DNAH2	ALG11		LDB3
	KLRF1	ZDBF2		UACA
	PRDM11	COX6A1		RPGR
	B3GNT3	SNAP29		GRIA1
	GIMAP7	UTP18		CILP2
	ANKRD29	MARCHF5		ARGLU1
	CCDC85A	FXR2		PCSK1N
	FBXO32	CMC2		SGCD
	PYCRL	RPL37A		EFNA4
	CLEC4E	LZIC		MPDZ
	DNAH12	H3-3B		AP1M2
	LGI4	ORC4		HKDC1
	GYG2	PIP4P1		MMP2
	NGEF	SLC19A2		MYO9B
	HN1L	GPAA1		RTN1
	PPP1R14B	SEPTIN11		CDC25B
	ZNF423	THOC2		HOXB5
	SLC35F2	MACO1		XAF1
	PIP5K1B	TMEM237		SAFB2
	FAM111B	ODR4		LMNB1
	E2F8	CIAO2B		USP15
	DNAJC22	ELOVL7		MFGE8
	ADAMDEC1	KCNB2		CCT3
	NUP62CL	JAKMIP1		PTRH2
	SLC5A9	SNX4		IL1R1
	ASPHD1	STXBP5		SULT1A1
	DNAJC12	CWC27		PLA2G4A
	SMPDL3B	MYO5A		LDHA
	MICALL2	TIMM29		MUC4
	FREM1	SEPTIN2		PTPN1
	SLC12A8	TBL2		UBE2S
	SLC44A5	CEP43		IQSEC1
	HMBOX1	NXT1		TRIM25
	PARVB	TRPM4		RASSF1
	SYN2	IDH3A		CCDC88A
	GPIHBP1	LRRC47		IGF1
	KIAA0408	SEC23A		PALLD
	PKHD1L1	CPNE8		KPNA2
	FAXDC2	ZC3H7B		STAT1
	PGM5	ACAD9		PTPRC
	CENPK	GOLM2		KRT18
	OVOL1	PCDH19		ADM
	ARHGEF19	ACTR1B		RHPN2
	PCP4L1	SLC30A10		JDP2
	KDELR3	DNAJB9		TFF1
	FOXA3	TIMM8B		ADORA2A
	SGPP2	MYH7		BATF
	LEMD1	SARS1		DAB2
	SLC41A2	IPO11		AK4
	MEIS2	NUP54		TCIRG1
	ERICH5	LLPH		MSH2
	MARVELD3	HDHD5		VCL
	RS1	SCAMP2		CEBPB
	FILIP1	FAM114A1		MISP
	RALGPS2	CNP		NCAM1
	TMEM108	ATP6V1D		STAT5A
	GPR17	ATE1		MAPK7
	DNAI2	TMED1		ITK
	KCTD15	CEP112		CDKN1A
	ADAMTS9	SNRPD2		CALD1
	PODXL2	NDUFB9		MYO1C
	PHKA1	TOB2		MPO
	LAMP5	STK25		SPHK1
	KIAA0040	BAZ1B		USP53
	TMEM45B	AP1S2		SUN2
	EPN3	ZNF257		ERBB3
	CNTNAP3	DUS3L		MON2
	SEMA3D	FPGT		PYGM
	WFDC3	POLR2B		PIK3R5
	LRP4	P2RX3		KRT1
	ORC6	CAMTA1		FOXJ1
	PDE8B	CNTN2		CSRP1
	GALNT16	SPACA6		THY1
	WDR66	PRSS56		EPCAM
	STYK1	RTN4RL1		CLEC4D
	PDE1C	ELFN1		MYL3
	SEL1L3	PLRG1		DNM2
	ORC1	PPID		STRA6
	TDRKH	ZSCAN12		SAA1
	EHD2	SDK2		RPA3
	CMKLR1	SLC14A2		AKAP8L
	HN1	TSTD1		MAP1LC3A
	LRRFIP1	CNOT2		NLRP1
	PCDH12	MMP24		SPRY4
	KRT80	NDUFB3		RBM39
	TMEM182	GRAMD1C		HAMP
	ILDR1	ASB4		ZBTB17
	SNX22	OBSL1		STX2
	CABYR	KCNQ4		UBA7
	TLE4	ZNF16		ARHGEF2
	ABTB1	KLHDC3		ZYX
	AFF3	LRRC49		CD2AP
	HGD	TAGLN3		CCL20
	ADAM33	ENPP7		TXNDC5
	TMEM177	SLC5A10		TUBB3
	RHBDL2	CAPSL		SRP9
	TXNDC17	HCN4		STK11IP
	TMEM63C	PUDP		KDR
	PGM2L1	ADRB3		ARHGAP9
	VSTM4	APOA4		LAMB1
	CNFN	NTN3		SPINT1
	PPP1R14D	KLF3		ABHD11
	CCDC102B	ORC3		RNASEH2A
	SUSD4	CHST8		P4HB
	ABCA9	STRADB		ACTA2
	SPAG8	GFRA4		DDR1
	PALD1	TMEM35B		CA1
	VSTM2L	NEFM		MAL2
	SERINC2	SPICE1		AHI1
	STK32A	GRIN2C		JAK2
	RBPMS2	SLC7A14		MAP3K6
	KCNT2	STOX2		SFTPA1
	GUCY1A2	PDRG1		CACNA1C
	PCP4	SSR3		LRP1
	TLCD1	ANKRD11		ERBB2
	N4BP2L2	MRPL50		STAT5B
	POF1B	GCHFR		IL10RA
	CYP4F12	TRPM5		LBH
	SETBP1	TCEAL9		SAT1
	VNN3	FAM120C		OTX1
	GOLGA7B	CA7		WAS
	SERTAD4	ACSS1		CENPN
	CASKIN2	CHM		UBD
	HOOK1	HIBCH		PRR11
	LY6D	NAXD		LSS
	KCNE1	FMO5		ISG15
	RBMS2	DCP2		LILRB1
	DLG3	ANAPC5		MCOLN1
	TTLL7	BCDIN3D		TNFAIP2
	GLB1L2	KIF13B		ADIPOR2
	IGFL2	AMN		PABPC1
	SHC3	CHCHD4		PRAME
	LYPD1	CELF4		SRSF5
	RANBP3L	ZNRF1		AHNAK2
	HMGCLL1	HHATL		CASP6
	ENC1	COX7A2L		VWA1
	CNTN6	CD2BP2		YWHAZ
	FRMD5	USE1		PLA2G6
	TPPP3	INE1		SHC2
	SH2D3C	LYSMD2		INPPL1
	SLC6A16	CBARP		DTYMK
	LRRC8E	RASSF4		CRMP1
	SRD5A3	IGHD		TPM2
	ARSD	KCNH4		SEMA6B
	GGCT	RRH		P2RX7
	DLGAP5	ENOPH1		SRRM2
	CA3	EVX1		KAT2B
	SHROOM4	PYROXD1		DIO3
	HIST1H2BD	GNAZ		NLRP3
	BAALC	SF3A1		PLK3
	VNN2	SLC22A7		DICER1
	PLEKHA6	SLAIN2		RALGDS
	GJA5	FOXS1		EXOSC5
	SPC24	PCMTD1		UGDH
	L3MBTL1	SLC43A2		DOK3
	DERL3	HTATSF1		RHOB
	CRYM	SCG3		ARHGEF1
	NPR3	SPSB4		F2RL3
	MANEAL	STX1B		SPINT2
	ALDH3B2	GDF1		ITGA5
	VPREB3	SNX15		PFKP
	CAB39L	TPH2		MET
	DPT	INO80		GFPT2
	CADM4	PHF23		ACAP3
	FAT4	CHMP4A		ARHGAP25
	NUDT1	BCAN		APOBEC3A
	GDPD5	TLX2		MIER2
	CD82	ATP5B		TOM1L1
	GATA1	IL17RE		DDX17
	UIMC1	CPNE2		JUP
	CENPL	FN3KRP		PDIA6
	FMNL1	HR		MARCKSL1
	CKMT1B	SPATA6		ITGAL
	LAT	KCNC3		PSPH
	SLFN11	ZC3HAV1L		NIPSNAP1
	PKP3	PRM3		IFITM2
	TIMP4	GABPB1		ILK
	DTNA	SLC17A7		LGALS3BP
	TSPAN32	UBAP1		CD27
	PAG1	CCL24		STAT6
	SCUBE1	FAM131A		HPRT1
	PARPBP	PHACTR4		PTP4A1
	OVOL2	MLLT6		ESPN
	TXNIP	RASGRP1		BYSL
	NOD1	VNN1		DYSF
	PLEKHG6	SPG21		PRPS2
	PKMYT1	SOX8		WDR19
	PLCD3	ITIH2		NR2C2
	PTBP2	SERHL2		MAP7
	DDR2	CCDC88C		SPAG9
	HOXB2	SARDH		CTTNBP2
	GRAP2	VWA5B2		FLCN
	WNT3	DUSP16		NAMPT
	RHOBTB2	EIF4G2		DKK3
	ALPP	SMG7-AS1		GAPDH
	FAM83H	DUSP9		TLR2
	MMP23B	SCAF8		VAMP2
	NUAK1	PRKCG		MATK
	LAMB3	MON1B		ARHGEF7
	CACNA1H	MED13L		DEFA4
	FAM3B	PHLDB3		PLK1
	DMTF1	AP3M2		THBS3
	TINAGL1	GAS2L1		JAG1
	PTGIR	CDC42EP3		KSR1
	CARD16	GLIS2		LTB4R2
	DLL4	OSR2		NCAPG2
	CHMP4C	PSMF1		TPM1
	RHOD	GPBP1L1		CISD2
	PHC1	STRIP1		OBSCN
	HOXB4	TNRC18		TPD52
	GPRIN1	TRAM2		ROCK1
	FBXL7	GRIN2A		SLC7A5
	RAC3	SPIC		RBM47
	TFPI	DUSP3		VIM
	SMTN	SLC12A3		AXIN2
	LCP2	RNASEH2C		MTHFR
	LAMC2	BLMH		TNFAIP3
	NR2F1	ASPDH		ETS2
	MRPL24	LINC00304		CD160
	IRF6	KLHL18		KISS1R
	CKS1B	SHPK		TRAIP
	SMAD7	CDH7		EMB
	S100A14	RTBDN		PGR
	ACRBP	FOXH1		CHRM3
	LRRN4	IZUMO1R		MUSK
	PARP6	TCF23		AKR1B10
	BDH1	SCRT1		EZH2
	TSPAN9	MUC3		UGT2B15
	DTL	CPN2		TMPO
	NEDD9	TBC1D23		MAPK14
	DDX5	CHRNE		RAB11A
	LY6K	HRK		GAD1
	CCDC34	KIFAP3		GDF15
	CCDC66	TSGA10		EIF3M
	TNXB	ALX3		SART1
	MAPK10	OR10P1		MAPK13
	OPN3	SETD6		SLC30A9
	IL15RA	GBP2		LCT
	THEMIS2	CAMK1G		MAPT
	HIC1	GABRR3		SNAP25
	PRC1	NAA35		EDN3
	CKMT1A	UHRF1BP1		RPS15
	ELMO1	BTN1A1		FAP
	MAP3K4	GAL3ST2		ERO1A
	DGKA	CYB5R1		THBS2
	TBRG1	APCS		PROM1
	PDGFRA	SGMS2		CASK
	HDAC10	SPATA2L		FARP1
	SLC27A2	ANKRD12		SLC2A5
	ALAS2	NFX1		KIF14
	ABCA5	TMX2		MMP3
	GNB3	TSHB		GIPC2
	TNIK	DPCD		FAM83B
	PKD1	TMEM151A		MMP14
	KIAA1522	CSTF1		CLPTM1L
	CRY2	ZNF131		PTGER3
	CDKN2D	ASB13		KRT6A
	ADAMTS4	BMT2		NUP210
	QPCT	ABHD2		STX1A
	PPT2	FOXB1		S100A10
	ALOX15B	MIOX		DAP
	NME2	RPP14		F3
	SAMD14	TMEM170A		AGMAT
	DAB2IP	RBM26		TNFRSF10D
	TESC	DUSP14		PNKD
	CEACAM3	RIMBP2		PCDH7
	TLN1	WIPI2		CHI3L1
	CHRNA5	BMP15		NEK6
	MIB2	SLC17A4		EFNA2
	APOBEC3B	NUDCD2		EGF
	PAEP	GNG2		GALNT2
	PPP1R1B	TXNL4A		ACE2
	SNAI1	KIF9		TIMP1
	NET1	UXT		PRSS2
	MVD	RSPH3		TNFSF11
	PRKCZ	PPP1R3F		RAB11FIP1
	POSTN	FBXO30		PKIA
	LUC7L3	IGSF21		MMP10
	DOK2	ZFP62		STEAP1
	MAPK8IP3	THEM5		ANXA1
	LIMK1	OARD1		SGPL1
	CLASRP	EID1		MUC1
	GOLPH3L	CIB3		LGALSL
	ARHGAP11A	PIGQ		CEACAM7
	IDH2	CPNE6		ERP44
	DOT1L	PIGY		PPFIA1
	ADGRA2	OXCT2		PMEPA1
	LTB4R	MICU2		ATP2A2
	CLDN15	RC3H2		DBH
	RORA	ISOC1		PCCB
	TGFA	TMEM123		RDX
	TMEM220	RAPGEF2		CDKN2B
	MTSS1	PEX12		AIF1L
	FSTL3	MOCS2		RUNX2
	TJP2	SIVA1		PTGDR
	LRP2BP	PTPN18		PON1
	GAB1	PTRHD1		TRAF4
	MAP3K3	SERPINA6		SLC29A2
	DLEC1	NOSIP		AIM2
	PDGFRB	PAX4		CYP26A1
	RCAN1	ZNF274		CYCS
	CLDN10	TRDN		ZIC2
	RPS6KA2	NPHP1		MYL12A
	DAAM2	PQBP1		NUP88
	MIR99AHG	COPZ1		NAV2
	ADORA2B	CACNA1B		BUB3
	ENO3	NT5C		C1QTNF6
	LY6G5B	SYCP1		DPEP1
	B3GNT6	GFI1B		S1PR3
	NPM3	ZNF410		SLC22A18
	PER1	OR1D2		OCIAD1
	NID1	ACTR6		IL2RA
	CTIF	TRAPPC2L		SMURF1
	RNASE2	SLC27A1		KNL1
	CENPA	RSPH1		CFB
	ABLIM2	CCDC158		SCN8A
	KHDRBS2	SZRD1		DSTN
	SKA1	JOSD1		VMP1
	TPRG1	AGAP2		RPL15
	PLCG2	UFC1		MAFG
	NFIX	KDM3B		CTTN
	AEBP1	ZFP91		CDC25A
	TIMP2	WIPF2		BAIAP2L1
	TFPI2	MYL7		MYO6
	CDK10	ABAT		OSMR
	TNNT1	CRBN		ASPH
	CEACAM6	KCNK13		UQCRB
	SAPCD2	KCNC4		KRT14
	PERP	ITIH1		IL11
	TNFSF12	ALG3		TNFSF14
	DSE	SCAND2P		SLC52A1
	TEAD4	TMEM179B		HSPA1L
	TCF7L1	EMILIN3		PTK2
	EFNA5	UEVLD		ANTXR1
	PLCD1	SCAF11		NPAS2
	TUBA1C	PTCH2		AGTR2
	TNFRSF14	IFI35		VAPA
	TGFB1I1	POLG		MYBPH
	ETV1	TRBV20OR9-2		NAP1L4
	ZNF224	KLRC2		SPRR1A
	CAPN9	SLC6A20		ANGPT2
	FES	FRMD7		ATAD2
	MPHOSPH8	H2AC20		RAB27A
	JPH4	CLTRN		BCL11A
	LIMK2	LOC102724971		ALDOB
	RXRG	IL31RA		ABCB1
	SLC18A2	ZGLP1		ABCG2
	GNPNAT1	LOC102723407		HLA-C
	RN7SL1	RUBCN		IKBKB
	RUSC2	SNORD35B		CYP2D6
	MUC21	FBF1		UBE2I
	SLC52A2	LINC02605		FASLG
	RGN	LRP2		AKT1
	HEPH	IFNL4		APEX1
	ARL6IP1	ZNF699		BRCA1
	EFNB1	GZMA		DCTD
	ING5	FNDC5		EIF3A
	MZB1	GML		CD74
	CARD8	SLC34A3		NFKB1
	FERMT3	TANC2		ERCC3
	RBBP6	HBM		MUTYH
	CA9	ZNF135		POLR2A
	CCDC85B	IGHV3-30		NR1H2
	SPRY1	CRYGD		IKBKE
	SYDE1	SH2B2		NFKB2
	NREP	ZNF415		ABCC10
	MLKL	NPY4R		PRRC2A
	DARS2	TAF7L		NT5C2
	DPH1	MUC7		ERCC2
	SLC22A18AS	SERPINF2		CLEC4M
	ITGB4	GGTA1P		YPEL4
	HSPBAP1	SIGLEC8		FCGR3B
	BCL9	FEV		GYPC
	BCL2L2	F7		NPR1
	GRIK4	SPACA9		GFOD1
	LEPR	ZNF675		FAM110D
	GSDMC	OPN1SW		TOX2
	PLK4	C16orf82		SH3GL2
	DYNC2H1	NPTXR		KCNMB4
	ANAPC2	LYPD4		AOX1
	ZFC3H1	KIR2DL4		KIF26A
	KIFC2	KRT31		MYOM2
	SPON2	COL9A1		FGFBP2
	PRSS8	ZNF469		PPM1F
	FOXO3	PRAC1		ITPRIP
	PRRT2	PIPOX		ZNF331
	DAPK1	BLOC1S4		CFD
	TCEAL1	MLXIP		DUOXA1
	MKNK1	MIR7-3HG		BMPER
	KRT17	GAN		SCARA5
	NAIP	CALML3		C5AR1
	DGCR5	IL25		AHNAK
	PCDH15	UGT2A1		GPR160
	BCL2A1	UGT2A2		IL18RAP
	SLC26A6	FKBP7		TRPV2
	STK36	SLC6A15		ITPR1
	ROMO1	ATP6AP1		CDC42EP2
	LMBR1L	SLC25A52		MAMDC2
	GALNT14	PWP2		INPP5A
	CDK3	TMEM59		PPP1R14A
	SATB1	R3HDM2		MRGPRF
	TGM2	GRPEL2		P2RY14
	PKD2	KIAA0232		DGKE
	MIAT	C19orf44		ADGRL4
	LAMA5	FAM20B		IL3RA
	TAGLN	MRPL14		CD52
	DNM3	SYT11		MS4A7
	SBF2	ICAM3		ACADL
	POLE2	TOMM5		CPA3
	AKAP13	HAUS3		ADIRF
	ZNF337	CCDC186		LMCD1
	CCT5	FBRSL1		MARCO
	PDPN	MAMSTR		GPM6B
	FOLR3	SHISA9		ATOH8
	FOXE1	C18orf25		SVEP1
	CELSR3	SLC35B4		FRMD4A
	KLK7	PRRC2B		ADAMTS15
	NECTIN4	ZNF561		PHLDB2
	COL4A6	NKAP		KCNJ8
	ADAM8	OR10H2		LIMCH1
	RGS12	PIGK		RASIP1
	HOXC11	C1orf50		PGLYRP1
	PDCD1LG2	POTEF		TMOD2
	CD101	GRID2		CSRNP1
	GGT5	MYOZ3		RHOJ
	ALPK2	TNNI1		SH3GL3
	EIF4EBP2	PLGRKT		SGCE
	EPS8L1	RAD54L2		CRISPLD2
	SERPINB2	OR10H4		PID1
	RAB23	C1orf21		SNRK
	ARRB1	VPS13D		PRELP
	RCAN3	FOXK1		AGPAT4
	TNFRSF12A	NEU4		ARHGAP31
	FGF14	CIRBP-AS1		TTC28
	GINS4	TMEM170B		ABLIM3
	TMEM116	NSRP1		RBM6
	MT1H	LCE2A		SIN3B
	UGT2B4	LRRC41		TCEAL4
	ITGB8	C4orf3		EIF2AK1
	SSBP2	KLHDC2		CST7
	SPP2	PLXNA4		ROR2
	GABBR2	FASTKD5		MAOA
	NRK	ZNF496		SDC2
	KRT75	STAM2		ARAP1
	MEOX1	TYW1		BTK
	GAMT	ALMS1		HSPA2
	NOX4	GOSR1		SOCS3
	GPR37	LRP10		HNRNPH1
	ADPRH	CHODL		PDLIM1
	CKAP2	UBL3		CLIC4
	AUNIP	NEMF		ALOX5AP
	EYA4	BSCL2		SAMHD1
	SPRR1B	NKAIN2		ENPEP
	TM4SF4	HS3ST4		TACSTD2
	CLDN6	NKX2-5		SIGLEC5
	SORBS2	SPECC1L		N4BP2L1
	SIX2	MTMR1		SERPINA3
	CUL3	SPG11		MINK1
	AGBL1	GUSBP1		ACCS
	E2F7	FRMPD4		PLA1A
	ADCYAP1	SAYSD1		ASRGL1
	MELTF	PIP5K1C		PTX3
	CNTN1	MIATNB		ITGAM
	FILIP1L	TMEM68		FOSL2
	PEG3	ZIC5		FOS
	PAK4	ZNF426		TNFRSF1B
	HILPDA	OSBPL2		ST6GALNAC2
	HORMAD1	KLC4		ARHGEF6
	RDM1	CDK5RAP2		SERPINB9
	TRPM8	CEP135		RASGRF1
	SLC16A7	DAB1		ACTC1
	MYNN	GON4L		NPPA
	LRRC31	C17orf75		COL4A2
	FAM83E	ZNF236		SIRPA
	ACSL5	TRIM69		NISCH
	CXCR5	KIR2DS4		RASSF8
	INPP4B	TMEM164		CD22
	ERCC6L	OR10H3		ASXL1
	COL5A1	PEX10		MT1A
	FTCD	C6orf132		ITGA7
	STK38	RALGAPA1		OTUD1
	GLS2	WASH3P		DOCK2
	DENND1A	IL1RAPL1		PLA2G2A
	SULT1C2	TMEM140		PNMT
	FANCA	FBXO6		E2F1
	C1GALT1	IL26		SPTAN1
	SIK2	FAM30A		HPGD
	PLPP2			FERMT2
	CENPE			CYGB
	CYP27B1			PRTN3
	ADAM28			ANPEP
	CEMIP			CCL21
	CERS6			MGP
	MPZL2			F13A1
	LRIG3			CTRL
	SLC24A2			ABCC8
	GRIA3			ALPL
	SLC35F3			PTK2B
	PIAS2			SOD3
	JMJD6			CCNL2
	FGF18			VEGFC
	PCDH10			CD163
	RGS10			CD37
	FOXP1			IGHA1
	EDN2			IRX2
	SOX11			IL7R
	THADA			SFTPA2
	GRIK2			MALAT1
	FGF12			JUN
	ZNF750			CXADR
	GPR161			MAPK12
	ARG2			PLIN2
	OTULIN			BCL6
	PMS1			MOCS1
	RAD51B			CFLAR
	PTGFR			LPIN1
	MAPK6			CYBRD1
	TCN1			ITIH4
	BLACAT1			KLRK1
	MTA3			NXF1
	AP1G2			HPD
	ZNF280B			SLC22A17
	FAM83F			JUNB
	ATP6V0D2			CXCL9
	KRT6B			JAK3
	PPP4R4			METTL3
	BET1L			GORASP1
	SCUBE3			FOXP3
	EPHB3			CASP1
	SLC7A11			YTHDC2
	DIAPH3			NCF1
	CNTLN			STMN1
	SRPX2			MCF2L
	VRK3			GPSM1
	TSHR			THRA
	FUT6			ADAMTS7
	TENM2			LAMA2
	RAB27B			POLI
	FER1L4			NDST1
	DLX5			IGFBP7
	SALL4			ANXA6
	POU2F3			STOM
	KCTD16			ELN
	RASSF6			TMED2
	TRPM6			CCRL2
	DNAJC15			ITGA2B
	DTNB			EFNB2
	SLC9A2			IFNGR1
	POU3F2			HSD11B1
	PROC			SNED1
	STK31			PTH1R
	EPYC			TACC2
	PLAC1			SLC7A6
	PRPH			FGFR1
	ARL14			MAFK
	NEIL3			RRAD
	KIAA1217			PXN
	ARHGEF39			GNRH1
	GNL1			SGK1
	ELMOD2			PRF1
	RCCD1			CXCR3
	PPME1			EPAS1
	MSI2			GAS6
	MEP1A			UHRF2
	ABCA12			SLPI
	PLPP4			SEMA3B
	GFPT1			TFRC
	JMJD4			SULT1E1
	DNM1L			OGT
	SERPINB5			TMEM71
	P2RY12			TTLL3
	ZG16B			SERPINE1
	KRT81			CCND2
	MAST1			CD274
	TRABD			HBA1
	NFIB			PRKCB
	BMPR1B			ELANE
	SIGLEC11			TBX21
	ONECUT2			TYRP1
	TRPC3			RBM5
	SMUG1			CXCL10
	ERCC5			MT2A
	MSH5			NUMBL
	WRN			PIEZO1
	POLA2			STXBP2
	DCK			MAPK15
	XRCC3			MLXIPL
	RRM1			COL6A1
	MAD2L2			MIR22HG
	ERCC4			APOA1
	CASP7			OLA1
	WNT5B			NOTCH1
	PPP1R18			CES1
	CDA			S100A9
	SLC28A2			SYNGAP1
	MLH1			MARK3
	GPX5			TLE2
	NFKBIB			HCK
	HLA-F-AS1			RRAS
	LINC01088			PTGER4
	PGM5-AS1			TYK2
	HSPB2			EMP3
	LINC01426			RORC
	C14orf132			TNFRSF6B
	PWAR6			MMP19
	ADAMTS9-AS2			HLA-E
	HOXA-AS2			TWF1
	CADM3-AS1			TRO
	C1orf168			PIK3R3
	C3orf36			SNRPD1
	FAM101B			CRIM1
	TSTA3			FBN1
	C9orf72			TG
	FDCSP			SH2B3
	MAATS1			PLAC8
	DOK6			GPR39
	ARSE			FLNA
	FAAH2			MAT2A
	C16orf59			PNPLA2
	C1orf53			PIK3IP1
	ZNF471			BRIX1
	HIST1H4J			PPIL1
	C1orf106			ABR
	C15orf48			TNNT3
	KIAA0101			UNC13B
	HIGD1B			DNHD1
	GLIPR2			PTCRA
	SHANK3			ACSL1
	MAGI2-AS3			SPTBN2
	SHE			HRC
	TCEAL2			ERICH1
	ABCA6			SFXN4
	P2RX1			MTX2
	MGAT3			MRPL12
	ANO2			THSD1
	C7			CHKB
	PRICKLE2			ADAMTSL2
	FAM105A			AKAP17A
	SLC1A1			THNSL1
	PTPN21			CASZ1
	CLEC1A			RANBP10
	BEX1			MYO1F
	FAM43A			STX16
	FIBIN			ATP1B3
	TMEM139			ADCY9
	PON3			SERPING1
	FXYD6			PRPF39
	AFAP1L1			SMCHD1
	S100A3			TMEM259
	MEIS1			CYTH4
	PLCXD3			PALM
	DENND2A			ROBO3
	FHL5			ACTA1
	ART4			SNRNP70
	MYOCD			DISP1
	PCDHGB7			PDCD2L
	RASL12			NLRC5
	KIF17			DPY30
	SLC25A27			MRPL15
	PHACTR2			OAS1
	SEMA6D			ACADVL
	FXYD1			GABRE
	RMST			SIGLEC1
	NHSL2			P2RX2
	PEAR1			PLS1
	GIMAP8			MRC2
	FAM46B			HACD3
	FSTL4			DCTPP1
	CNRIP1			SMIM14
	SLCO4A1			BPHL
	DENND3			ARHGAP27
	GPR146			SLC27A3
	SERTM1			ZZEF1
	FMO2			TPST2
	ACTG2			RHOT2
	PLLP			TMED10
	OLFML1			INSIG1
	AQP9			B4GALNT4
	DNAH17			CROCC
	ZNF385B			ARNTL
	MYO15B			CCDC93
	CCM2L			PTPRS
	PRR36			TFB2M
	SLC51B			STARD10
	GPRIN2			STX12
	VWA3A			HPCAL1
	MEOX2			KIF1C
	ROBO4			NCALD
	MYOC			TUBGCP6
	GNG11			PDZD4
	FPR2			SLC12A4
	PCOLCE2			MAP6
	SGIP1			STK39
	COLGALT2			BRI3BP
	ITGA8			CSDC2
	MCEMP1			TUBB2B
	OR7E47P			ITGAX
	DPEP2			RENBP
	FCRLA			ATN1
	FRAS1			TMEM9
	SCN1A			TBC1D1
	GLDN			MRPS23
	LHFP			SUGP2
	PCDH17			RPL41
	CCDC69			ARRDC2
	FRMD3			SH3D19
	TMEM204			NFKBIZ
	SMIM22			PRDM6
	CLEC2B			C1S
	HCAR3			BPNT1
	NKG7			UBXN11
	ARHGAP28			RBM25
	RNF112			ERGIC2
	GALNT7			COL27A1
	DPY19L2			C1QTNF1
	CDHR3			SCIN
	SGCG			EFHD1
	CLIC3			TOM1L2
	METTL7A			MRPL17
	LGI3			THOC3
	ARC			NBEAL2
	PKNOX2			PLXNA2
	SMTNL2			SPATA13
	SEMA3G			MEFV
	KALRN			SRSF11
	LINC00622			OR2A9P
	LRRC32			TNNT2
	ESAM			ADD1
	DZIP1			APOC2
	PALMD			PDE1B
	ADCY4			MAGED1
	BCL6B			NDEL1
	DCHS1			BTAF1
	DIO3OS			MACF1
	AP1S1			PDLIM7
	CHRDL1			TMEM30B
	RERG			SLC25A29
	NOVA2			LENG8
	FAR2			TSPAN5
	HECW2			ZRANB2
	TMEM47			CSRP2
	FAM167A			EVA1C
	ADGRB3			TMEM33
	SPOCK2			AKNA
	RNF144B			ADAMTS2
	IGLC1			LACTB2
	FGD5			TNRC6A
	LCN6			CYTIP
	PPP1R16B			PAXBP1
	STARD9			ATP8B2
	CFP			GGA3
	MFNG			MRPS33
	CASQ2			CORO6
	SULT1C4			KCNAB2
	GIMAP1			TMCO1
	FAM162B			IL37
	STON1			SALL1
	PLAC9			TAC1
	TMEM178A			MIR146A
	HACD1			PIK3C3
	HSPA12B			TLR8
	ADTRP			PIK3R4
	CLEC12B			PAQR5
	MICU3			ADD2
	DNAH14			NEDD4L
	IGHM			IL1A
	ASPA			SEC24A
	STX11			TSC2
	PLEKHH2			PPARG
	RAPGEF4			PTCH1
	AFF2			TTN
	PRG4			NFIA
	NECAB1			MT1G
	S1PR5			SNCG
	PDLIM3			ESYT2
	COL6A6			ADAMTSL1
	ECSCR			KDM4C
	MSRB3			NR5A2
	TMEM184A			RPS19
	PTRF			CFTR
	IDS			KIT
	RNF182			ENPP2
	NPNT			BLNK
	ZNF677			HMGA2
	STARD8			MMP17
	NRN1			CXCL5
	APOLD1			TP63
	PRX			QKI
	PHEX			MT1F
	SCN7A			CD84
	ACOXL			LRG1
	EFCC1			S100B
	SBSPON			GFRA2
	FAM65A			PLPP3
	LINC00839			SIK1
	ST6GALNAC5			BCL2L14
	DGKH			BDNF
	TMPRSS11E			LMO7
	CORO2B			MMP8
	ARNTL2			RAP1A
	CPED1			MS4A1
	CACNA1D			RASAL2
	IGSF10			QTRT2
	LINC00937			HMGCS2
	ARHGAP44			CREM
	LRRN3			GZMB
	CLEC12A			CD164
	CRTAC1			HBD
	FAM107A			KLRD1
	MMRN1			EIF1
	ADAMTSL3			ZC3H14
	CASP12			GPR84
	SLCO2A1			ESPL1
	NKTR			SYNGR3
	PHACTR1			POU2AF1
	SCN4B			EGR3
	TMPRSS13			NRIP3
	KANK3			NT5DC1
	HRCT1			GGCX
	C1QTNF7			TTC22
	LAMC3			OSBPL6
	PITPNM2			ADGRG6
	LRRC36			RNF207
	KLHDC7A			RAB3B
	TMEM74B			INTS4
	MYZAP			CNGB1
	CDKL5			TRIM63
	BEAN1			COCH
	ADGRE1			KCNQ3
	PRAM1			STMN2
	GPR162			RYBP
	BTNL9			SNX2
	VEPH1			COPB1
	SYT15			SLCO1A2
	CD300LG			SLC46A1
	CYYR1			MCRIP2
	SCEL			EXOC6
	TPSAB1			GALNT10
	ECM2			HLCS
	LRCH2			NETO1
	OSR1			TNIP1
	INMT			FCRL5
	ITM2A			CDH19
	PKDCC			KDELR2
	CHN1			NLRP12
	APOL3			HIBADH
	VENTX			POLQ
	CEACAM4			SPTB
	NMUR1			CNOT7
	C19orf48			COBLL1
	AOC4P			CCDC50
	HOXB7			RAB26
	C17orf58			KLC3
	HTR3C			PMCH
	CT83			CD19
	HDAC7			LY6E
	EMILIN1			MAP3K13
	ANXA8			TNPO1
	CD177			SNX5
	HOTAIRM1			PLP1
	PPP1R15A			YIPF4
	EIF1AY			EIF5
	SBDSP1			WDR72
	MAPK4			MEGF10
	RNASE4			LRRC2
	PCBP1-AS1			UBFD1
	EGR1			CDC42EP1
	LTBP2			RUFY2
	TMEM14A			CELSR1
	SPON1			TLL1
	PPP1R12C			RPS11
	OSCAR			DDB1
	SLC26A9			XAB2
	MPP3			STK16
	CCL15			PIR
	SUSD2			IPO9
	CDK11A			NAT10
	TMEM240			SIRT6
	LAIR1			RNF4
	GMFG			GRB2
	CNTFR			PTP4A2
	VASH1			NDUFS4
	CLEC3B			SF3B6
	DCSTAMP			FUS
	CSTA			ELAC2
	ZFP36			UQCRC1
	PI3			GNA11
	SYNE3			COX7A2
	SMKR1			PDP1
	HSD17B3			AHCYL2
	SPI1			UNG
	AQP3			FKBP4
	IGHG1			RPL4
	MZF1			CUL4B
	FABP6			CENPJ
	TWIST2			CMA1
	GIPC3			NUP85
	IL4R			RAB5A
	ENGASE			DCAF11
	DPYSL2			B2M
	RCAN2			SEPHS1
	AMACR			PARD6G
	PRPF38B			PSMB8
	GAB2			TUFM
	DEFA3			TOMM22
	TMSB15A			WNT10B
	PLD4			RPL27
	LPAR6			EPN1
	CRTC3			GAL
	ACTA2-AS1			RDH11
	PI16			MBD2
	KLK11			CFAP20
	IL11RA			BANF1
	MSL1			FAM13A
	A2M			CHTOP
	NEIL1			INTS7
	A4GALT			ALOX12
	NFIL3			TRAF6
	HRH2			PFKFB2
	MICA			PRMT5
	HLA-V			BIRC6
	SPEG			CAPNS1
	ZMAT1			EFHD2
	PTPRQ			NDRG1
	STAB1			CYSLTR1
	TPT1-AS1			CREB1
	SNHG12			SEC61G
	AMPD2			FAIM
	BNC2			PPP2R2A
	PLCG1			ABL1
	LINC00511			RAD50
	NEAT1			MTHFD1L
	MATN3			PSMD10
	SRGN			ADAR
	PRUNE2			MED15
	EZH1			NONO
	PTGDS			ITCH
	CYP27A1			MBP
	NKD2			DMD
	MMP25			NEK9
	POU6F1			ASF1A
	WNT3A			MBOAT7
	GABBR1			RPN2
	NTM			UCP3
	WNT2			ZNF703
	BMP1			RSF1
	LINC01089			CASP4
	FFAR2			TPR
	XAGE1B			STARD7
	SNHG1			SHMT2
	GAS6-AS1			SDHA
	TRIM22			RCBTB2
	ATF3			FANCD2
	FGG			ERGIC1
	NTNG2			MAP4
	HOXB3			AIFM1
	MPP1			SMARCC2
	ASMTL-AS1			USF2
	PDGFRL			MSN
	ADM2			EPDR1
	KLF8			ARHGAP17
	WNT7A			KCNIP3
	TTC21A			BMPR1A
	EPHB6			CD55
	STAC			NEDD4
	GATA6-AS1			NEK4
	PVT1			SKP1
	PXK			FBLIM1
	SLCO2B1			FYCO1
	DEFA1B			SLC25A1
	NPIPB5			DDAH1
	LINC-PINT			MAP3K14
	LINC00641			RAB14
	AMOTL2			COMMD7
	CKS2			CD40
	FMO3			ATP2C1
	SESN1			SLC12A2
	DDX3Y			CD58
	ARHGEF4			IFNL3
	RTEL1-TNFRSF6B			PSMC6
	TCAP			LLGL1
	SLC7A7			HUWE1
	RARRES1			PPHLN1
	MICAL1			MAP2K2
	RGL4			PPP2R5C
	GSTA1			CPM
	KRT13			HK1
	TNFRSF11B			PPP1R10
	MFSD2A			CSE1L
	MIR100HG			PFKM
	MADD			ATG9A
	SNHG7			RFC4
	CREBZF			GNB2
	EFEMP2			MTUS1
	TTN-AS1			PYM1
	PHYHD1			F8
	TFF3			ACHE
	MDM4			TLR3
	NDN			HMGB2
	ARRB2			CASP3
	CSF3R			SCLY
	ATG2B			CNOT9
	PENK			AGO1
	ROPN1L			CLDN12
	ADGRE2			SCYL2
	CXCL17			GLRX3
	SYP			NTMT1
	PLD2			HSPA9
	CHI3L2			APOBEC1
	CLEC7A			RPS15A
	DEFA1			NUP160
	APOD			IQGAP1
	TLDC2			DIAPH1
	RUFY3			OS9
	TSPAN4			SLC4A1AP
	LTK			COPS8
	GSTM2			RBM22
	CENPH			ASNS
	REV1			RHBDF2
	RARRES2			AKT1S1
	PRKG1			SLC39A3
	PRKD1			UGP2
	PRKY			TSR1
	CDH23			CUX1
	CD69			CKAP5
	TRIB2			KRT5
	CTC1			KITLG
	SLC9A9			HDGF
	MNX1-AS1			MAP4K4
	OVCH2			WNK1
	CBS			ST7
	KDM6B			PDHB
	ZBTB47			NOTCH3
	TRIP10			STXBP3
	CD109			EIF3G
	BPIFB1			ALDH9A1
	GIMAP4			IL7
	SHISA3			ATP2B1
	MUC3A			PARM1
	FAM83A-AS1			ITPR3
	PLXNB1			RAB2A
	MERTK			HPSE2
	NUPR1			CNBP
	ZFP36L2			HSPB1
	LINC00092			RBM15
	EPOR			UBB
	CTSG			ARL2
	LINC00342			B3GAT1
	SPARCL1			NOC4L
	SFTPB			OXT
	NRCAM			NELFE
	SNHG14			HYOU1
	AATK			USP7
	SPN			RACGAP1
	ZFPM2			ERLIN2
	MEGF6			BCAM
	MS4A4A			HLA-DRA
	SRP9P1			ZNF24
	RBP2			FUCA2
	XIST			IRF3
	CBX7			LIF
	GAB3			OXTR
	LAMB2			LSM12
	DUOX2			CST3
	ITSN2			WDR6
	RAD51-AS1			DHX16
	REV3L			CD99
	PHLDB1			GLA
	SNHG3			MGST1
	LAYN			RBM38
	ANXA8L1			USP4
	CYP4Z1			CCDC6
	EGFL6			MTHFD1
	GATA5			GRWD1
	TSPAN1			CTSB
	PHF21A			SIRT2
	HCLS1			PGAM1
	SEC14L1			CREBBP
	LAGE3			BVES
	PIGL			LRBA
	PRSS22			ASPSCR1
	INPP5B			FDFT1
	WSB1			PTGS2
	TMEM132A			DNMT3A
	NPHP3			PRMT1
	ADGRF5			TEX10
	DNAJB13			SRRT
	TMEM255B			ACOT9
	CPXM1			UBE2K
	FAM156A			DERL2
	ANKZF1			ARPC1A
	EPB41L4A			PLOD2
	SLC25A37			CD86
	SH3RF3			FAM91A1
	HMCN1			INTS12
	ESYT3			GNA13
	GDI1			CHD1L
	WTIP			WWP1
	RAPGEF1			IRF2BPL
	ARHGEF35			FKBP8
	RSPO4			CCT7
	INPP1			MIPEP
	NFKBID			RPLP0
	SCAMP5			HNRNPD
	CCNL1			SEC16A
	RIN3			YWHAG
	PLEKHN1			IGF2BP2
	SCML1			CCR6
	SPSB3			RSPH14
	IGIP			ANGPTL4
	TMEM119			CYP2S1
	MS4A14			MAPK1
	FCHSD1			MARK2
	GSKIP			WDR77
	SLC38A5			CCNT1
	EFHC1			DYNLL1
	NACAD			PSMB4
	DGKD			MYCN
	PHYKPL			GSPT1
	REXO1			GUSB
	LRCH4			TMEM97
	AGA			CDK5RAP3
	IFFO1			YTHDF2
	MDGA1			NUP107
	ZNF493			IL1RN
	LILRB3			NACC1
	KIF12			GLS
	KDF1			SEC11A
	SOGA3			VASP
	GCOM1			RPS27L
	ZFYVE28			PDCD1
	PLIN5			LAMP2
	PGS1			F5
	GIGYF1			IGBP1
	AOC2			PITRM1
	ZSCAN18			NUP205
	NFE2			DDX39B
	SOX13			SHOX2
	CSGALNACT2			MORF4L1
	MXD4			ARCN1
	SMIM10			LDOC1
	RHNO1			TRAFD1
	PDE8A			MIEN1
	GOLGA8A			HAVCR2
	RTN4RL2			LACTB
	ANKRD9			HNRNPA1
	CEP95			BCAS3
	GALNT4			EVL
	CCDC84			PYCARD
	CADM3			ACSL4
	FNBP4			COMT
	MT1L			AVP
	CMBL			WLS
	IDUA			HPN
	EBLN2			NBN
	SPOCD1			RAC1
	PBX4			AGFG1
	DIP2A			PNKP
	PODN			MATR3
	TONSL			GK
	WDFY2			DNAJB1
	RHBDF1			GNAI2
	CATIP			SLC39A7
	RIC3			RFC3
	ADCY3			ILF2
	STK10			ASCC3
	PARVG			CARD11
	D2HGDH			PRPF19
	RASGRP4			TNFSF10
	NEURL4			SMARCB1
	TAF1C			ULK1
	PIGU			ARID3A
	CALCOCO1			GNG5
	CAPN3			ACOX1
	RPP40			CSDE1
	COA6			CLPTM1
	SLCO3A1			GPI
	ARHGAP33			CCHCR1
	RASEF			RPS27A
	ZNF540			ACTR1A
	TSPYL2			RRP9
	TBC1D2B			PSMG2
	CLK1			PPIG
	ZNF580			RPSA
	MRPL3			NR3C1
	TXK			YY1
	MXD3			MCM3
	ARID3B			RALGAPA2
	PLEKHS1			FURIN
	PLEKHM2			PTK7
	PRICKLE1			RPL22
	ANKRD36B			ALDH1B1
	IZUMO4			PLEKHA1
	ENTPD3			RRBP1
	CDC14A			CSNK1D
	CLEC1B			VPS13A
	ASAP1			PFDN5
	SLC50A1			CMTM6
	ABHD17A			CSNK1A1
	TRUB1			DIS3
	FGD2			MAZ
	CCDC167			ACADS
	CNTROB			ANXA5
	HERC1			PARP1
	EGFL8			GLUD1
	ABCA10			CARM1
	DMXL2			MYD88
	TRIM52			PML
	LCN10			SERPINH1
	SFI1			MGLL
	LRRC20			CBL
	BOC			REEP5
	PLCB2			FADD
	MRI1			ABI1
	TANC1			SLC1A4
	CNN3			TNFSF13B
	GJB3			AMH
	DUSP26			PPP2R1A
	RBBP8NL			HNRNPM
	SLC16A9			APLP2
	TMBIM4			HDAC2
	UQCC2			HSP90B1
	METRNL			NOL6
	LRRC4B			EIF3C
	INPP5D			GRN
	RGS9			PTS
	KLHL17			DDC
	PHOSPHO1			CAB39
	FAM180A			CCNH
	PPWD1			HFE
	FAM219A			LRRFIP2
	SMARCD3			BCCIP
	FIBCD1			MEST
	SAMSN1			HTRA2
	CDCA4			CRK
	NADSYN1			GSTO1
	ARID5A			SIK3
	PRRT1			PFN1
	TPGS1			SUPT6H
	PCED1A			TRPC4AP
	GEMIN6			ETNK1
	SLC16A11			TMSB4X
	PPP6R2			PARD3
	CCDC14			MLPH
	BRICD5			DDX41
	RASGEF1B			UBE2D2
	CENPW			CCDC115
	C5AR2			SNX17
	DCAF13			RPS6KB1
	LRCH1			TOP1
	KIRREL			PAX7
	FAM178B			GNL3
	METTL17			ABCC6
	ZAP70			TRIB3
	INTU			SRPK1
	CNTN4			ITGA3
	GSAP			LUZP1
	PLEKHG2			LMNB2
	NLGN2			ROCK2
	COL6A2			ATL2
	BOLA2			HES1
	SDHAP1			GRK1
	NPIPA1			RBM10
	NSUN5P1			EXOC3
	H1F0			NCOR2
	KANSL1L			CCAR1
	CACNA2D3			COPS4
	TUBE1			BCL2
	ENPP5			NUCB1
	SHFM1			DNAJA3
	CRYGS			CCR3
	ZNF700			NOP58
	SLC25A28			PCSK6
	FAM64A			HCFC1
	BARX2			AHR
	TDRD10			NFE2L2
	POC1A			MAGOHB
	ADAMTSL4			NDUFA13
	EPHX4			SCAMP3
	LRRC61			CRABP1
	GALNT15			SVIL
	ZNF577			RPN1
	CD302			EIF3D
	IQSEC3			MPC2
	AGAP3			RAB20
	FAM219B			FIS1
	ATP10D			IL18
	CENPT			VPS16
	SCARF1			TRPC1
	KCNAB3			ITGB2
	LYSMD4			MYC
	CPLX1			SUPT16H
	NDUFA4L2			IL10RB
	LUC7L			VCP
	NAT6			ATG3
	RRN3P1			PKP2
	NICN1			UPF1
	TTC32			TRPV1
	SLC25A25			PABPN1
	PXDC1			SLC22A5
	TBC1D10C			STK24
	BCAS1			FAM3C
	U2AF1L4			EIF2AK2
	STAP2			NUTF2
	CREBRF			RAD23A
	CCDC146			NDUFB7
	CORO7			AGRN
	PCDHB15			API5
	RBM17			NELFA
	SLC16A5			EEF1D
	ENTPD8			BCR
	SPG20			MPHOSPH6
	CAPN12			HOXC10
	MCOLN2			PRPF8
	SAMD10			RPL3
	JPH2			NCOA1
	LRP5L			GCN1
	TAOK2			RPL9
	ASIC3			PTPN6
	YJEFN3			PPP2CA
	SH3BP2			SEC14L2
	RNF152			GALT
	BIN2			ATP6AP2
	UVSSA			RNH1
	WDR27			PBXIP1
	CAMTA2			NBL1
	L3HYPDH			FAT1
	MAMDC4			CIAPIN1
	TTC14			DLG5
	PIDD1			POLD1
	LCAT			PSMA6
	ACY3			IFNAR2
	METTL1			PYCR2
	HECA			WDR3
	NCF1B			MAP2K3
	LZTR1			PRCC
	MSL3			BRAF
	TMEM150B			COL1A2
	DEGS2			LTBP3
	LRRC25			COL12A1
	PCDHGA12			HMGB1
	POPDC2			DBNL
	ARHGEF40			RAE1
	ZP3			BID
	BCAS4			MNAT1
	ZNF333			NUFIP2
	FHOD1			KLK6
	NDST2			AP1G1
	FADS3			ECHDC1
	TMEM198B			FOXQ1
	ARHGEF17			CD4
	EFNA3			MXRA8
	AOAH			MDH1
	ST8SIA6			DCBLD2
	TTC7B			RPL12
	AHSA2			COPA
	ARHGAP21			SLC40A1
	HECTD2			TRMT112
	RNF217			SUPT5H
	FAM167B			XRCC6
	PNPLA6			ABO
	VWA2			TRAF3
	AGAP4			WDR75
	PLEKHO2			SNRPA
	FMOD			FGB
	HCG27			TP73
	SCARF2			TAPBP
	AGAP6			RUNX1
	SLC22A15			MID1
	ANKRD44			GLP1R
	VASN			GRSF1
	NAV3			MAGT1
	TECPR1			FTL
	NPDC1			STUB1
	SMIM3			AP2A1
	MIS18A			SMARCA5
	SLC16A12			EFNA1
	CTSV			FKBP10
	TSC22D3			TMEM209
	CASC3			SPR
	MAU2			ABCE1
	RSRP1			TRIM26
	FAM212B			ORAI1
	ZSWIM8			TNK2
	DNAJC18			IFNGR2
	LARP6			DDAH2
	TBX15			BCAR1
	PPP1R12B			TRIM27
	PSMG3			LRPPRC
	CSAD			RRS1
	LHX6			RBX1
	AGRP			ANKRD54
	TMEM105			TFF2
	KLC1			CD9
	ALS2CL			SLC4A7
	PAPLN			PTPA
	PARD3B			PLOD3
	ARHGAP40			SIGMAR1
	GOLGA8B			MCL1
	DDX43			EHBP1
	TEKT5			PRNP
	TMEM51-AS1			PSME1
	TRIM58			YWHAB
	LVRN			VDR
	GYPE			PSMA2
	LINC00460			RTN4
	ADAM23			FOXP4
	EN2			RPL26
	ERBB4			WDR11
	SLC6A2			ERP29
	STC1			AHSA1
	HAS1			SUMO2
	DAPL1			SNRPA1
	RPPH1			PIK3CG
	MFAP5			HNRNPF
	CYP7A1			GTPBP4
	PDE4D			CIC
	TEX14			HNRNPDL
	LINC00858			TDG
	TM4SF1			XPO1
	ZYG11A			RPS12
	FGFR2			PABPC4
	CYP7B1			ZDHHC5
	CSMD1			COMMD10
	MGAT4A			TUBG1
	PLPP5			PSMB5
	BCAT1			HNF4A
	TTC9			TNFRSF10B
	EGOT			DBN1
	TACR1			TNFRSF11A
	NRXN1			GDI2
	LRRTM2			MLF2
	RGS22			TLR9
	DIAPH2			CACYBP
	TM4SF18			FLOT1
	RGS5			TOR1AIP2
	CD5L			LYRM4
	NOX1			HIPK2
	TINCR			COL6A3
	HLF			HSD17B12
	MUC3B			CYP2B6
	NPY1R			CBX5
	FZD10			PPP2R5E
	HAGLR			TAS2R38
	CCR4			LPAR1
	PRIMA1			AR
	BTG1			SESN2
	SNTG1			E2F3
	SLC9A1			RPS6KC1
	DCC			TRAP1
	PTPRR			DPYSL3
	NR4A2			APP
	OTUD7A			KRT23
	DPP6			UBC
	GUCY1B2			RANGAP1
	NRG3			MITF
	LINC00312			TRIM33
	AIFM3			COX6C
	TMEM232			PUF60
	CCR8			SHC1
	XG			SMO
	TRIM59			INTS6
	BMP8A			TAF5
	RASGEF1A			ALDH3A2
	PCSK2			MTRR
	IBSP			BHMT
	GREM2			IPO4
	MTUS2			SIPA1
	ESCO2			SORT1
	SBF2-AS1			RPLP1
	USP2			UBXN4
	CHRNA1			DNMT3B
	GPA33			CCT8
	TKTL1			POGZ
	DLGAP1			RASSF5
	SRL			FXN
	FOXP2			NOC3L
	MT1E			ECE1
	PAX5			YIPF6
	HECW1			SSRP1
	EPHA5			DDX39A
	GPRC5A			PCBP3
	HOXD1			IKBKG
	LINC01128			HAGH
	FFAR4			AGO2
	TDO2			WBP11
	ANP32E			STK3
	ENDOU			FCGR3A
	RAD18			VEZT
	PKHD1			PRKDC
	MYOZ2			ATXN2
	LINC00115			GCNT2
	ADORA3			IK
	IVL			IRS2
	CCL13			RPL17
	CTNND2			MDH2
	FABP7			GAST
	TXNL1			UBE2L3
	PAFAH1B2			ATP6V1E1
	CPNE4			LMX1A
	CNGA3			NUDT16
	TFR2			GPT
	CHST6			ERGIC3
	FAM199X			ATP2A3
	PCNX2			PPP1CA
	SLC25A15			NAP1L1
	SPINK4			CD14
	SLC24A4			HMGCR
	DOK5			COPB2
	TMIE			KDM5B
	RIMKLA			EXT1
	MKX			SMAD2
	CCIN			GATA3
	KCNJ16			SSBP3
	TRIM5			GDNF
	ZNF85			PGF
	GALNT13			ISLR
	VSNL1			RBM14
	DHRS13			SPTY2D1
	TICRR			SEC24B
	GRHL3			MCM7
	DMRTA2			PRPF31
	USP31			NAPSA
	ADGRL3			GBP1
	PDZRN4			SLC25A11
	ACMSD			GOLGA2
	KCNMB2			F2R
	CNIH3			MRPS31
	MFSD9			EHMT1
	TDRD5			PSMD4
	GPR19			RBFOX2
	CD300A			TIMELESS
	MFSD4A			HAT1
	CAV3			MAN1B1
	KCNN3			SCO2
	GRTP1			TP53
	CWH43			PPP6C
	TSPAN2			PRPSAP2
	RBM34			SH3BGRL3
	KLB			PSMC5
	GSDMB			FNTA
	ARPC4			TRAK1
	NR2C1			EIF4H
	ACP6			HAX1
	NUDT4			CTSA
	ATP8A2			VGF
	MYBPC2			ZMPSTE24
	ENPP3			TAF15
	TMEM63A			IDE
	TC2N			ANXA7
	SAMD12			GPX1
	MAPKAP1			TRMT1L
	KCNK12			BCL10
	COA1			GLB1
	IKZF2			TCN2
	PPEF1			APRT
	NPC1L1			EVPL
	KCNK15			CAPZB
	HSH2D			GNRH2
	NKAPL			HMCES
[truncated: 6,891 more rows]
