# Supplementary material for: Metformin is a potential therapeutic for COVID-19/LUAD by regulating glucose metabolism
Source: Sci Rep. 2024 May 30;14:12406. doi: 10.1038/s41598-024-63081-0 (PMC11137110; doi:10.1038/s41598-024-63081-0)
Supplement: Supplementary file 5 — Supplementary Information 5. [file 41598_2024_63081_MOESM5_ESM.xlsx]

## Sheet: BP
ID	Description	GeneRatio	BgRatio	pvalue	p.adjust	qvalue	geneID	Count
GO:0032868	response to insulin	10/20	283/18866	7.96769e-14	1.54334e-10	6.56706e-11	INSR/MTOR/PRKAA1/PPARA/PIK3CA/SP1/PTEN/LEP/IRS1/SLC2A4	10
GO:0001666	response to hypoxia	10/20	359/18866	8.57416e-13	7.67773e-10	3.26694e-10	MTOR/PRKAA1/PPARA/ATM/PTEN/NOS2/NOS1/LEP/PLAT/SLC2A4	10
GO:0036293	response to decreased oxygen levels	10/20	371/18866	1.18912e-12	7.67773e-10	3.26694e-10	MTOR/PRKAA1/PPARA/ATM/PTEN/NOS2/NOS1/LEP/PLAT/SLC2A4	10
GO:0070482	response to oxygen levels	10/20	396/18866	2.27245e-12	1.10043e-09	4.68245e-10	MTOR/PRKAA1/PPARA/ATM/PTEN/NOS2/NOS1/LEP/PLAT/SLC2A4	10
GO:0043434	response to peptide hormone	10/20	447/18866	7.54145e-12	2.92156e-09	1.24315e-09	INSR/MTOR/PRKAA1/PPARA/PIK3CA/SP1/PTEN/LEP/IRS1/SLC2A4	10
GO:0062012	regulation of small molecule metabolic process	10/20	456/18866	9.18292e-12	2.96455e-09	1.26144e-09	INSR/MTOR/PRKAA1/PPARA/SP1/NOS2/NOS1/NOS3/LEP/IRS1	10
GO:0032869	cellular response to insulin stimulus	8/20	226/18866	4.16989e-11	1.15387e-08	4.90981e-09	INSR/PRKAA1/PIK3CA/SP1/PTEN/LEP/IRS1/SLC2A4	8
GO:0062013	positive regulation of small molecule metabolic process	7/20	154/18866	1.49309e-10	3.61515e-08	1.53828e-08	INSR/PRKAA1/PPARA/NOS2/NOS1/NOS3/IRS1	7
GO:0043467	regulation of generation of precursor metabolites and energy	7/20	162/18866	2.13278e-10	4.59021e-08	1.95318e-08	INSR/MTOR/PRKAA1/PPARA/PIK3CA/NOS2/IRS1	7
GO:0048511	rhythmic process	8/20	305/18866	4.5316e-10	8.7777e-08	3.73499e-08	MTOR/PRKAA1/PPARA/SP1/PTEN/NOS2/NOS3/LEP	8
GO:0071375	cellular response to peptide hormone stimulus	8/20	330/18866	8.44913e-10	1.48782e-07	6.33078e-08	INSR/PRKAA1/PIK3CA/SP1/PTEN/LEP/IRS1/SLC2A4	8
GO:0006006	glucose metabolic process	7/20	214/18866	1.49806e-09	2.21603e-07	9.4294e-08	INSR/MTOR/PRKAA1/PPARA/PIK3CA/LEP/IRS1	7
GO:0045981	positive regulation of nucleotide metabolic process	5/20	50/18866	1.60167e-09	2.21603e-07	9.4294e-08	INSR/PRKAA1/NOS2/NOS1/NOS3	5
GO:1900544	positive regulation of purine nucleotide metabolic process	5/20	50/18866	1.60167e-09	2.21603e-07	9.4294e-08	INSR/PRKAA1/NOS2/NOS1/NOS3	5
GO:1900542	regulation of purine nucleotide metabolic process	6/20	121/18866	2.21229e-09	2.8568e-07	1.21559e-07	INSR/PRKAA1/PPARA/NOS2/NOS1/NOS3	6
GO:0006140	regulation of nucleotide metabolic process	6/20	123/18866	2.44291e-09	2.92315e-07	1.24383e-07	INSR/PRKAA1/PPARA/NOS2/NOS1/NOS3	6
GO:0031929	TOR signaling	6/20	124/18866	2.56549e-09	2.92315e-07	1.24383e-07	STK11/MTOR/PRKAA1/PIK3CA/ATM/LEP	6
GO:1901653	cellular response to peptide	8/20	398/18866	3.69145e-09	3.82361e-07	1.62698e-07	INSR/PRKAA1/PIK3CA/SP1/PTEN/LEP/IRS1/SLC2A4	8
GO:0042593	glucose homeostasis	7/20	245/18866	3.83797e-09	3.82361e-07	1.62698e-07	STK11/INSR/PRKAA1/PIK3CA/LEP/IRS1/SLC2A4	7
GO:0033500	carbohydrate homeostasis	7/20	246/18866	3.94797e-09	3.82361e-07	1.62698e-07	STK11/INSR/PRKAA1/PIK3CA/LEP/IRS1/SLC2A4	7
GO:0051896	regulation of protein kinase B signaling	7/20	253/18866	4.79584e-09	4.33955e-07	1.84651e-07	STK11/INSR/MTOR/PIK3CA/PTEN/LEP/IRS1	7
GO:0019318	hexose metabolic process	7/20	254/18866	4.92876e-09	4.33955e-07	1.84651e-07	INSR/MTOR/PRKAA1/PPARA/PIK3CA/LEP/IRS1	7
GO:0030258	lipid modification	7/20	271/18866	7.71755e-09	6.49952e-07	2.7656e-07	MTOR/PRKAA1/PPARA/PIK3CA/PTEN/LEP/IRS1	7
GO:0043491	protein kinase B signaling	7/20	278/18866	9.20484e-09	7.2883e-07	3.10123e-07	STK11/INSR/MTOR/PIK3CA/PTEN/LEP/IRS1	7
GO:0044282	small molecule catabolic process	8/20	452/18866	9.98706e-09	7.2883e-07	3.10123e-07	MTOR/PPARA/PTEN/NOS2/NOS1/NOS3/LEP/IRS1	8
GO:0016054	organic acid catabolic process	7/20	282/18866	1.01592e-08	7.2883e-07	3.10123e-07	MTOR/PPARA/NOS2/NOS1/NOS3/LEP/IRS1	7
GO:0046395	carboxylic acid catabolic process	7/20	282/18866	1.01592e-08	7.2883e-07	3.10123e-07	MTOR/PPARA/NOS2/NOS1/NOS3/LEP/IRS1	7
GO:0005996	monosaccharide metabolic process	7/20	296/18866	1.41907e-08	9.81693e-07	4.17719e-07	INSR/MTOR/PRKAA1/PPARA/PIK3CA/LEP/IRS1	7
GO:0006809	nitric oxide biosynthetic process	5/20	79/18866	1.67123e-08	1.11626e-06	4.7498e-07	INSR/MTOR/NOS2/NOS1/NOS3	5
GO:0046209	nitric oxide metabolic process	5/20	84/18866	2.28166e-08	1.47319e-06	6.26857e-07	INSR/MTOR/NOS2/NOS1/NOS3	5
GO:2001057	reactive nitrogen species metabolic process	5/20	87/18866	2.72542e-08	1.70295e-06	7.2462e-07	INSR/MTOR/NOS2/NOS1/NOS3	5
GO:0043255	regulation of carbohydrate biosynthetic process	5/20	99/18866	5.23365e-08	3.16799e-06	1.34801e-06	INSR/MTOR/PPARA/LEP/IRS1	5
GO:0006109	regulation of carbohydrate metabolic process	6/20	210/18866	6.02688e-08	3.46533e-06	1.47453e-06	INSR/MTOR/PRKAA1/PPARA/LEP/IRS1	6
GO:0032006	regulation of TOR signaling	5/20	102/18866	6.08266e-08	3.46533e-06	1.47453e-06	STK11/PRKAA1/PIK3CA/ATM/LEP	5
GO:0019395	fatty acid oxidation	5/20	106/18866	7.38112e-08	4.04832e-06	1.72259e-06	MTOR/PRKAA1/PPARA/LEP/IRS1	5
GO:0007623	circadian rhythm	6/20	218/18866	7.52397e-08	4.04832e-06	1.72259e-06	MTOR/PRKAA1/PPARA/PTEN/NOS2/LEP	6
GO:0034440	lipid oxidation	5/20	111/18866	9.30385e-08	4.79006e-06	2.03821e-06	MTOR/PRKAA1/PPARA/LEP/IRS1	5
GO:0031331	positive regulation of cellular catabolic process	7/20	390/18866	9.39713e-08	4.79006e-06	2.03821e-06	STK11/INSR/PRKAA1/PPARA/ATM/PTEN/IRS1	7
GO:0010906	regulation of glucose metabolic process	5/20	121/18866	1.43353e-07	7.11986e-06	3.02957e-06	INSR/MTOR/PPARA/LEP/IRS1	5
GO:0045776	negative regulation of blood pressure	4/20	47/18866	1.59057e-07	7.70232e-06	3.27741e-06	PPARA/NOS2/NOS1/NOS3	4
GO:0006527	arginine catabolic process	3/20	11/18866	1.67194e-07	7.71082e-06	3.28102e-06	NOS2/NOS1/NOS3	3
GO:0031284	positive regulation of guanylate cyclase activity	3/20	11/18866	1.67194e-07	7.71082e-06	3.28102e-06	NOS2/NOS1/NOS3	3
GO:1903409	reactive oxygen species biosynthetic process	5/20	128/18866	1.89898e-07	8.55422e-06	3.6399e-06	INSR/MTOR/NOS2/NOS1/NOS3	5
GO:0009896	positive regulation of catabolic process	7/20	454/18866	2.63774e-07	1.16121e-05	4.94104e-06	STK11/INSR/PRKAA1/PPARA/ATM/PTEN/IRS1	7
GO:0015980	energy derivation by oxidation of organic compounds	6/20	278/18866	3.16088e-07	1.36058e-05	5.7894e-06	INSR/MTOR/PIK3CA/NOS2/LEP/IRS1	6
GO:0008286	insulin receptor signaling pathway	5/20	143/18866	3.29956e-07	1.3894e-05	5.91203e-06	INSR/PRKAA1/PIK3CA/LEP/IRS1	5
GO:0031282	regulation of guanylate cyclase activity	3/20	14/18866	3.68092e-07	1.51701e-05	6.45501e-06	NOS2/NOS1/NOS3	3
GO:0072593	reactive oxygen species metabolic process	6/20	288/18866	3.88981e-07	1.54747e-05	6.5846e-06	INSR/MTOR/NOS2/NOS1/NOS3/LEP	6
GO:0010675	regulation of cellular carbohydrate metabolic process	5/20	148/18866	3.9146e-07	1.54747e-05	6.5846e-06	INSR/MTOR/PPARA/LEP/IRS1	5
GO:0050994	regulation of lipid catabolic process	4/20	60/18866	4.31024e-07	1.66729e-05	7.09446e-06	MTOR/PRKAA1/PPARA/IRS1	4
GO:0044262	cellular carbohydrate metabolic process	6/20	294/18866	4.38987e-07	1.66729e-05	7.09446e-06	INSR/MTOR/PPARA/PTEN/LEP/IRS1	6
GO:0014065	phosphatidylinositol 3-kinase signaling	5/20	154/18866	4.76886e-07	1.7764e-05	7.55874e-06	INSR/PIK3CA/PTEN/LEP/IRS1	5
GO:0043271	negative regulation of ion transport	5/20	157/18866	5.24798e-07	1.91799e-05	8.1612e-06	MTOR/PTEN/NOS1/NOS3/LEP	5
GO:0018105	peptidyl-serine phosphorylation	6/20	310/18866	5.98728e-07	2.14766e-05	9.13847e-06	MTOR/PRKAA1/PIK3CA/ATM/PTEN/NOS1	6
GO:0009895	negative regulation of catabolic process	6/20	323/18866	7.61202e-07	2.68081e-05	1.14071e-05	MTOR/PRKAA1/PPARA/PIK3CA/NOS2/LEP	6
GO:0014823	response to activity	4/20	71/18866	8.5244e-07	2.94853e-05	1.25463e-05	MTOR/PRKAA1/PTEN/LEP	4
GO:0032147	activation of protein kinase activity	6/20	331/18866	8.78033e-07	2.98377e-05	1.26962e-05	STK11/INSR/MTOR/PRKAA1/PIK3CA/LEP	6
GO:0018209	peptidyl-serine modification	6/20	333/18866	9.09429e-07	3.03718e-05	1.29235e-05	MTOR/PRKAA1/PIK3CA/ATM/PTEN/NOS1	6
GO:0032095	regulation of response to food	3/20	19/18866	9.76587e-07	3.15372e-05	1.34194e-05	MTOR/PPARA/LEP	3
GO:0051897	positive regulation of protein kinase B signaling	5/20	178/18866	9.76888e-07	3.15372e-05	1.34194e-05	INSR/MTOR/PIK3CA/LEP/IRS1	5
GO:0006635	fatty acid beta-oxidation	4/20	74/18866	1.00742e-06	3.19896e-05	1.36119e-05	MTOR/PPARA/LEP/IRS1	4
GO:0046323	glucose import	4/20	75/18866	1.06345e-06	3.32243e-05	1.41372e-05	INSR/LEP/IRS1/SLC2A4	4
GO:0006525	arginine metabolic process	3/20	20/18866	1.14815e-06	3.44494e-05	1.46585e-05	NOS2/NOS1/NOS3	3
GO:0031998	regulation of fatty acid beta-oxidation	3/20	20/18866	1.14815e-06	3.44494e-05	1.46585e-05	MTOR/PPARA/IRS1	3
GO:0010506	regulation of autophagy	6/20	347/18866	1.15602e-06	3.44494e-05	1.46585e-05	STK11/MTOR/PRKAA1/PIK3CA/ATM/LEP	6
GO:0008217	regulation of blood pressure	5/20	187/18866	1.24607e-06	3.65704e-05	1.5561e-05	PPARA/NOS2/NOS1/NOS3/LEP	5
GO:0048638	regulation of developmental growth	6/20	353/18866	1.27727e-06	3.69264e-05	1.57125e-05	INSR/MTOR/PPARA/PIK3CA/PTEN/LEP	6
GO:0048015	phosphatidylinositol-mediated signaling	5/20	192/18866	1.41909e-06	4.04232e-05	1.72004e-05	INSR/PIK3CA/PTEN/LEP/IRS1	5
GO:0048017	inositol lipid-mediated signaling	5/20	196/18866	1.57071e-06	4.40936e-05	1.87622e-05	INSR/PIK3CA/PTEN/LEP/IRS1	5
GO:0045913	positive regulation of carbohydrate metabolic process	4/20	84/18866	1.67791e-06	4.64302e-05	1.97564e-05	INSR/PRKAA1/PPARA/IRS1	4
GO:0031281	positive regulation of cyclase activity	3/20	23/18866	1.78005e-06	4.85627e-05	2.06638e-05	NOS2/NOS1/NOS3	3
GO:0006112	energy reserve metabolic process	4/20	86/18866	1.84415e-06	4.89332e-05	2.08215e-05	INSR/MTOR/LEP/IRS1	4
GO:0034637	cellular carbohydrate biosynthetic process	4/20	86/18866	1.84415e-06	4.89332e-05	2.08215e-05	INSR/MTOR/LEP/IRS1	4
GO:0051349	positive regulation of lyase activity	3/20	24/18866	2.03296e-06	5.32142e-05	2.26431e-05	NOS2/NOS1/NOS3	3
GO:0032104	regulation of response to extracellular stimulus	3/20	25/18866	2.30862e-06	5.88396e-05	2.50368e-05	MTOR/PPARA/LEP	3
GO:0032107	regulation of response to nutrient levels	3/20	25/18866	2.30862e-06	5.88396e-05	2.50368e-05	MTOR/PPARA/LEP	3
GO:0016051	carbohydrate biosynthetic process	5/20	213/18866	2.36367e-06	5.94602e-05	2.53009e-05	INSR/MTOR/PPARA/LEP/IRS1	5
GO:0050678	regulation of epithelial cell proliferation	6/20	395/18866	2.45159e-06	6.08812e-05	2.59055e-05	STK11/NRAS/MTOR/SP1/PTEN/LEP	6
GO:0030810	positive regulation of nucleotide biosynthetic process	3/20	26/18866	2.60799e-06	6.31459e-05	2.68691e-05	NOS2/NOS1/NOS3	3
GO:1900373	positive regulation of purine nucleotide biosynthetic process	3/20	26/18866	2.60799e-06	6.31459e-05	2.68691e-05	NOS2/NOS1/NOS3	3
GO:0009065	glutamine family amino acid catabolic process	3/20	27/18866	2.932e-06	7.01146e-05	2.98344e-05	NOS2/NOS1/NOS3	3
GO:0008585	female gonad development	4/20	100/18866	3.37304e-06	7.96779e-05	3.39036e-05	INSR/ATM/NOS3/LEP	4
GO:0007263	nitric oxide mediated signal transduction	3/20	29/18866	3.6578e-06	8.45868e-05	3.59924e-05	NOS2/NOS1/NOS3	3
GO:0009266	response to temperature stimulus	5/20	233/18866	3.66819e-06	8.45868e-05	3.59924e-05	MTOR/PRKAA1/ATM/NOS1/NOS3	5
GO:0019216	regulation of lipid metabolic process	6/20	431/18866	4.05541e-06	9.02027e-05	3.83821e-05	MTOR/PRKAA1/PPARA/SP1/LEP/IRS1	6
GO:0005979	regulation of glycogen biosynthetic process	3/20	30/18866	4.06147e-06	9.02027e-05	3.83821e-05	INSR/MTOR/IRS1	3
GO:0010962	regulation of glucan biosynthetic process	3/20	30/18866	4.06147e-06	9.02027e-05	3.83821e-05	INSR/MTOR/IRS1	3
GO:0046545	development of primary female sexual characteristics	4/20	105/18866	4.09801e-06	9.02027e-05	3.83821e-05	INSR/ATM/NOS3/LEP	4
GO:0006163	purine nucleotide metabolic process	6/20	442/18866	4.68814e-06	0.000102033	4.34159e-05	INSR/PRKAA1/PPARA/NOS2/NOS1/NOS3	6
GO:0048608	reproductive structure development	6/20	443/18866	4.74944e-06	0.000102218	4.34948e-05	STK11/INSR/ATM/PTEN/NOS3/LEP	6
GO:1904659	glucose transmembrane transport	4/20	110/18866	4.93245e-06	0.000104165	4.43232e-05	INSR/LEP/IRS1/SLC2A4	4
GO:0046320	regulation of fatty acid oxidation	3/20	32/18866	4.95509e-06	0.000104165	4.43232e-05	MTOR/PPARA/IRS1	3
GO:0061458	reproductive system development	6/20	447/18866	5.00122e-06	0.000104165	4.43232e-05	STK11/INSR/ATM/PTEN/NOS3/LEP	6
GO:0050673	epithelial cell proliferation	6/20	453/18866	5.39923e-06	0.000111259	4.73415e-05	STK11/NRAS/MTOR/SP1/PTEN/LEP	6
GO:0008645	hexose transmembrane transport	4/20	114/18866	5.68564e-06	0.00011472	4.88142e-05	INSR/LEP/IRS1/SLC2A4	4
GO:0009062	fatty acid catabolic process	4/20	114/18866	5.68564e-06	0.00011472	4.88142e-05	MTOR/PPARA/LEP/IRS1	4
GO:0043276	anoikis	3/20	34/18866	5.97e-06	0.000119215	5.07272e-05	STK11/MTOR/PIK3CA	3
GO:0015749	monosaccharide transmembrane transport	4/20	116/18866	6.09261e-06	0.000120422	5.12408e-05	INSR/LEP/IRS1/SLC2A4	4
GO:0003012	muscle system process	6/20	467/18866	6.42911e-06	0.00012579	5.35246e-05	MTOR/PPARA/PIK3CA/NOS1/NOS3/LEP	6
GO:0034219	carbohydrate transmembrane transport	4/20	118/18866	6.52075e-06	0.000126307	5.37447e-05	INSR/LEP/IRS1/SLC2A4	4
GO:0046660	female sex differentiation	4/20	119/18866	6.74297e-06	0.000129318	5.5026e-05	INSR/ATM/NOS3/LEP	4
GO:0072521	purine-containing compound metabolic process	6/20	472/18866	6.83356e-06	0.000129771	5.52186e-05	INSR/PRKAA1/PPARA/NOS2/NOS1/NOS3	6
GO:0070873	regulation of glycogen metabolic process	3/20	36/18866	7.11367e-06	0.000133778	5.69239e-05	INSR/MTOR/IRS1	3
GO:0007613	memory	4/20	121/18866	7.20416e-06	0.000134177	5.70937e-05	INSR/MTOR/PTEN/SLC2A4	4
GO:0045471	response to ethanol	4/20	122/18866	7.4433e-06	0.000137311	5.84271e-05	PRKAA1/PTEN/LEP/SLC2A4	4
GO:0051051	negative regulation of transport	6/20	483/18866	7.79663e-06	0.000142472	6.06233e-05	MTOR/PTEN/NOS1/NOS3/LEP/IRS1	6
GO:0032094	response to food	3/20	38/18866	8.39354e-06	0.00015054	6.40559e-05	MTOR/PPARA/LEP	3
GO:0032885	regulation of polysaccharide biosynthetic process	3/20	38/18866	8.39354e-06	0.00015054	6.40559e-05	INSR/MTOR/IRS1	3
GO:0014066	regulation of phosphatidylinositol 3-kinase signaling	4/20	127/18866	8.72813e-06	0.000155105	6.59983e-05	INSR/PIK3CA/PTEN/LEP	4
GO:0043267	negative regulation of potassium ion transport	3/20	41/18866	1.05849e-05	0.00018639	7.93104e-05	PTEN/NOS1/NOS3	3
GO:0010907	positive regulation of glucose metabolic process	3/20	42/18866	1.13914e-05	0.00019701	8.38293e-05	INSR/PPARA/IRS1	3
GO:1900371	regulation of purine nucleotide biosynthetic process	3/20	42/18866	1.13914e-05	0.00019701	8.38293e-05	NOS2/NOS1/NOS3	3
GO:0072329	monocarboxylic acid catabolic process	4/20	138/18866	1.21238e-05	0.000207821	8.84297e-05	MTOR/PPARA/LEP/IRS1	4
GO:0030808	regulation of nucleotide biosynthetic process	3/20	43/18866	1.22374e-05	0.000207929	8.84757e-05	NOS2/NOS1/NOS3	3
GO:0032881	regulation of polysaccharide metabolic process	3/20	44/18866	1.3124e-05	0.000221054	9.40603e-05	INSR/MTOR/IRS1	3
GO:0033135	regulation of peptidyl-serine phosphorylation	4/20	145/18866	1.47385e-05	0.000242482	0.000103178	PRKAA1/PIK3CA/PTEN/NOS1	4
GO:0005978	glycogen biosynthetic process	3/20	46/18866	1.50221e-05	0.000242482	0.000103178	INSR/MTOR/IRS1	3
GO:0009250	glucan biosynthetic process	3/20	46/18866	1.50221e-05	0.000242482	0.000103178	INSR/MTOR/IRS1	3
GO:0032007	negative regulation of TOR signaling	3/20	46/18866	1.50221e-05	0.000242482	0.000103178	STK11/PRKAA1/ATM	3
GO:0038202	TORC1 signaling	3/20	46/18866	1.50221e-05	0.000242482	0.000103178	STK11/MTOR/ATM	3
GO:0008643	carbohydrate transport	4/20	151/18866	1.72918e-05	0.000274543	0.000116821	INSR/LEP/IRS1/SLC2A4	4
GO:0061041	regulation of wound healing	4/20	151/18866	1.72918e-05	0.000274543	0.000116821	MTOR/PTEN/NOS3/PLAT	4
GO:0031279	regulation of cyclase activity	3/20	49/18866	1.81954e-05	0.0002822	0.000120079	NOS2/NOS1/NOS3	3
GO:0016202	regulation of striated muscle tissue development	4/20	153/18866	1.82111e-05	0.0002822	0.000120079	MTOR/PRKAA1/PPARA/PTEN	4
GO:0045834	positive regulation of lipid metabolic process	4/20	153/18866	1.82111e-05	0.0002822	0.000120079	MTOR/PRKAA1/PPARA/IRS1	4
GO:0050873	brown fat cell differentiation	3/20	50/18866	1.93438e-05	0.000297372	0.000126534	MTOR/LEP/SLC2A4	3
GO:1901861	regulation of muscle tissue development	4/20	156/18866	1.96569e-05	0.000299807	0.000127571	MTOR/PRKAA1/PPARA/PTEN	4
GO:0048634	regulation of muscle organ development	4/20	157/18866	2.01571e-05	0.000305034	0.000129795	MTOR/PRKAA1/PPARA/PTEN	4
GO:0051339	regulation of lyase activity	3/20	52/18866	2.17816e-05	0.000327062	0.000139168	NOS2/NOS1/NOS3	3
GO:0016042	lipid catabolic process	5/20	343/18866	2.38936e-05	0.000356015	0.000151487	MTOR/PRKAA1/PPARA/LEP/IRS1	5
GO:0009408	response to heat	4/20	166/18866	2.50909e-05	0.000371	0.000157864	MTOR/ATM/NOS1/NOS3	4
GO:0045454	cell redox homeostasis	3/20	59/18866	3.18894e-05	0.000467953	0.000199118	NOS2/NOS1/NOS3	3
GO:0010631	epithelial cell migration	5/20	365/18866	3.2185e-05	0.000468739	0.000199453	MTOR/PIK3CA/SP1/PTEN/NOS3	5
GO:0090132	epithelium migration	5/20	368/18866	3.34699e-05	0.00048131	0.000204802	MTOR/PIK3CA/SP1/PTEN/NOS3	5
GO:0097755	positive regulation of blood vessel diameter	3/20	60/18866	3.35451e-05	0.00048131	0.000204802	NOS1/NOS3/LEP	3
GO:0046324	regulation of glucose import	3/20	61/18866	3.52563e-05	0.000502144	0.000213667	INSR/LEP/IRS1	3
GO:0090130	tissue migration	5/20	374/18866	3.61593e-05	0.000511245	0.000217539	MTOR/PIK3CA/SP1/PTEN/NOS3	5
GO:1903034	regulation of response to wounding	4/20	183/18866	3.67571e-05	0.000515931	0.000219533	MTOR/PTEN/NOS3/PLAT	4
GO:0010676	positive regulation of cellular carbohydrate metabolic process	3/20	62/18866	3.7024e-05	0.000515939	0.000219536	INSR/PPARA/IRS1	3
GO:0001936	regulation of endothelial cell proliferation	4/20	184/18866	3.75483e-05	0.000519508	0.000221055	NRAS/MTOR/SP1/LEP	4
GO:0003018	vascular process in circulatory system	4/20	190/18866	4.25611e-05	0.000584687	0.000248789	SLC22A2/NOS1/NOS3/LEP	4
GO:0035265	organ growth	4/20	191/18866	4.34419e-05	0.000592584	0.00025215	MTOR/PPARA/PTEN/LEP	4
GO:0046626	regulation of insulin receptor signaling pathway	3/20	66/18866	4.46759e-05	0.000605156	0.000257499	PRKAA1/LEP/IRS1	3
GO:0006631	fatty acid metabolic process	5/20	396/18866	4.74888e-05	0.000633312	0.00026948	MTOR/PRKAA1/PPARA/LEP/IRS1	5
GO:0032000	positive regulation of fatty acid beta-oxidation	2/20	10/18866	4.78023e-05	0.000633312	0.00026948	PPARA/IRS1	2
GO:0045792	negative regulation of cell size	2/20	10/18866	4.78023e-05	0.000633312	0.00026948	MTOR/PTEN	2
GO:0042493	response to drug	5/20	397/18866	4.80624e-05	0.000633312	0.00026948	SLC22A2/NR1I2/PTEN/NOS2/NOS1	5
GO:0001935	endothelial cell proliferation	4/20	199/18866	5.09774e-05	0.000667184	0.000283892	NRAS/MTOR/SP1/LEP	4
GO:0033692	cellular polysaccharide biosynthetic process	3/20	71/18866	5.56127e-05	0.000722965	0.000307628	INSR/MTOR/IRS1	3
GO:0051610	serotonin uptake	2/20	11/18866	5.83879e-05	0.000753982	0.000320826	SLC22A2/NOS1	2
GO:0034284	response to monosaccharide	4/20	207/18866	5.94282e-05	0.000757319	0.000322246	PRKAA1/PIK3CA/PTEN/LEP	4
GO:0046890	regulation of lipid biosynthetic process	4/20	207/18866	5.94282e-05	0.000757319	0.000322246	MTOR/PRKAA1/SP1/LEP	4
GO:0005977	glycogen metabolic process	3/20	73/18866	6.04359e-05	0.000761621	0.000324077	INSR/MTOR/IRS1	3
GO:0071456	cellular response to hypoxia	4/20	208/18866	6.05522e-05	0.000761621	0.000324077	MTOR/PRKAA1/PTEN/SLC2A4	4
GO:0006073	cellular glucan metabolic process	3/20	74/18866	6.29469e-05	0.000781591	0.000332574	INSR/MTOR/IRS1	3
GO:0044042	glucan metabolic process	3/20	74/18866	6.29469e-05	0.000781591	0.000332574	INSR/MTOR/IRS1	3
GO:0009064	glutamine family amino acid metabolic process	3/20	75/18866	6.55254e-05	0.000803308	0.000341815	NOS2/NOS1/NOS3	3
GO:1900076	regulation of cellular response to insulin stimulus	3/20	75/18866	6.55254e-05	0.000803308	0.000341815	PRKAA1/LEP/IRS1	3
GO:0014745	negative regulation of muscle adaptation	2/20	12/18866	7.00209e-05	0.000853022	0.000362968	MTOR/NOS3	2
GO:0032102	negative regulation of response to external stimulus	5/20	433/18866	7.2566e-05	0.000874239	0.000371996	PPARA/PTEN/NOS3/LEP/PLAT	5
GO:0036294	cellular response to decreased oxygen levels	4/20	218/18866	7.26652e-05	0.000874239	0.000371996	MTOR/PRKAA1/PTEN/SLC2A4	4
GO:0000271	polysaccharide biosynthetic process	3/20	78/18866	7.36736e-05	0.000875496	0.000372531	INSR/MTOR/IRS1	3
GO:0061045	negative regulation of wound healing	3/20	78/18866	7.36736e-05	0.000875496	0.000372531	PTEN/NOS3/PLAT	3
GO:0010827	regulation of glucose transmembrane transport	3/20	79/18866	7.653e-05	0.000899481	0.000382737	INSR/LEP/IRS1	3
GO:0031669	cellular response to nutrient levels	4/20	221/18866	7.66207e-05	0.000899481	0.000382737	MTOR/PRKAA1/PPARA/LEP	4
GO:0008406	gonad development	4/20	223/18866	7.93436e-05	0.000916132	0.000389822	INSR/ATM/NOS3/LEP	4
GO:0006110	regulation of glycolytic process	3/20	80/18866	7.9458e-05	0.000916132	0.000389822	INSR/PRKAA1/PPARA	3
GO:0055021	regulation of cardiac muscle tissue growth	3/20	80/18866	7.9458e-05	0.000916132	0.000389822	MTOR/PPARA/PTEN	3
GO:0048732	gland development	5/20	443/18866	8.08405e-05	0.000926557	0.000394258	STK11/INSR/PIK3CA/ATM/PTEN	5
GO:0032096	negative regulation of response to food	2/20	13/18866	8.26994e-05	0.000936776	0.000398606	PPARA/LEP	2
GO:0032099	negative regulation of appetite	2/20	13/18866	8.26994e-05	0.000936776	0.000398606	PPARA/LEP	2
GO:0045137	development of primary sexual characteristics	4/20	229/18866	8.79364e-05	0.000990307	0.000421385	INSR/ATM/NOS3/LEP	4
GO:0019932	second-messenger-mediated signaling	5/20	456/18866	9.26681e-05	0.0010262	0.000436656	MTOR/PRKAA1/NOS2/NOS1/NOS3	5
GO:0009743	response to carbohydrate	4/20	233/18866	9.40296e-05	0.0010262	0.000436656	PRKAA1/PIK3CA/PTEN/LEP	4
GO:0010507	negative regulation of autophagy	3/20	85/18866	9.51994e-05	0.0010262	0.000436656	MTOR/PIK3CA/LEP	3
GO:0007050	cell cycle arrest	4/20	234/18866	9.55998e-05	0.0010262	0.000436656	STK11/MTOR/PRKAA1/ATM	4
GO:0097305	response to alcohol	4/20	234/18866	9.55998e-05	0.0010262	0.000436656	PRKAA1/PTEN/LEP/SLC2A4	4
GO:0032310	prostaglandin secretion	2/20	14/18866	9.64213e-05	0.0010262	0.000436656	NOS2/LEP	2
GO:0036092	phosphatidylinositol-3-phosphate biosynthetic process	2/20	14/18866	9.64213e-05	0.0010262	0.000436656	PIK3CA/ATM	2
GO:0046321	positive regulation of fatty acid oxidation	2/20	14/18866	9.64213e-05	0.0010262	0.000436656	PPARA/IRS1	2
GO:0051547	regulation of keratinocyte migration	2/20	14/18866	9.64213e-05	0.0010262	0.000436656	MTOR/PTEN	2
GO:0071361	cellular response to ethanol	2/20	14/18866	9.64213e-05	0.0010262	0.000436656	PRKAA1/PTEN	2
GO:0071453	cellular response to oxygen levels	4/20	235/18866	9.71889e-05	0.00102872	0.000437728	MTOR/PRKAA1/PTEN/SLC2A4	4
GO:0044242	cellular lipid catabolic process	4/20	236/18866	9.87973e-05	0.00104006	0.000442553	MTOR/PPARA/LEP/IRS1	4
GO:0046777	protein autophosphorylation	4/20	237/18866	0.000100425	0.00105148	0.000447412	STK11/INSR/MTOR/ATM	4
GO:0060420	regulation of heart growth	3/20	87/18866	0.000102025	0.00106249	0.000452098	MTOR/PPARA/PTEN	3
GO:0014068	positive regulation of phosphatidylinositol 3-kinase signaling	3/20	88/18866	0.000105555	0.00109337	0.000465237	INSR/PIK3CA/LEP	3
GO:0031667	response to nutrient levels	5/20	473/18866	0.000110104	0.00112756	0.000479788	MTOR/PRKAA1/PPARA/PTEN/LEP	5
GO:0032105	negative regulation of response to extracellular stimulus	2/20	15/18866	0.000111185	0.00112756	0.000479788	PPARA/LEP	2
GO:0032108	negative regulation of response to nutrient levels	2/20	15/18866	0.000111185	0.00112756	0.000479788	PPARA/LEP	2
GO:0045475	locomotor rhythm	2/20	15/18866	0.000111185	0.00112756	0.000479788	MTOR/PTEN	2
GO:0043470	regulation of carbohydrate catabolic process	3/20	90/18866	0.000112851	0.0011385	0.000484443	INSR/PRKAA1/PPARA	3
GO:0001667	ameboidal-type cell migration	5/20	481/18866	0.000119137	0.00119569	0.000508776	MTOR/PIK3CA/SP1/PTEN/NOS3	5
GO:1903035	negative regulation of response to wounding	3/20	93/18866	0.0001244	0.00124208	0.000528516	PTEN/NOS3/PLAT	3
GO:0017014	protein nitrosylation	2/20	16/18866	0.000126987	0.00124229	0.000528607	NOS2/NOS1	2
GO:0018119	peptidyl-cysteine S-nitrosylation	2/20	16/18866	0.000126987	0.00124229	0.000528607	NOS2/NOS1	2
GO:0045725	positive regulation of glycogen biosynthetic process	2/20	16/18866	0.000126987	0.00124229	0.000528607	INSR/IRS1	2
GO:1904262	negative regulation of TORC1 signaling	2/20	16/18866	0.000126987	0.00124229	0.000528607	STK11/ATM	2
GO:0031668	cellular response to extracellular stimulus	4/20	253/18866	0.000129211	0.00125769	0.000535159	MTOR/PRKAA1/PPARA/LEP	4
GO:0090257	regulation of muscle system process	4/20	256/18866	0.00013521	0.00130951	0.000557209	MTOR/PPARA/NOS1/NOS3	4
GO:0007611	learning or memory	4/20	260/18866	0.000143522	0.00136566	0.000581098	INSR/MTOR/PTEN/SLC2A4	4
GO:0008340	determination of adult lifespan	2/20	17/18866	0.000143827	0.00136566	0.000581098	ATM/LEP	2
GO:0015732	prostaglandin transport	2/20	17/18866	0.000143827	0.00136566	0.000581098	NOS2/LEP	2
GO:0070875	positive regulation of glycogen metabolic process	2/20	17/18866	0.000143827	0.00136566	0.000581098	INSR/IRS1	2
GO:0050810	regulation of steroid biosynthetic process	3/20	98/18866	0.000145315	0.00137305	0.000584245	PRKAA1/SP1/LEP	3
GO:0015908	fatty acid transport	3/20	101/18866	0.000158898	0.00147973	0.00062964	PPARA/NOS2/LEP	3
GO:0019217	regulation of fatty acid metabolic process	3/20	101/18866	0.000158898	0.00147973	0.00062964	MTOR/PPARA/IRS1	3
GO:0044264	cellular polysaccharide metabolic process	3/20	101/18866	0.000158898	0.00147973	0.00062964	INSR/MTOR/IRS1	3
GO:0035313	wound healing, spreading of epidermal cells	2/20	18/18866	0.000161703	0.00149152	0.000634654	MTOR/PTEN	2
GO:0042136	neurotransmitter biosynthetic process	2/20	18/18866	0.000161703	0.00149152	0.000634654	SLC22A2/NOS1	2
GO:0043502	regulation of muscle adaptation	3/20	102/18866	0.000163602	0.0014948	0.00063605	MTOR/PPARA/NOS3	3
GO:0055024	regulation of cardiac muscle tissue development	3/20	102/18866	0.000163602	0.0014948	0.00063605	MTOR/PPARA/PTEN	3
GO:0003300	cardiac muscle hypertrophy	3/20	104/18866	0.000173281	0.00156844	0.000667384	MTOR/PPARA/LEP	3
GO:1901606	alpha-amino acid catabolic process	3/20	104/18866	0.000173281	0.00156844	0.000667384	NOS2/NOS1/NOS3	3
GO:0044320	cellular response to leptin stimulus	2/20	19/18866	0.000180612	0.00161965	0.000689177	PTEN/LEP	2
GO:0051546	keratinocyte migration	2/20	19/18866	0.000180612	0.00161965	0.000689177	MTOR/PTEN	2
GO:2000379	positive regulation of reactive oxygen species metabolic process	3/20	106/18866	0.000183325	0.00163641	0.000696306	INSR/MTOR/LEP	3
GO:0014897	striated muscle hypertrophy	3/20	107/18866	0.000188486	0.00165953	0.000706145	MTOR/PPARA/LEP	3
GO:0043266	regulation of potassium ion transport	3/20	107/18866	0.000188486	0.00165953	0.000706145	PTEN/NOS1/NOS3	3
GO:0055017	cardiac muscle tissue growth	3/20	107/18866	0.000188486	0.00165953	0.000706145	MTOR/PPARA/PTEN	3
GO:0007548	sex differentiation	4/20	280/18866	0.000190747	0.00167185	0.000711385	INSR/ATM/NOS3/LEP	4
GO:0014896	muscle hypertrophy	3/20	109/18866	0.000199089	0.00173709	0.000739149	MTOR/PPARA/LEP	3
GO:0043542	endothelial cell migration	4/20	286/18866	0.000206877	0.00179695	0.000764618	PIK3CA/SP1/PTEN/NOS3	4
GO:0060047	heart contraction	4/20	287/18866	0.000209658	0.00181298	0.000771438	MTOR/PIK3CA/NOS1/NOS3	4
GO:0005976	polysaccharide metabolic process	3/20	112/18866	0.000215708	0.001857	0.000790171	INSR/MTOR/IRS1	3
GO:0001938	positive regulation of endothelial cell proliferation	3/20	113/18866	0.000221441	0.00188197	0.000800794	NRAS/MTOR/SP1	3
GO:0006837	serotonin transport	2/20	21/18866	0.000221522	0.00188197	0.000800794	SLC22A2/NOS1	2
GO:0030728	ovulation	2/20	21/18866	0.000221522	0.00188197	0.000800794	NOS3/LEP	2
GO:0006096	glycolytic process	3/20	115/18866	0.000233202	0.00196397	0.000835685	INSR/PRKAA1/PPARA	3
GO:0060419	heart growth	3/20	115/18866	0.000233202	0.00196397	0.000835685	MTOR/PPARA/PTEN	3
GO:0003015	heart process	4/20	297/18866	0.000238977	0.0019888	0.000846254	MTOR/PIK3CA/NOS1/NOS3	4
GO:0006757	ATP generation from ADP	3/20	116/18866	0.000239232	0.0019888	0.000846254	INSR/PRKAA1/PPARA	3
GO:0046620	regulation of organ growth	3/20	116/18866	0.000239232	0.0019888	0.000846254	MTOR/PPARA/PTEN	3
GO:0010888	negative regulation of lipid storage	2/20	22/18866	0.00024352	0.0020158	0.000857741	PPARA/LEP	2
GO:0010632	regulation of epithelial cell migration	4/20	301/18866	0.000251495	0.00205626	0.000874956	MTOR/SP1/PTEN/NOS3	4
GO:0006661	phosphatidylinositol biosynthetic process	3/20	118/18866	0.000251592	0.00205626	0.000874956	PIK3CA/ATM/PTEN	3
GO:0007569	cell aging	3/20	118/18866	0.000251592	0.00205626	0.000874956	MTOR/ATM/PTEN	3
GO:0050890	cognition	4/20	302/18866	0.000254697	0.00207289	0.000882034	INSR/MTOR/PTEN/SLC2A4	4
GO:0032098	regulation of appetite	2/20	23/18866	0.000266542	0.00216022	0.000919193	PPARA/LEP	2
GO:0042752	regulation of circadian rhythm	3/20	122/18866	0.000277538	0.00223997	0.000953125	MTOR/PRKAA1/PPARA	3
GO:0042738	exogenous drug catabolic process	2/20	24/18866	0.000290589	0.00228312	0.000971488	NR1I2/NOS1	2
GO:0044321	response to leptin	2/20	24/18866	0.000290589	0.00228312	0.000971488	PTEN/LEP	2
GO:0045821	positive regulation of glycolytic process	2/20	24/18866	0.000290589	0.00228312	0.000971488	INSR/PRKAA1	2
GO:0046628	positive regulation of insulin receptor signaling pathway	2/20	24/18866	0.000290589	0.00228312	0.000971488	LEP/IRS1	2
GO:0090335	regulation of brown fat cell differentiation	2/20	24/18866	0.000290589	0.00228312	0.000971488	MTOR/LEP	2
GO:0009063	cellular amino acid catabolic process	3/20	124/18866	0.000291136	0.00228312	0.000971488	NOS2/NOS1/NOS3	3
GO:0046031	ADP metabolic process	3/20	124/18866	0.000291136	0.00228312	0.000971488	INSR/PRKAA1/PPARA	3
GO:0043500	muscle adaptation	3/20	125/18866	0.000298094	0.00231891	0.000986715	MTOR/PPARA/NOS3	3
GO:1903578	regulation of ATP metabolic process	3/20	125/18866	0.000298094	0.00231891	0.000986715	INSR/PRKAA1/PPARA	3
GO:0007568	aging	4/20	319/18866	0.000313753	0.00243096	0.00103439	MTOR/ATM/PTEN/LEP	4
GO:0061050	regulation of cell growth involved in cardiac muscle cell development	2/20	25/18866	0.000315657	0.00243596	0.00103652	MTOR/PPARA	2
GO:0034763	negative regulation of transmembrane transport	3/20	128/18866	0.000319609	0.00245668	0.00104534	MTOR/PTEN/LEP	3
GO:1901214	regulation of neuron death	4/20	321/18866	0.000321295	0.00245988	0.0010467	MTOR/PPARA/PIK3CA/ATM	4
GO:0071496	cellular response to external stimulus	4/20	326/18866	0.000340721	0.0025885	0.00110143	MTOR/PRKAA1/PPARA/LEP	4
GO:0042737	drug catabolic process	2/20	26/18866	0.000341744	0.0025885	0.00110143	NR1I2/NOS1	2
GO:0019218	regulation of steroid metabolic process	3/20	131/18866	0.000342105	0.0025885	0.00110143	PRKAA1/SP1/LEP	3
GO:0006165	nucleoside diphosphate phosphorylation	3/20	133/18866	0.000357655	0.00269564	0.00114702	INSR/PRKAA1/PPARA	3
GO:0071214	cellular response to abiotic stimulus	4/20	331/18866	0.000360978	0.00269967	0.00114873	STK11/ATM/PTEN/SLC2A4	4
GO:0104004	cellular response to environmental stimulus	4/20	331/18866	0.000360978	0.00269967	0.00114873	STK11/ATM/PTEN/SLC2A4	4
GO:0008202	steroid metabolic process	4/20	332/18866	0.000365131	0.00271658	0.00115593	NR1I2/PRKAA1/SP1/LEP	4
GO:0002026	regulation of the force of heart contraction	2/20	27/18866	0.000368849	0.00271658	0.00115593	NOS1/NOS3	2
GO:0050996	positive regulation of lipid catabolic process	2/20	27/18866	0.000368849	0.00271658	0.00115593	PPARA/IRS1	2
GO:1900078	positive regulation of cellular response to insulin stimulus	2/20	27/18866	0.000368849	0.00271658	0.00115593	LEP/IRS1	2
GO:0032496	response to lipopolysaccharide	4/20	334/18866	0.00037354	0.00272094	0.00115778	MRC1/NOS2/NOS1/NOS3	4
GO:0042157	lipoprotein metabolic process	3/20	135/18866	0.000373655	0.00272094	0.00115778	PPARA/ATM/LEP	3
GO:0046939	nucleotide phosphorylation	3/20	135/18866	0.000373655	0.00272094	0.00115778	INSR/PRKAA1/PPARA	3
GO:0009135	purine nucleoside diphosphate metabolic process	3/20	136/18866	0.000381825	0.00275969	0.00117427	INSR/PRKAA1/PPARA	3
GO:0009179	purine ribonucleoside diphosphate metabolic process	3/20	136/18866	0.000381825	0.00275969	0.00117427	INSR/PRKAA1/PPARA	3
GO:0030534	adult behavior	3/20	137/18866	0.00039011	0.00279868	0.00119086	PPARA/PTEN/LEP	3
GO:0071326	cellular response to monosaccharide stimulus	3/20	137/18866	0.00039011	0.00279868	0.00119086	PRKAA1/PIK3CA/LEP	3
GO:0009185	ribonucleoside diphosphate metabolic process	3/20	139/18866	0.000407025	0.00290925	0.00123791	INSR/PRKAA1/PPARA	3
GO:0060048	cardiac muscle contraction	3/20	140/18866	0.000415657	0.00296003	0.00125952	MTOR/PIK3CA/NOS1	3
GO:0007292	female gamete generation	3/20	142/18866	0.000433273	0.00307418	0.00130809	ATM/NOS3/LEP	3
GO:0035296	regulation of tube diameter	3/20	143/18866	0.000442259	0.00311511	0.00132551	NOS1/NOS3/LEP	3
GO:0097746	regulation of blood vessel diameter	3/20	143/18866	0.000442259	0.00311511	0.00132551	NOS1/NOS3/LEP	3
GO:0046942	carboxylic acid transport	4/20	350/18866	0.000445905	0.00312941	0.00133159	SLC22A2/PPARA/NOS2/LEP	4
GO:0010212	response to ionizing radiation	3/20	144/18866	0.000451363	0.00314493	0.0013382	STK11/PRKAA1/ATM	3
GO:0035150	regulation of tube size	3/20	144/18866	0.000451363	0.00314493	0.0013382	NOS1/NOS3/LEP	3
GO:0042133	neurotransmitter metabolic process	2/20	30/18866	0.00045625	0.00315627	0.00134302	SLC22A2/NOS1	2
GO:0043457	regulation of cellular respiration	2/20	30/18866	0.00045625	0.00315627	0.00134302	PIK3CA/NOS2	2
GO:0015849	organic acid transport	4/20	353/18866	0.000460514	0.00316368	0.00134617	SLC22A2/PPARA/NOS2/LEP	4
GO:0071322	cellular response to carbohydrate stimulus	3/20	145/18866	0.000460588	0.00316368	0.00134617	PRKAA1/PIK3CA/LEP	3
GO:0002237	response to molecule of bacterial origin	4/20	356/18866	0.000475464	0.00325433	0.00138475	MRC1/NOS2/NOS1/NOS3	4
GO:1903792	negative regulation of anion transport	2/20	31/18866	0.000487405	0.00332339	0.00141413	MTOR/LEP	2
GO:0031644	regulation of nervous system process	3/20	148/18866	0.000488987	0.00332339	0.00141413	MTOR/PTEN/NOS3	3
GO:0062197	cellular response to chemical stress	4/20	360/18866	0.000495935	0.00334713	0.00142423	PRKAA1/ATM/NOS3/SLC2A4	4
GO:0070997	neuron death	4/20	360/18866	0.000495935	0.00334713	0.00142423	MTOR/PPARA/PIK3CA/ATM	4
GO:0035264	multicellular organism growth	3/20	150/18866	0.000508531	0.00342022	0.00145534	MTOR/PIK3CA/ATM	3
GO:0098810	neurotransmitter reuptake	2/20	32/18866	0.000519568	0.00348237	0.00148178	SLC22A2/NOS1	2
GO:0006090	pyruvate metabolic process	3/20	152/18866	0.000528571	0.00353049	0.00150225	INSR/PRKAA1/PPARA	3
GO:0030098	lymphocyte differentiation	4/20	368/18866	0.000538757	0.00357402	0.00152078	STK11/MTOR/ATM/LEP	4
GO:0008203	cholesterol metabolic process	3/20	153/18866	0.000538778	0.00357402	0.00152078	PRKAA1/SP1/LEP	3
GO:0042755	eating behavior	2/20	33/18866	0.000552738	0.00360489	0.00153391	MTOR/LEP	2
GO:0044319	wound healing, spreading of cells	2/20	33/18866	0.000552738	0.00360489	0.00153391	MTOR/PTEN	2
GO:0046627	negative regulation of insulin receptor signaling pathway	2/20	33/18866	0.000552738	0.00360489	0.00153391	PRKAA1/IRS1	2
GO:0090505	epiboly involved in wound healing	2/20	33/18866	0.000552738	0.00360489	0.00153391	MTOR/PTEN	2
GO:2000758	positive regulation of peptidyl-lysine acetylation	2/20	33/18866	0.000552738	0.00360489	0.00153391	PRKAA1/NOS1	2
GO:0009132	nucleoside diphosphate metabolic process	3/20	155/18866	0.00055957	0.00362504	0.00154249	INSR/PRKAA1/PPARA	3
GO:0050773	regulation of dendrite development	3/20	155/18866	0.00055957	0.00362504	0.00154249	STK11/MTOR/PTEN	3
GO:0007616	long-term memory	2/20	34/18866	0.000586911	0.00370308	0.00157569	MTOR/SLC2A4	2
GO:0016242	negative regulation of macroautophagy	2/20	34/18866	0.000586911	0.00370308	0.00157569	MTOR/PIK3CA	2
GO:0032148	activation of protein kinase B activity	2/20	34/18866	0.000586911	0.00370308	0.00157569	INSR/MTOR	2
GO:0042311	vasodilation	2/20	34/18866	0.000586911	0.00370308	0.00157569	NOS1/NOS3	2
GO:0042908	xenobiotic transport	2/20	34/18866	0.000586911	0.00370308	0.00157569	SLC22A2/NR1I2	2
GO:0055022	negative regulation of cardiac muscle tissue growth	2/20	34/18866	0.000586911	0.00370308	0.00157569	PPARA/PTEN	2
GO:0061117	negative regulation of heart growth	2/20	34/18866	0.000586911	0.00370308	0.00157569	PPARA/PTEN	2
GO:0090504	epiboly	2/20	34/18866	0.000586911	0.00370308	0.00157569	MTOR/PTEN	2
GO:0010259	multicellular organism aging	2/20	35/18866	0.000622085	0.00388703	0.00165397	ATM/LEP	2
GO:0097009	energy homeostasis	2/20	35/18866	0.000622085	0.00388703	0.00165397	PRKAA1/PIK3CA	2
GO:1900077	negative regulation of cellular response to insulin stimulus	2/20	35/18866	0.000622085	0.00388703	0.00165397	PRKAA1/IRS1	2
GO:1902652	secondary alcohol metabolic process	3/20	162/18866	0.000636381	0.00396357	0.00168653	PRKAA1/SP1/LEP	3
GO:0006066	alcohol metabolic process	4/20	385/18866	0.00063844	0.00396365	0.00168657	PRKAA1/SP1/PTEN/LEP	4
GO:0009267	cellular response to starvation	3/20	163/18866	0.000647875	0.00398392	0.00169519	MTOR/PRKAA1/PPARA	3
GO:0031214	biomineral tissue development	3/20	163/18866	0.000647875	0.00398392	0.00169519	PPARA/NOS3/LEP	3
GO:0110148	biomineralization	3/20	163/18866	0.000647875	0.00398392	0.00169519	PPARA/NOS3/LEP	3
GO:0043368	positive T cell selection	2/20	36/18866	0.00065826	0.00402983	0.00171473	STK11/MTOR	2
GO:0046165	alcohol biosynthetic process	3/20	164/18866	0.000659502	0.00402983	0.00171473	PRKAA1/SP1/LEP	3
GO:0014706	striated muscle tissue development	4/20	389/18866	0.000663682	0.00404262	0.00172017	MTOR/PRKAA1/PPARA/PTEN	4
GO:0016125	sterol metabolic process	3/20	169/18866	0.000719639	0.00436972	0.00185935	PRKAA1/SP1/LEP	3
GO:0003298	physiological muscle hypertrophy	2/20	38/18866	0.000733602	0.00438576	0.00186618	MTOR/PPARA	2
GO:0003301	physiological cardiac muscle hypertrophy	2/20	38/18866	0.000733602	0.00438576	0.00186618	MTOR/PPARA	2
GO:0045923	positive regulation of fatty acid metabolic process	2/20	38/18866	0.000733602	0.00438576	0.00186618	PPARA/IRS1	2
GO:0061049	cell growth involved in cardiac muscle cell development	2/20	38/18866	0.000733602	0.00438576	0.00186618	MTOR/PPARA	2
GO:1903432	regulation of TORC1 signaling	2/20	38/18866	0.000733602	0.00438576	0.00186618	STK11/ATM	2
GO:0007584	response to nutrient	3/20	171/18866	0.000744641	0.00443806	0.00188843	MTOR/PTEN/LEP	3
GO:0048660	regulation of smooth muscle cell proliferation	3/20	173/18866	0.000770192	0.00457626	0.00194724	MTOR/PTEN/NOS3	3
GO:0046326	positive regulation of glucose import	2/20	39/18866	0.000772765	0.00457751	0.00194777	INSR/IRS1	2
GO:0015718	monocarboxylic acid transport	3/20	174/18866	0.000783175	0.00462503	0.00196799	PPARA/NOS2/LEP	3
GO:0007517	muscle organ development	4/20	407/18866	0.000786141	0.00462843	0.00196944	MTOR/PRKAA1/PPARA/PTEN	4
GO:0048659	smooth muscle cell proliferation	3/20	175/18866	0.000796296	0.00467402	0.00198884	MTOR/PTEN/NOS3	3
GO:0060537	muscle tissue development	4/20	409/18866	0.000800671	0.0046855	0.00199372	MTOR/PRKAA1/PPARA/PTEN	4
GO:0010634	positive regulation of epithelial cell migration	3/20	176/18866	0.000809558	0.00470038	0.00200005	MTOR/SP1/NOS3	3
GO:0016241	regulation of macroautophagy	3/20	176/18866	0.000809558	0.00470038	0.00200005	MTOR/PRKAA1/PIK3CA	3
GO:0016572	histone phosphorylation	2/20	40/18866	0.00081292	0.00470038	0.00200005	PRKAA1/ATM	2
GO:0140353	lipid export from cell	2/20	40/18866	0.00081292	0.00470038	0.00200005	NOS2/LEP	2
GO:0006941	striated muscle contraction	3/20	178/18866	0.000836502	0.00482233	0.00205195	MTOR/PIK3CA/NOS1	3
GO:1901796	regulation of signal transduction by p53 class mediator	3/20	180/18866	0.000864012	0.00496614	0.00211314	STK11/PRKAA1/ATM	3
GO:0050796	regulation of insulin secretion	3/20	181/18866	0.00087798	0.0050315	0.00214095	NOS2/LEP/IRS1	3
GO:0001504	neurotransmitter uptake	2/20	42/18866	0.000896199	0.00509073	0.00216615	SLC22A2/NOS1	2
GO:0046621	negative regulation of organ growth	2/20	42/18866	0.000896199	0.00509073	0.00216615	PPARA/PTEN	2
GO:0090278	negative regulation of peptide hormone secretion	2/20	42/18866	0.000896199	0.00509073	0.00216615	LEP/IRS1	2
GO:0050727	regulation of inflammatory response	4/20	425/18866	0.000923874	0.00523258	0.00222651	PPARA/ATM/NOS2/LEP	4
GO:0046488	phosphatidylinositol metabolic process	3/20	185/18866	0.000935292	0.00528181	0.00224746	PIK3CA/ATM/PTEN	3
GO:0032008	positive regulation of TOR signaling	2/20	43/18866	0.000939319	0.00528913	0.00225057	PIK3CA/LEP	2
GO:0048639	positive regulation of developmental growth	3/20	187/18866	0.00096482	0.00541697	0.00230497	INSR/MTOR/LEP	3
GO:0060612	adipose tissue development	2/20	44/18866	0.000983424	0.0054896	0.00233587	PIK3CA/LEP	2
GO:1901985	positive regulation of protein acetylation	2/20	44/18866	0.000983424	0.0054896	0.00233587	PRKAA1/NOS1	2
GO:0006367	transcription initiation from RNA polymerase II promoter	3/20	189/18866	0.000994934	0.00552203	0.00234967	NR1I2/PPARA/PTEN	3
GO:0010565	regulation of cellular ketone metabolic process	3/20	189/18866	0.000994934	0.00552203	0.00234967	MTOR/PPARA/IRS1	3
GO:0010828	positive regulation of glucose transmembrane transport	2/20	45/18866	0.00102851	0.00565973	0.00240827	INSR/IRS1	2
GO:0045429	positive regulation of nitric oxide biosynthetic process	2/20	45/18866	0.00102851	0.00565973	0.00240827	INSR/MTOR	2
GO:0055026	negative regulation of cardiac muscle tissue development	2/20	45/18866	0.00102851	0.00565973	0.00240827	PPARA/PTEN	2
GO:0017144	drug metabolic process	2/20	46/18866	0.00107458	0.00584679	0.00248786	NR1I2/NOS1	2
GO:0031641	regulation of myelination	2/20	46/18866	0.00107458	0.00584679	0.00248786	MTOR/PTEN	2
GO:0032309	icosanoid secretion	2/20	46/18866	0.00107458	0.00584679	0.00248786	NOS2/LEP	2
GO:1904407	positive regulation of nitric oxide metabolic process	2/20	46/18866	0.00107458	0.00584679	0.00248786	INSR/MTOR	2
GO:0009314	response to radiation	4/20	447/18866	0.00111446	0.00601825	0.00256082	STK11/MTOR/PRKAA1/ATM	4
GO:0006164	purine nucleotide biosynthetic process	3/20	197/18866	0.00112135	0.00601825	0.00256082	NOS2/NOS1/NOS3	3
GO:0006694	steroid biosynthetic process	3/20	197/18866	0.00112135	0.00601825	0.00256082	PRKAA1/SP1/LEP	3
GO:0009749	response to glucose	3/20	197/18866	0.00112135	0.00601825	0.00256082	PRKAA1/PIK3CA/PTEN	3
GO:0022602	ovulation cycle process	2/20	47/18866	0.00112162	0.00601825	0.00256082	NOS3/LEP	2
GO:0016052	carbohydrate catabolic process	3/20	200/18866	0.00117126	0.00624995	0.00265941	INSR/PRKAA1/PPARA	3
GO:2000377	regulation of reactive oxygen species metabolic process	3/20	200/18866	0.00117126	0.00624995	0.00265941	INSR/MTOR/LEP	3
GO:0006644	phospholipid metabolic process	4/20	455/18866	0.00119017	0.00633341	0.00269492	PIK3CA/ATM/PTEN/IRS1	4
GO:0009746	response to hexose	3/20	202/18866	0.0012053	0.00634548	0.00270006	PRKAA1/PIK3CA/PTEN	3
GO:1901605	alpha-amino acid metabolic process	3/20	202/18866	0.0012053	0.00634548	0.00270006	NOS2/NOS1/NOS3	3
GO:0006111	regulation of gluconeogenesis	2/20	49/18866	0.00121865	0.00634548	0.00270006	PPARA/LEP	2
GO:0015695	organic cation transport	2/20	49/18866	0.00121865	0.00634548	0.00270006	SLC22A2/NOS1	2
GO:0018198	peptidyl-cysteine modification	2/20	49/18866	0.00121865	0.00634548	0.00270006	NOS2/NOS1	2
GO:0030850	prostate gland development	2/20	49/18866	0.00121865	0.00634548	0.00270006	STK11/PTEN	2
GO:0045058	T cell selection	2/20	49/18866	0.00121865	0.00634548	0.00270006	STK11/MTOR	2
GO:0048512	circadian behavior	2/20	49/18866	0.00121865	0.00634548	0.00270006	MTOR/PTEN	2
GO:0007622	rhythmic behavior	2/20	50/18866	0.00126862	0.00646661	0.0027516	MTOR/PTEN	2
GO:0030195	negative regulation of blood coagulation	2/20	50/18866	0.00126862	0.00646661	0.0027516	NOS3/PLAT	2
GO:0045540	regulation of cholesterol biosynthetic process	2/20	50/18866	0.00126862	0.00646661	0.0027516	PRKAA1/SP1	2
GO:0071715	icosanoid transport	2/20	50/18866	0.00126862	0.00646661	0.0027516	NOS2/LEP	2
GO:0106118	regulation of sterol biosynthetic process	2/20	50/18866	0.00126862	0.00646661	0.0027516	PRKAA1/SP1	2
GO:1901571	fatty acid derivative transport	2/20	50/18866	0.00126862	0.00646661	0.0027516	NOS2/LEP	2
GO:1903580	positive regulation of ATP metabolic process	2/20	50/18866	0.00126862	0.00646661	0.0027516	INSR/PRKAA1	2
GO:2000725	regulation of cardiac muscle cell differentiation	2/20	50/18866	0.00126862	0.00646661	0.0027516	MTOR/PPARA	2
GO:0042594	response to starvation	3/20	206/18866	0.00127525	0.00648337	0.00275873	MTOR/PRKAA1/PPARA	3
GO:0071222	cellular response to lipopolysaccharide	3/20	208/18866	0.00131117	0.00663116	0.00282162	MRC1/NOS2/NOS3	3
GO:0072522	purine-containing compound biosynthetic process	3/20	208/18866	0.00131117	0.00663116	0.00282162	NOS2/NOS1/NOS3	3
GO:0035176	social behavior	2/20	51/18866	0.00131956	0.00663892	0.00282492	MTOR/PTEN	2
GO:1900047	negative regulation of hemostasis	2/20	51/18866	0.00131956	0.00663892	0.00282492	NOS3/PLAT	2
GO:0060249	anatomical structure homeostasis	4/20	469/18866	0.00133129	0.00668059	0.00284265	STK11/PRKAA1/ATM/NOS3	4
GO:0034764	positive regulation of transmembrane transport	3/20	210/18866	0.00134772	0.00674557	0.0028703	INSR/NOS1/IRS1	3
GO:0050679	positive regulation of epithelial cell proliferation	3/20	211/18866	0.00136624	0.00679421	0.002891	NRAS/MTOR/SP1	3
GO:0003179	heart valve morphogenesis	2/20	52/18866	0.00137147	0.00679421	0.002891	MTOR/NOS3	2
GO:0010883	regulation of lipid storage	2/20	52/18866	0.00137147	0.00679421	0.002891	PPARA/LEP	2
GO:0050999	regulation of nitric-oxide synthase activity	2/20	52/18866	0.00137147	0.00679421	0.002891	NOS3/LEP	2
GO:0030073	insulin secretion	3/20	213/18866	0.00140375	0.00691872	0.00294398	NOS2/LEP/IRS1	3
GO:0090276	regulation of peptide hormone secretion	3/20	213/18866	0.00140375	0.00691872	0.00294398	NOS2/LEP/IRS1	3
GO:0051703	intraspecies interaction between organisms	2/20	53/18866	0.00142435	0.00700244	0.0029796	MTOR/PTEN	2
GO:0042110	T cell activation	4/20	483/18866	0.0014838	0.00727627	0.00309612	STK11/MTOR/PIK3CA/LEP	4
GO:0050819	negative regulation of coagulation	2/20	55/18866	0.001533	0.00749853	0.00319069	NOS3/PLAT	2
GO:0019722	calcium-mediated signaling	3/20	222/18866	0.00158059	0.00767317	0.003265	MTOR/PRKAA1/NOS1	3
GO:0032388	positive regulation of intracellular transport	3/20	222/18866	0.00158059	0.00767317	0.003265	STK11/PRKAA1/LEP	3
GO:0071219	cellular response to molecule of bacterial origin	3/20	222/18866	0.00158059	0.00767317	0.003265	MRC1/NOS2/NOS3	3
GO:0010332	response to gamma radiation	2/20	56/18866	0.00158877	0.00769361	0.0032737	PRKAA1/ATM	2
GO:0071398	cellular response to fatty acid	2/20	57/18866	0.0016455	0.00792867	0.00337372	PRKAA1/IRS1	2
GO:0097479	synaptic vesicle localization	2/20	57/18866	0.0016455	0.00792867	0.00337372	PTEN/SLC2A4	2
GO:0002011	morphogenesis of an epithelial sheet	2/20	58/18866	0.00170318	0.00818626	0.00348333	MTOR/PTEN	2
GO:0051648	vesicle localization	3/20	229/18866	0.0017274	0.00828211	0.00352411	STK11/PTEN/SLC2A4	3
GO:0046474	glycerophospholipid biosynthetic process	3/20	230/18866	0.00174905	0.00836519	0.00355946	PIK3CA/ATM/PTEN	3
GO:0048008	platelet-derived growth factor receptor signaling pathway	2/20	59/18866	0.00176182	0.00840555	0.00357663	PTEN/PLAT	2
GO:0048738	cardiac muscle tissue development	3/20	231/18866	0.00177086	0.00842792	0.00358615	MTOR/PPARA/PTEN	3
GO:1903428	positive regulation of reactive oxygen species biosynthetic process	2/20	60/18866	0.00182142	0.00864728	0.00367949	INSR/MTOR	2
GO:0045444	fat cell differentiation	3/20	235/18866	0.00185984	0.00880524	0.00374671	MTOR/LEP/SLC2A4	3
GO:0003170	heart valve development	2/20	61/18866	0.00188197	0.00880524	0.00374671	MTOR/NOS3	2
GO:0045843	negative regulation of striated muscle tissue development	2/20	61/18866	0.00188197	0.00880524	0.00374671	PPARA/PTEN	2
GO:0046888	negative regulation of hormone secretion	2/20	61/18866	0.00188197	0.00880524	0.00374671	LEP/IRS1	2
GO:1902041	regulation of extrinsic apoptotic signaling pathway via death domain receptors	2/20	61/18866	0.00188197	0.00880524	0.00374671	PTEN/NOS3	2
GO:2000756	regulation of peptidyl-lysine acetylation	2/20	61/18866	0.00188197	0.00880524	0.00374671	PRKAA1/NOS1	2
GO:0048588	developmental cell growth	3/20	237/18866	0.00190536	0.00889323	0.00378415	STK11/MTOR/PPARA	3
GO:0048635	negative regulation of muscle organ development	2/20	62/18866	0.00194347	0.00904926	0.00385054	PPARA/PTEN	2
GO:0006813	potassium ion transport	3/20	242/18866	0.00202221	0.00939334	0.00399695	PTEN/NOS1/NOS3	3
GO:0051926	negative regulation of calcium ion transport	2/20	64/18866	0.0020693	0.00954746	0.00406253	NOS1/NOS3	2
GO:1901862	negative regulation of muscle tissue development	2/20	64/18866	0.0020693	0.00954746	0.00406253	PPARA/PTEN	2
GO:0033002	muscle cell proliferation	3/20	244/18866	0.00207018	0.00954746	0.00406253	MTOR/PTEN/NOS3	3
GO:0071216	cellular response to biotic stimulus	3/20	246/18866	0.00211885	0.00974732	0.00414757	MRC1/NOS2/NOS3	3
GO:0031646	positive regulation of nervous system process	2/20	65/18866	0.00213364	0.00974732	0.00414757	MTOR/PTEN	2
GO:0090181	regulation of cholesterol metabolic process	2/20	65/18866	0.00213364	0.00974732	0.00414757	PRKAA1/SP1	2
GO:1905953	negative regulation of lipid localization	2/20	65/18866	0.00213364	0.00974732	0.00414757	PPARA/LEP	2
GO:0016358	dendrite development	3/20	247/18866	0.00214345	0.00976911	0.00415684	STK11/MTOR/PTEN	3
GO:0006352	DNA-templated transcription, initiation	3/20	249/18866	0.0021932	0.00995166	0.00423452	NR1I2/PPARA/PTEN	3
GO:0032768	regulation of monooxygenase activity	2/20	66/18866	0.00219892	0.00995166	0.00423452	NOS3/LEP	2
GO:1905207	regulation of cardiocyte differentiation	2/20	66/18866	0.00219892	0.00995166	0.00423452	MTOR/PPARA	2
GO:0071300	cellular response to retinoic acid	2/20	67/18866	0.00226514	0.0102037	0.00434176	ATM/LEP	2
GO:1900015	regulation of cytokine production involved in inflammatory response	2/20	67/18866	0.00226514	0.0102037	0.00434176	NOS2/LEP	2
GO:0030217	T cell differentiation	3/20	253/18866	0.00229483	0.0103134	0.00438846	STK11/MTOR/LEP	3
GO:0045926	negative regulation of growth	3/20	254/18866	0.00232069	0.0104055	0.00442764	STK11/PPARA/PTEN	3
GO:0045428	regulation of nitric oxide biosynthetic process	2/20	68/18866	0.0023323	0.0104334	0.00443951	INSR/MTOR	2
GO:0030072	peptide hormone secretion	3/20	257/18866	0.00239936	0.0106642	0.0045377	NOS2/LEP/IRS1	3
GO:0042698	ovulation cycle	2/20	69/18866	0.0024004	0.0106642	0.0045377	NOS3/LEP	2
GO:0048662	negative regulation of smooth muscle cell proliferation	2/20	69/18866	0.0024004	0.0106642	0.0045377	PTEN/NOS3	2
GO:0003007	heart morphogenesis	3/20	258/18866	0.00242595	0.0107285	0.00456506	INSR/MTOR/NOS3	3
GO:1901617	organic hydroxy compound biosynthetic process	3/20	258/18866	0.00242595	0.0107285	0.00456506	PRKAA1/SP1/LEP	3
GO:0002534	cytokine production involved in inflammatory response	2/20	70/18866	0.00246943	0.0108959	0.00463629	NOS2/LEP	2
GO:0042180	cellular ketone metabolic process	3/20	260/18866	0.00247968	0.0109162	0.00464495	MTOR/PPARA/IRS1	3
GO:0030522	intracellular receptor signaling pathway	3/20	265/18866	0.00261723	0.0114696	0.00488043	NR1I2/PPARA/LEP	3
GO:0031330	negative regulation of cellular catabolic process	3/20	265/18866	0.00261723	0.0114696	0.00488043	MTOR/PIK3CA/LEP	3
GO:0009165	nucleotide biosynthetic process	3/20	266/18866	0.0026453	0.0115665	0.00492163	NOS2/NOS1/NOS3	3
GO:0046883	regulation of hormone secretion	3/20	267/18866	0.00267355	0.0116375	0.00495184	NOS2/LEP/IRS1	3
GO:0072331	signal transduction by p53 class mediator	3/20	267/18866	0.00267355	0.0116375	0.00495184	STK11/PRKAA1/ATM	3
GO:0010611	regulation of cardiac muscle hypertrophy	2/20	73/18866	0.00268212	0.0116486	0.00495658	MTOR/PPARA	2
GO:0015850	organic hydroxy compound transport	3/20	268/18866	0.00270199	0.0117086	0.00498212	SLC22A2/NOS1/LEP	3
GO:1901293	nucleoside phosphate biosynthetic process	3/20	269/18866	0.00273062	0.0118063	0.00502367	NOS2/NOS1/NOS3	3
GO:0006801	superoxide metabolic process	2/20	74/18866	0.00275488	0.0118778	0.00505413	NOS2/NOS3	2
GO:0045017	glycerolipid biosynthetic process	3/20	270/18866	0.00275944	0.0118778	0.00505413	PIK3CA/ATM/PTEN	3
GO:0008654	phospholipid biosynthetic process	3/20	271/18866	0.00278844	0.0119761	0.00509593	PIK3CA/ATM/PTEN	3
GO:0001910	regulation of leukocyte mediated cytotoxicity	2/20	75/18866	0.00282856	0.0120416	0.0051238	NOS2/LEP	2
GO:0006695	cholesterol biosynthetic process	2/20	75/18866	0.00282856	0.0120416	0.0051238	PRKAA1/SP1	2
GO:1901983	regulation of protein acetylation	2/20	75/18866	0.00282856	0.0120416	0.0051238	PRKAA1/NOS1	2
GO:1902653	secondary alcohol biosynthetic process	2/20	75/18866	0.00282856	0.0120416	0.0051238	PRKAA1/SP1	2
GO:0045927	positive regulation of growth	3/20	274/18866	0.00287659	0.0122192	0.00519938	INSR/MTOR/LEP	3
GO:0014743	regulation of muscle hypertrophy	2/20	76/18866	0.00290316	0.0122782	0.00522449	MTOR/PPARA	2
GO:0033555	multicellular organismal response to stress	2/20	76/18866	0.00290316	0.0122782	0.00522449	PTEN/NOS1	2
GO:0060998	regulation of dendritic spine development	2/20	78/18866	0.00305514	0.0128928	0.00548601	MTOR/PTEN	2
GO:0043536	positive regulation of blood vessel endothelial cell migration	2/20	79/18866	0.00313251	0.013162	0.00560053	SP1/NOS3	2
GO:1900034	regulation of cellular response to heat	2/20	79/18866	0.00313251	0.013162	0.00560053	MTOR/ATM	2
GO:1900182	positive regulation of protein localization to nucleus	2/20	80/18866	0.00321079	0.0134617	0.00572806	STK11/LEP	2
GO:0021700	developmental maturation	3/20	287/18866	0.00327851	0.0137047	0.00583149	MTOR/PTEN/LEP	3
GO:0016126	sterol biosynthetic process	2/20	81/18866	0.00328999	0.0137047	0.00583149	PRKAA1/SP1	2
GO:0019915	lipid storage	2/20	81/18866	0.00328999	0.0137047	0.00583149	PPARA/LEP	2
GO:0021954	central nervous system neuron development	2/20	82/18866	0.0033701	0.0139428	0.00593277	PTEN/LEP	2
GO:0030193	regulation of blood coagulation	2/20	82/18866	0.0033701	0.0139428	0.00593277	NOS3/PLAT	2
GO:1902930	regulation of alcohol biosynthetic process	2/20	82/18866	0.0033701	0.0139428	0.00593277	PRKAA1/SP1	2
GO:0060485	mesenchyme development	3/20	290/18866	0.00337592	0.0139428	0.00593277	MTOR/PTEN/NOS3	3
GO:0055013	cardiac muscle cell development	2/20	83/18866	0.00345112	0.0141928	0.00603917	MTOR/PPARA	2
GO:1900046	regulation of hemostasis	2/20	83/18866	0.00345112	0.0141928	0.00603917	NOS3/PLAT	2
GO:0015844	monoamine transport	2/20	84/18866	0.00353305	0.0144378	0.00614342	SLC22A2/NOS1	2
GO:0050886	endocrine process	2/20	84/18866	0.00353305	0.0144378	0.00614342	NOS3/LEP	2
GO:0097061	dendritic spine organization	2/20	84/18866	0.00353305	0.0144378	0.00614342	INSR/PTEN	2
GO:0051146	striated muscle cell differentiation	3/20	295/18866	0.00354221	0.0144448	0.00614638	MTOR/PPARA/NOS1	3
GO:0045844	positive regulation of striated muscle tissue development	2/20	85/18866	0.00361589	0.0146834	0.00624792	MTOR/PRKAA1	2
GO:0048636	positive regulation of muscle organ development	2/20	85/18866	0.00361589	0.0146834	0.00624792	MTOR/PRKAA1	2
GO:0009791	post-embryonic development	2/20	86/18866	0.00369964	0.0149608	0.00636593	MTOR/ATM	2
GO:1901863	positive regulation of muscle tissue development	2/20	86/18866	0.00369964	0.0149608	0.00636593	MTOR/PRKAA1	2
GO:1903522	regulation of blood circulation	3/20	303/18866	0.00381863	0.0154098	0.00655699	NOS1/NOS3/LEP	3
GO:0002028	regulation of sodium ion transport	2/20	88/18866	0.00386984	0.0155194	0.00660365	NOS1/NOS3	2
GO:0046889	positive regulation of lipid biosynthetic process	2/20	88/18866	0.00386984	0.0155194	0.00660365	MTOR/PRKAA1	2
GO:0050818	regulation of coagulation	2/20	88/18866	0.00386984	0.0155194	0.00660365	NOS3/PLAT	2
GO:0008625	extrinsic apoptotic signaling pathway via death domain receptors	2/20	89/18866	0.00395629	0.0158007	0.00672334	PTEN/NOS3	2
GO:0055006	cardiac cell development	2/20	89/18866	0.00395629	0.0158007	0.00672334	MTOR/PPARA	2
GO:0070542	response to fatty acid	2/20	90/18866	0.00404364	0.0161163	0.00685764	PRKAA1/IRS1	2
GO:0016236	macroautophagy	3/20	310/18866	0.00407108	0.0161924	0.00689	MTOR/PRKAA1/PIK3CA	3
GO:0046034	ATP metabolic process	3/20	311/18866	0.00410796	0.0163056	0.00693816	INSR/PRKAA1/PPARA	3
GO:0006094	gluconeogenesis	2/20	91/18866	0.00413189	0.0163336	0.0069501	PPARA/LEP	2
GO:0097306	cellular response to alcohol	2/20	91/18866	0.00413189	0.0163336	0.0069501	PRKAA1/PTEN	2
GO:0046879	hormone secretion	3/20	314/18866	0.00421983	0.0165509	0.00704255	NOS2/LEP/IRS1	3
GO:0031058	positive regulation of histone modification	2/20	92/18866	0.00422103	0.0165509	0.00704255	ATM/NOS1	2
GO:0031341	regulation of cell killing	2/20	92/18866	0.00422103	0.0165509	0.00704255	NOS2/LEP	2
GO:0106027	neuron projection organization	2/20	92/18866	0.00422103	0.0165509	0.00704255	INSR/PTEN	2
GO:0002532	production of molecular mediator involved in inflammatory response	2/20	93/18866	0.00431107	0.0168698	0.00717824	NOS2/LEP	2
GO:0019319	hexose biosynthetic process	2/20	94/18866	0.004402	0.017189	0.00731406	PPARA/LEP	2
GO:0009416	response to light stimulus	3/20	319/18866	0.00441039	0.017189	0.00731406	STK11/MTOR/PRKAA1	3
GO:0048814	regulation of dendrite morphogenesis	2/20	95/18866	0.00449381	0.017479	0.00743745	STK11/PTEN	2
GO:0006470	protein dephosphorylation	3/20	323/18866	0.00456657	0.0176909	0.00752764	STK11/MTOR/PTEN	3
GO:0009914	hormone transport	3/20	323/18866	0.00456657	0.0176909	0.00752764	NOS2/LEP/IRS1	3
GO:0051235	maintenance of location	3/20	324/18866	0.00460614	0.0178086	0.00757771	PPARA/NOS1/LEP	3
GO:1901216	positive regulation of neuron death	2/20	97/18866	0.00468011	0.0180585	0.00768406	MTOR/ATM	2
GO:1903037	regulation of leukocyte cell-cell adhesion	3/20	329/18866	0.00480713	0.0185117	0.00787691	PPARA/PIK3CA/LEP	3
GO:0010717	regulation of epithelial to mesenchymal transition	2/20	99/18866	0.00486994	0.0186424	0.00793252	MTOR/PTEN	2
GO:0015837	amine transport	2/20	99/18866	0.00486994	0.0186424	0.00793252	SLC22A2/LEP	2
GO:0051817	modulation of process of other organism involved in symbiotic interaction	2/20	99/18866	0.00486994	0.0186424	0.00793252	INSR/SP1	2
GO:0046364	monosaccharide biosynthetic process	2/20	100/18866	0.00496618	0.018936	0.00805744	PPARA/LEP	2
GO:0050848	regulation of calcium-mediated signaling	2/20	100/18866	0.00496618	0.018936	0.00805744	MTOR/NOS1	2
GO:0002792	negative regulation of peptide secretion	2/20	101/18866	0.0050633	0.0192306	0.00818279	LEP/IRS1	2
GO:0032637	interleukin-8 production	2/20	101/18866	0.0050633	0.0192306	0.00818279	NOS2/LEP	2
GO:0060996	dendritic spine development	2/20	102/18866	0.00516129	0.0195644	0.00832483	MTOR/PTEN	2
GO:1903829	positive regulation of cellular protein localization	3/20	338/18866	0.00518221	0.0196054	0.00834225	STK11/PRKAA1/LEP	3
GO:0034766	negative regulation of ion transmembrane transport	2/20	103/18866	0.00526016	0.0198135	0.00843081	MTOR/PTEN	2
GO:0048709	oligodendrocyte differentiation	2/20	103/18866	0.00526016	0.0198135	0.00843081	MTOR/PTEN	2
GO:0006520	cellular amino acid metabolic process	3/20	340/18866	0.00526791	0.0198135	0.00843081	NOS2/NOS1/NOS3	3
GO:0043279	response to alkaloid	2/20	104/18866	0.0053599	0.0201204	0.00856141	MTOR/PRKAA1	2
GO:0006650	glycerophospholipid metabolic process	3/20	343/18866	0.00539806	0.0201854	0.00858908	PIK3CA/ATM/PTEN	3
GO:0007596	blood coagulation	3/20	343/18866	0.00539806	0.0201854	0.00858908	PIK3CA/NOS3/PLAT	3
GO:0007631	feeding behavior	2/20	105/18866	0.00546052	0.0203404	0.00865503	MTOR/LEP	2
GO:0044070	regulation of anion transport	2/20	105/18866	0.00546052	0.0203404	0.00865503	MTOR/LEP	2
GO:1905269	positive regulation of chromatin organization	2/20	106/18866	0.005562	0.0206787	0.00879896	ATM/NOS1	2
GO:0007599	hemostasis	3/20	348/18866	0.0056193	0.0208517	0.00887258	PIK3CA/NOS3/PLAT	3
GO:0050817	coagulation	3/20	349/18866	0.0056642	0.0209387	0.00890958	PIK3CA/NOS3/PLAT	3
GO:1903426	regulation of reactive oxygen species biosynthetic process	2/20	107/18866	0.00566435	0.0209387	0.00890958	INSR/MTOR	2
GO:0001909	leukocyte mediated cytotoxicity	2/20	108/18866	0.00576757	0.0212391	0.00903744	NOS2/LEP	2
GO:0032526	response to retinoic acid	2/20	108/18866	0.00576757	0.0212391	0.00903744	ATM/LEP	2
GO:0050708	regulation of protein secretion	3/20	352/18866	0.0058002	0.0213188	0.00907132	NOS2/LEP/IRS1	3
GO:0033138	positive regulation of peptidyl-serine phosphorylation	2/20	109/18866	0.00587166	0.0214998	0.00914836	PIK3CA/NOS1	2
GO:0098781	ncRNA transcription	2/20	109/18866	0.00587166	0.0214998	0.00914836	MTOR/SP1	2
GO:0032386	regulation of intracellular transport	3/20	358/18866	0.0060781	0.0222137	0.00945213	STK11/PRKAA1/LEP	3
GO:0006936	muscle contraction	3/20	362/18866	0.00626776	0.0228637	0.00972872	MTOR/PIK3CA/NOS1	3
GO:0035821	modulation of process of other organism	2/20	113/18866	0.0062966	0.0229258	0.00975513	INSR/SP1	2
GO:0007159	leukocyte cell-cell adhesion	3/20	364/18866	0.00636391	0.0231274	0.00984091	PPARA/PIK3CA/LEP	3
GO:0098693	regulation of synaptic vesicle cycle	2/20	114/18866	0.00640499	0.0232331	0.00988587	PTEN/SLC2A4	2
GO:0048640	negative regulation of developmental growth	2/20	115/18866	0.00651422	0.0235851	0.0100357	PPARA/PTEN	2
GO:0014902	myotube differentiation	2/20	117/18866	0.00673525	0.0242945	0.0103375	MTOR/NOS1	2
GO:0051341	regulation of oxidoreductase activity	2/20	117/18866	0.00673525	0.0242945	0.0103375	NOS3/LEP	2
GO:0018108	peptidyl-tyrosine phosphorylation	3/20	374/18866	0.00685804	0.0246915	0.0105064	INSR/MTOR/LEP	3
GO:0051153	regulation of striated muscle cell differentiation	2/20	119/18866	0.00695967	0.0250109	0.0106424	MTOR/PPARA	2
GO:0018212	peptidyl-tyrosine modification	3/20	377/18866	0.00701064	0.0251474	0.0107005	INSR/MTOR/LEP	3
GO:0045666	positive regulation of neuron differentiation	3/20	380/18866	0.00716527	0.0256546	0.0109162	STK11/MTOR/PTEN	3
GO:0002791	regulation of peptide secretion	3/20	381/18866	0.00721727	0.0257931	0.0109752	NOS2/LEP/IRS1	3
GO:0006909	phagocytosis	3/20	382/18866	0.00726949	0.0259319	0.0110342	PIK3CA/PTEN/LEP	3
GO:0034605	cellular response to heat	2/20	125/18866	0.00765317	0.0272503	0.0115953	MTOR/ATM	2
GO:0042692	muscle cell differentiation	3/20	390/18866	0.00769544	0.0273506	0.0116379	MTOR/PPARA/NOS1	3
GO:0055007	cardiac muscle cell differentiation	2/20	126/18866	0.00777168	0.0275206	0.0117102	MTOR/PPARA	2
GO:2000134	negative regulation of G1/S transition of mitotic cell cycle	2/20	126/18866	0.00777168	0.0275206	0.0117102	ATM/PTEN	2
GO:0006869	lipid transport	3/20	393/18866	0.00785893	0.0277787	0.0118201	PPARA/NOS2/LEP	3
GO:1900180	regulation of protein localization to nucleus	2/20	127/18866	0.00789103	0.0278414	0.0118468	STK11/LEP	2
GO:0010959	regulation of metal ion transport	3/20	396/18866	0.00802449	0.0282608	0.0120252	PTEN/NOS1/NOS3	3
GO:0009150	purine ribonucleotide metabolic process	3/20	401/18866	0.00830503	0.0291957	0.012423	INSR/PRKAA1/PPARA	3
GO:0010508	positive regulation of autophagy	2/20	131/18866	0.00837673	0.0293944	0.0125076	STK11/PRKAA1	2
GO:0045765	regulation of angiogenesis	3/20	403/18866	0.00841886	0.0294888	0.0125478	SP1/NOS3/LEP	3
GO:0010595	positive regulation of endothelial cell migration	2/20	132/18866	0.00850022	0.0296132	0.0126007	SP1/NOS3	2
GO:0019751	polyol metabolic process	2/20	132/18866	0.00850022	0.0296132	0.0126007	PTEN/LEP	2
GO:1902807	negative regulation of cell cycle G1/S phase transition	2/20	132/18866	0.00850022	0.0296132	0.0126007	ATM/PTEN	2
GO:0071333	cellular response to glucose stimulus	2/20	134/18866	0.00874967	0.0304275	0.0129472	PRKAA1/PIK3CA	2
GO:0071331	cellular response to hexose stimulus	2/20	136/18866	0.0090024	0.0312503	0.0132973	PRKAA1/PIK3CA	2
GO:0042552	myelination	2/20	137/18866	0.00912999	0.0316365	0.0134616	MTOR/PTEN	2
GO:0009259	ribonucleotide metabolic process	3/20	416/18866	0.00918143	0.0317579	0.0135133	INSR/PRKAA1/PPARA	3
GO:0007272	ensheathment of neurons	2/20	139/18866	0.00938761	0.0323555	0.0137676	MTOR/PTEN	2
GO:0008366	axon ensheathment	2/20	139/18866	0.00938761	0.0323555	0.0137676	MTOR/PTEN	2
GO:0001558	regulation of cell growth	3/20	420/18866	0.00942402	0.0324233	0.0137964	STK11/MTOR/PPARA	3
GO:0009411	response to UV	2/20	140/18866	0.00951764	0.0326874	0.0139088	STK11/PRKAA1	2
GO:0032355	response to estradiol	2/20	141/18866	0.00964848	0.0330781	0.014075	PTEN/LEP	2
GO:0019693	ribose phosphate metabolic process	3/20	427/18866	0.00985762	0.0337354	0.0143547	INSR/PRKAA1/PPARA	3
GO:0045598	regulation of fat cell differentiation	2/20	143/18866	0.00991257	0.033831	0.0143954	MTOR/LEP	2
GO:0045785	positive regulation of cell adhesion	3/20	428/18866	0.00992051	0.033831	0.0143954	PIK3CA/ATM/LEP	3
GO:0106106	cold-induced thermogenesis	2/20	144/18866	0.0100458	0.0341382	0.0145261	STK11/LEP	2
GO:0120161	regulation of cold-induced thermogenesis	2/20	144/18866	0.0100458	0.0341382	0.0145261	STK11/LEP	2
GO:0051656	establishment of organelle localization	3/20	432/18866	0.0101744	0.0344713	0.0146678	STK11/ATM/SLC2A4	3
GO:0007612	learning	2/20	145/18866	0.0101799	0.0344713	0.0146678	INSR/MTOR	2
GO:0046486	glycerolipid metabolic process	3/20	434/18866	0.0103028	0.0344713	0.0146678	PIK3CA/ATM/PTEN	3
GO:0048813	dendrite morphogenesis	2/20	146/18866	0.0103148	0.0344713	0.0146678	STK11/PTEN	2
GO:0002327	immature B cell differentiation	1/20	10/18866	0.0105532	0.0344713	0.0146678	ATM	1
GO:0010887	negative regulation of cholesterol storage	1/20	10/18866	0.0105532	0.0344713	0.0146678	PPARA	1
GO:0014041	regulation of neuron maturation	1/20	10/18866	0.0105532	0.0344713	0.0146678	MTOR	1
GO:0015893	drug transport	1/20	10/18866	0.0105532	0.0344713	0.0146678	SLC22A2	1
GO:0032817	regulation of natural killer cell proliferation	1/20	10/18866	0.0105532	0.0344713	0.0146678	LEP	1
GO:0051409	response to nitrosative stress	1/20	10/18866	0.0105532	0.0344713	0.0146678	ATM	1
GO:0051541	elastin metabolic process	1/20	10/18866	0.0105532	0.0344713	0.0146678	LEP	1
GO:0060768	regulation of epithelial cell proliferation involved in prostate gland development	1/20	10/18866	0.0105532	0.0344713	0.0146678	STK11	1
GO:0070091	glucagon secretion	1/20	10/18866	0.0105532	0.0344713	0.0146678	LEP	1
GO:0070092	regulation of glucagon secretion	1/20	10/18866	0.0105532	0.0344713	0.0146678	LEP	1
GO:0071233	cellular response to leucine	1/20	10/18866	0.0105532	0.0344713	0.0146678	MTOR	1
GO:0090043	regulation of tubulin deacetylation	1/20	10/18866	0.0105532	0.0344713	0.0146678	PRKAA1	1
GO:0097105	presynaptic membrane assembly	1/20	10/18866	0.0105532	0.0344713	0.0146678	PTEN	1
GO:1901838	positive regulation of transcription of nucleolar large rRNA by RNA polymerase I	1/20	10/18866	0.0105532	0.0344713	0.0146678	MTOR	1
GO:1902023	L-arginine transport	1/20	10/18866	0.0105532	0.0344713	0.0146678	SLC22A2	1
GO:1903431	positive regulation of cell maturation	1/20	10/18866	0.0105532	0.0344713	0.0146678	MTOR	1
GO:1903826	arginine transmembrane transport	1/20	10/18866	0.0105532	0.0344713	0.0146678	SLC22A2	1
GO:1990253	cellular response to leucine starvation	1/20	10/18866	0.0105532	0.0344713	0.0146678	MTOR	1
GO:1990535	neuron projection maintenance	1/20	10/18866	0.0105532	0.0344713	0.0146678	INSR	1
GO:0022407	regulation of cell-cell adhesion	3/20	439/18866	0.010628	0.0346572	0.0147469	PPARA/PIK3CA/LEP	3
GO:0010876	lipid localization	3/20	440/18866	0.0106937	0.034795	0.0148056	PPARA/NOS2/LEP	3
GO:0014074	response to purine-containing compound	2/20	149/18866	0.0107241	0.034795	0.0148056	PRKAA1/PTEN	2
GO:0031056	regulation of histone modification	2/20	149/18866	0.0107241	0.034795	0.0148056	ATM/NOS1	2
GO:1901342	regulation of vasculature development	3/20	444/18866	0.0109591	0.0354979	0.0151047	SP1/NOS3/LEP	3
GO:0001837	epithelial to mesenchymal transition	2/20	152/18866	0.0111406	0.0360258	0.0153293	MTOR/PTEN	2
GO:0001678	cellular glucose homeostasis	2/20	153/18866	0.0112811	0.0362489	0.0154242	PRKAA1/PIK3CA	2
GO:1990845	adaptive thermogenesis	2/20	155/18866	0.0115643	0.0362489	0.0154242	STK11/LEP	2
GO:0001787	natural killer cell proliferation	1/20	11/18866	0.0116026	0.0362489	0.0154242	LEP	1
GO:0007614	short-term memory	1/20	11/18866	0.0116026	0.0362489	0.0154242	SLC2A4	1
GO:0014889	muscle atrophy	1/20	11/18866	0.0116026	0.0362489	0.0154242	MTOR	1
GO:0032276	regulation of gonadotropin secretion	1/20	11/18866	0.0116026	0.0362489	0.0154242	LEP	1
GO:0033197	response to vitamin E	1/20	11/18866	0.0116026	0.0362489	0.0154242	LEP	1
GO:0033210	leptin-mediated signaling pathway	1/20	11/18866	0.0116026	0.0362489	0.0154242	LEP	1
GO:0045141	meiotic telomere clustering	1/20	11/18866	0.0116026	0.0362489	0.0154242	ATM	1
GO:0045945	positive regulation of transcription by RNA polymerase III	1/20	11/18866	0.0116026	0.0362489	0.0154242	MTOR	1
GO:0048853	forebrain morphogenesis	1/20	11/18866	0.0116026	0.0362489	0.0154242	PTEN	1
GO:0051712	positive regulation of killing of cells of other organism	1/20	11/18866	0.0116026	0.0362489	0.0154242	NOS2	1
GO:0060767	epithelial cell proliferation involved in prostate gland development	1/20	11/18866	0.0116026	0.0362489	0.0154242	STK11	1
GO:0070142	synaptic vesicle budding	1/20	11/18866	0.0116026	0.0362489	0.0154242	SLC2A4	1
GO:0086023	adenylate cyclase-activating adrenergic receptor signaling pathway involved in heart process	1/20	11/18866	0.0116026	0.0362489	0.0154242	NOS1	1
GO:0090205	positive regulation of cholesterol metabolic process	1/20	11/18866	0.0116026	0.0362489	0.0154242	PRKAA1	1
GO:0097090	presynaptic membrane organization	1/20	11/18866	0.0116026	0.0362489	0.0154242	PTEN	1
GO:0098917	retrograde trans-synaptic signaling	1/20	11/18866	0.0116026	0.0362489	0.0154242	NOS1	1
GO:0150104	transport across blood-brain barrier	1/20	11/18866	0.0116026	0.0362489	0.0154242	SLC22A2	1
GO:1902513	regulation of organelle transport along microtubule	1/20	11/18866	0.0116026	0.0362489	0.0154242	STK11	1
GO:1904478	regulation of intestinal absorption	1/20	11/18866	0.0116026	0.0362489	0.0154242	LEP	1
GO:0050804	modulation of chemical synaptic transmission	3/20	454/18866	0.0116394	0.036305	0.0154481	MTOR/PTEN/PLAT	3
GO:0000187	activation of MAPK activity	2/20	156/18866	0.0117071	0.0363458	0.0154654	INSR/PRKAA1	2
GO:0006865	amino acid transport	2/20	156/18866	0.0117071	0.0363458	0.0154654	SLC22A2/LEP	2
GO:0099177	regulation of trans-synaptic signaling	3/20	455/18866	0.0117087	0.0363458	0.0154654	MTOR/PTEN/PLAT	3
GO:0006979	response to oxidative stress	3/20	458/18866	0.0119182	0.0369369	0.015717	PRKAA1/SP1/NOS3	3
GO:0030168	platelet activation	2/20	158/18866	0.011995	0.0370562	0.0157677	PIK3CA/NOS3	2
GO:0035051	cardiocyte differentiation	2/20	158/18866	0.011995	0.0370562	0.0157677	MTOR/PPARA	2
GO:0009306	protein secretion	3/20	462/18866	0.012201	0.0376326	0.016013	NOS2/LEP/IRS1	3
GO:0035592	establishment of protein localization to extracellular region	3/20	463/18866	0.0122723	0.0377923	0.016081	NOS2/LEP/IRS1	3
GO:2001236	regulation of extrinsic apoptotic signaling pathway	2/20	162/18866	0.0125801	0.0378165	0.0160913	PTEN/NOS3	2
GO:0016570	histone modification	3/20	468/18866	0.0126324	0.0378165	0.0160913	PRKAA1/ATM/NOS1	3
GO:0008343	adult feeding behavior	1/20	12/18866	0.0126511	0.0378165	0.0160913	LEP	1
GO:0010232	vascular transport	1/20	12/18866	0.0126511	0.0378165	0.0160913	SLC22A2	1
GO:0034397	telomere localization	1/20	12/18866	0.0126511	0.0378165	0.0160913	ATM	1
GO:0035404	histone-serine phosphorylation	1/20	12/18866	0.0126511	0.0378165	0.0160913	PRKAA1	1
GO:0035630	bone mineralization involved in bone maturation	1/20	12/18866	0.0126511	0.0378165	0.0160913	LEP	1
GO:0036462	TRAIL-activated apoptotic signaling pathway	1/20	12/18866	0.0126511	0.0378165	0.0160913	PTEN	1
GO:0042711	maternal behavior	1/20	12/18866	0.0126511	0.0378165	0.0160913	PTEN	1
GO:0051549	positive regulation of keratinocyte migration	1/20	12/18866	0.0126511	0.0378165	0.0160913	MTOR	1
GO:0060736	prostate gland growth	1/20	12/18866	0.0126511	0.0378165	0.0160913	PTEN	1
GO:0060746	parental behavior	1/20	12/18866	0.0126511	0.0378165	0.0160913	PTEN	1
GO:0071044	histone mRNA catabolic process	1/20	12/18866	0.0126511	0.0378165	0.0160913	ATM	1
GO:0071257	cellular response to electrical stimulus	1/20	12/18866	0.0126511	0.0378165	0.0160913	PTEN	1
GO:0071481	cellular response to X-ray	1/20	12/18866	0.0126511	0.0378165	0.0160913	ATM	1
GO:0072537	fibroblast activation	1/20	12/18866	0.0126511	0.0378165	0.0160913	LEP	1
GO:0090220	chromosome localization to nuclear envelope involved in homologous chromosome segregation	1/20	12/18866	0.0126511	0.0378165	0.0160913	ATM	1
GO:0090394	negative regulation of excitatory postsynaptic potential	1/20	12/18866	0.0126511	0.0378165	0.0160913	PTEN	1
GO:2000767	positive regulation of cytoplasmic translation	1/20	12/18866	0.0126511	0.0378165	0.0160913	MTOR	1
GO:0007088	regulation of mitotic nuclear division	2/20	163/18866	0.0127283	0.0379305	0.0161398	INSR/ATM	2
GO:0055088	lipid homeostasis	2/20	163/18866	0.0127283	0.0379305	0.0161398	NR1I2/PRKAA1	2
GO:0071692	protein localization to extracellular region	3/20	470/18866	0.0127781	0.0380203	0.016178	NOS2/LEP/IRS1	3
GO:0043535	regulation of blood vessel endothelial cell migration	2/20	164/18866	0.0128773	0.0382568	0.0162786	SP1/NOS3	2
GO:1903531	negative regulation of secretion by cell	2/20	166/18866	0.0131777	0.039089	0.0166327	LEP/IRS1	2
GO:0034250	positive regulation of cellular amide metabolic process	2/20	167/18866	0.013329	0.0394773	0.016798	MTOR/SP1	2
GO:0002429	immune response-activating cell surface receptor signaling pathway	3/20	481/18866	0.0135972	0.0397213	0.0169018	STK11/NRAS/PIK3CA	3
GO:0002757	immune response-activating signal transduction	3/20	481/18866	0.0135972	0.0397213	0.0169018	STK11/NRAS/PIK3CA	3
GO:0016569	covalent chromatin modification	3/20	481/18866	0.0135972	0.0397213	0.0169018	PRKAA1/ATM/NOS1	3
GO:0055002	striated muscle cell development	2/20	169/18866	0.0136339	0.0397213	0.0169018	MTOR/PPARA	2
GO:0007409	axonogenesis	3/20	482/18866	0.0136732	0.0397213	0.0169018	STK11/PIK3CA/PTEN	3
GO:0010745	negative regulation of macrophage derived foam cell differentiation	1/20	13/18866	0.0136984	0.0397213	0.0169018	PPARA	1
GO:0015809	arginine transport	1/20	13/18866	0.0136984	0.0397213	0.0169018	SLC22A2	1
GO:0033127	regulation of histone phosphorylation	1/20	13/18866	0.0136984	0.0397213	0.0169018	ATM	1
GO:0043201	response to leucine	1/20	13/18866	0.0136984	0.0397213	0.0169018	MTOR	1
GO:0051956	negative regulation of amino acid transport	1/20	13/18866	0.0136984	0.0397213	0.0169018	LEP	1
GO:0061000	negative regulation of dendritic spine development	1/20	13/18866	0.0136984	0.0397213	0.0169018	PTEN	1
GO:0061052	negative regulation of cell growth involved in cardiac muscle cell development	1/20	13/18866	0.0136984	0.0397213	0.0169018	PPARA	1
GO:0090042	tubulin deacetylation	1/20	13/18866	0.0136984	0.0397213	0.0169018	PRKAA1	1
GO:2000194	regulation of female gonad development	1/20	13/18866	0.0136984	0.0397213	0.0169018	INSR	1
GO:0032635	interleukin-6 production	2/20	170/18866	0.0137874	0.0398007	0.0169356	NOS2/LEP	2
GO:0034614	cellular response to reactive oxygen species	2/20	170/18866	0.0137874	0.0398007	0.0169356	PRKAA1/NOS3	2
GO:2000241	regulation of reproductive process	2/20	170/18866	0.0137874	0.0398007	0.0169356	STK11/INSR	2
GO:0042326	negative regulation of phosphorylation	3/20	484/18866	0.0138258	0.039852	0.0169574	MTOR/PPARA/PTEN	3
GO:0050769	positive regulation of neurogenesis	3/20	485/18866	0.0139025	0.0400135	0.0170261	STK11/MTOR/PTEN	3
GO:1905952	regulation of lipid localization	2/20	171/18866	0.0139418	0.0400672	0.0170489	PPARA/LEP	2
GO:0001906	cell killing	2/20	172/18866	0.0140969	0.0403931	0.0171876	NOS2/LEP	2
GO:0018394	peptidyl-lysine acetylation	2/20	172/18866	0.0140969	0.0403931	0.0171876	PRKAA1/NOS1	2
GO:0034765	regulation of ion transmembrane transport	3/20	489/18866	0.0142116	0.0406617	0.0173019	MTOR/PTEN/NOS1	3
GO:0099173	postsynapse organization	2/20	173/18866	0.0142528	0.0407192	0.0173264	INSR/PTEN	2
GO:0016049	cell growth	3/20	490/18866	0.0142895	0.0407641	0.0173455	STK11/MTOR/PPARA	3
GO:0001659	temperature homeostasis	2/20	174/18866	0.0144094	0.0408591	0.0173859	STK11/LEP	2
GO:0016311	dephosphorylation	3/20	492/18866	0.0144461	0.0408591	0.0173859	STK11/MTOR/PTEN	3
GO:0050680	negative regulation of epithelial cell proliferation	2/20	175/18866	0.0145668	0.0408591	0.0173859	STK11/PTEN	2
GO:0010889	regulation of sequestering of triglyceride	1/20	14/18866	0.0147447	0.0408591	0.0173859	PPARA	1
GO:0035358	regulation of peroxisome proliferator activated receptor signaling pathway	1/20	14/18866	0.0147447	0.0408591	0.0173859	LEP	1
GO:0042762	regulation of sulfur metabolic process	1/20	14/18866	0.0147447	0.0408591	0.0173859	SP1	1
GO:0045059	positive thymic T cell selection	1/20	14/18866	0.0147447	0.0408591	0.0173859	STK11	1
GO:0048681	negative regulation of axon regeneration	1/20	14/18866	0.0147447	0.0408591	0.0173859	PTEN	1
GO:0051645	Golgi localization	1/20	14/18866	0.0147447	0.0408591	0.0173859	STK11	1
GO:0051709	regulation of killing of cells of other organism	1/20	14/18866	0.0147447	0.0408591	0.0173859	NOS2	1
GO:0061051	positive regulation of cell growth involved in cardiac muscle cell development	1/20	14/18866	0.0147447	0.0408591	0.0173859	MTOR	1
GO:0072425	signal transduction involved in G2 DNA damage checkpoint	1/20	14/18866	0.0147447	0.0408591	0.0173859	ATM	1
GO:0090399	replicative senescence	1/20	14/18866	0.0147447	0.0408591	0.0173859	ATM	1
GO:0099550	trans-synaptic signaling, modulating synaptic transmission	1/20	14/18866	0.0147447	0.0408591	0.0173859	PLAT	1
GO:0106070	regulation of adenylate cyclase-activating G protein-coupled receptor signaling pathway	1/20	14/18866	0.0147447	0.0408591	0.0173859	NOS1	1
GO:1901836	regulation of transcription of nucleolar large rRNA by RNA polymerase I	1/20	14/18866	0.0147447	0.0408591	0.0173859	MTOR	1
GO:1902894	negative regulation of pri-miRNA transcription by RNA polymerase II	1/20	14/18866	0.0147447	0.0408591	0.0173859	PPARA	1
GO:1903624	regulation of DNA catabolic process	1/20	14/18866	0.0147447	0.0408591	0.0173859	ATM	1
GO:1904668	positive regulation of ubiquitin protein ligase activity	1/20	14/18866	0.0147447	0.0408591	0.0173859	PTEN	1
GO:1990822	basic amino acid transmembrane transport	1/20	14/18866	0.0147447	0.0408591	0.0173859	SLC22A2	1
GO:0048771	tissue remodeling	2/20	178/18866	0.0150434	0.0416273	0.0177128	NOS3/LEP	2
GO:0008361	regulation of cell size	2/20	181/18866	0.0155268	0.0424205	0.0180503	MTOR/PTEN	2
GO:1905330	regulation of morphogenesis of an epithelium	2/20	181/18866	0.0155268	0.0424205	0.0180503	MTOR/PTEN	2
GO:0071346	cellular response to interferon-gamma	2/20	182/18866	0.0156894	0.0424205	0.0180503	MRC1/NOS2	2
GO:0090316	positive regulation of intracellular protein transport	2/20	182/18866	0.0156894	0.0424205	0.0180503	PRKAA1/LEP	2
GO:2001252	positive regulation of chromosome organization	2/20	182/18866	0.0156894	0.0424205	0.0180503	ATM/NOS1	2
GO:0014733	regulation of skeletal muscle adaptation	1/20	15/18866	0.01579	0.0424205	0.0180503	MTOR	1
GO:0030238	male sex determination	1/20	15/18866	0.01579	0.0424205	0.0180503	INSR	1
GO:0032274	gonadotropin secretion	1/20	15/18866	0.01579	0.0424205	0.0180503	LEP	1
GO:0033151	V(D)J recombination	1/20	15/18866	0.01579	0.0424205	0.0180503	ATM	1
GO:0042159	lipoprotein catabolic process	1/20	15/18866	0.01579	0.0424205	0.0180503	ATM	1
GO:0043517	positive regulation of DNA damage response, signal transduction by p53 class mediator	1/20	15/18866	0.01579	0.0424205	0.0180503	ATM	1
GO:0045820	negative regulation of glycolytic process	1/20	15/18866	0.01579	0.0424205	0.0180503	PPARA	1
GO:0050746	regulation of lipoprotein metabolic process	1/20	15/18866	0.01579	0.0424205	0.0180503	LEP	1
GO:0051589	negative regulation of neurotransmitter transport	1/20	15/18866	0.01579	0.0424205	0.0180503	NOS1	1
GO:0051608	histamine transport	1/20	15/18866	0.01579	0.0424205	0.0180503	SLC22A2	1
GO:0060134	prepulse inhibition	1/20	15/18866	0.01579	0.0424205	0.0180503	PTEN	1
GO:0070571	negative regulation of neuron projection regeneration	1/20	15/18866	0.01579	0.0424205	0.0180503	PTEN	1
GO:0070885	negative regulation of calcineurin-NFAT signaling cascade	1/20	15/18866	0.01579	0.0424205	0.0180503	MTOR	1
GO:0106057	negative regulation of calcineurin-mediated signaling	1/20	15/18866	0.01579	0.0424205	0.0180503	MTOR	1
GO:1902043	positive regulation of extrinsic apoptotic signaling pathway via death domain receptors	1/20	15/18866	0.01579	0.0424205	0.0180503	PTEN	1
GO:1903960	negative regulation of anion transmembrane transport	1/20	15/18866	0.01579	0.0424205	0.0180503	MTOR	1
GO:0055001	muscle cell development	2/20	183/18866	0.0158527	0.0425301	0.0180969	MTOR/PPARA	2
GO:2000045	regulation of G1/S transition of mitotic cell cycle	2/20	185/18866	0.0161816	0.0433525	0.0184469	ATM/PTEN	2
GO:0050770	regulation of axonogenesis	2/20	186/18866	0.0163472	0.0436752	0.0185842	STK11/PTEN	2
GO:0051147	regulation of muscle cell differentiation	2/20	186/18866	0.0163472	0.0436752	0.0185842	MTOR/PPARA	2
GO:0045333	cellular respiration	2/20	187/18866	0.0165135	0.0439827	0.018715	PIK3CA/NOS2	2
GO:0051783	regulation of nuclear division	2/20	188/18866	0.0166805	0.0439827	0.018715	INSR/ATM	2
GO:0071478	cellular response to radiation	2/20	188/18866	0.0166805	0.0439827	0.018715	STK11/ATM	2
GO:0002295	T-helper cell lineage commitment	1/20	16/18866	0.0168342	0.0439827	0.018715	MTOR	1
GO:0006206	pyrimidine nucleobase metabolic process	1/20	16/18866	0.0168342	0.0439827	0.018715	MTOR	1
GO:0006390	mitochondrial transcription	1/20	16/18866	0.0168342	0.0439827	0.018715	PRKAA1	1
GO:0014744	positive regulation of muscle adaptation	1/20	16/18866	0.0168342	0.0439827	0.018715	MTOR	1
GO:0021542	dentate gyrus development	1/20	16/18866	0.0168342	0.0439827	0.018715	PTEN	1
GO:0046325	negative regulation of glucose import	1/20	16/18866	0.0168342	0.0439827	0.018715	LEP	1
GO:0046855	inositol phosphate dephosphorylation	1/20	16/18866	0.0168342	0.0439827	0.018715	PTEN	1
GO:0050774	negative regulation of dendrite morphogenesis	1/20	16/18866	0.0168342	0.0439827	0.018715	PTEN	1
GO:0071380	cellular response to prostaglandin E stimulus	1/20	16/18866	0.0168342	0.0439827	0.018715	PRKAA1	1
GO:0086103	G protein-coupled receptor signaling pathway involved in heart process	1/20	16/18866	0.0168342	0.0439827	0.018715	NOS1	1
GO:0090069	regulation of ribosome biogenesis	1/20	16/18866	0.0168342	0.0439827	0.018715	PTEN	1
GO:0097091	synaptic vesicle clustering	1/20	16/18866	0.0168342	0.0439827	0.018715	PTEN	1
GO:1902514	regulation of calcium ion transmembrane transport via high voltage-gated calcium channel	1/20	16/18866	0.0168342	0.0439827	0.018715	NOS1	1
GO:0043534	blood vessel endothelial cell migration	2/20	189/18866	0.0168483	0.0439827	0.018715	SP1/NOS3	2
GO:0030308	negative regulation of cell growth	2/20	190/18866	0.0170168	0.0443031	0.0188514	STK11/PPARA	2
GO:0051048	negative regulation of secretion	2/20	190/18866	0.0170168	0.0443031	0.0188514	LEP/IRS1	2
GO:0021953	central nervous system neuron differentiation	2/20	192/18866	0.0173559	0.0451255	0.0192013	PTEN/LEP	2
GO:0050731	positive regulation of peptidyl-tyrosine phosphorylation	2/20	195/18866	0.0178701	0.0452068	0.0192359	MTOR/LEP	2
GO:1902275	regulation of chromatin organization	2/20	195/18866	0.0178701	0.0452068	0.0192359	ATM/NOS1	2
GO:0003184	pulmonary valve morphogenesis	1/20	17/18866	0.0178773	0.0452068	0.0192359	NOS3	1
GO:0010224	response to UV-B	1/20	17/18866	0.0178773	0.0452068	0.0192359	STK11	1
GO:0014067	negative regulation of phosphatidylinositol 3-kinase signaling	1/20	17/18866	0.0178773	0.0452068	0.0192359	PTEN	1
GO:0030299	intestinal cholesterol absorption	1/20	17/18866	0.0178773	0.0452068	0.0192359	LEP	1
GO:0030730	sequestering of triglyceride	1/20	17/18866	0.0178773	0.0452068	0.0192359	PPARA	1
GO:0030889	negative regulation of B cell proliferation	1/20	17/18866	0.0178773	0.0452068	0.0192359	ATM	1
GO:0031000	response to caffeine	1/20	17/18866	0.0178773	0.0452068	0.0192359	PRKAA1	1
GO:0042790	nucleolar large rRNA transcription by RNA polymerase I	1/20	17/18866	0.0178773	0.0452068	0.0192359	MTOR	1
GO:0043923	positive regulation by host of viral transcription	1/20	17/18866	0.0178773	0.0452068	0.0192359	SP1	1
GO:0045722	positive regulation of gluconeogenesis	1/20	17/18866	0.0178773	0.0452068	0.0192359	PPARA	1
GO:0046838	phosphorylated carbohydrate dephosphorylation	1/20	17/18866	0.0178773	0.0452068	0.0192359	PTEN	1
GO:0051580	regulation of neurotransmitter uptake	1/20	17/18866	0.0178773	0.0452068	0.0192359	NOS1	1
GO:0055089	fatty acid homeostasis	1/20	17/18866	0.0178773	0.0452068	0.0192359	PRKAA1	1
GO:0060263	regulation of respiratory burst	1/20	17/18866	0.0178773	0.0452068	0.0192359	INSR	1
GO:0070166	enamel mineralization	1/20	17/18866	0.0178773	0.0452068	0.0192359	PPARA	1
GO:0090494	dopamine uptake	1/20	17/18866	0.0178773	0.0452068	0.0192359	SLC22A2	1
GO:1900242	regulation of synaptic vesicle endocytosis	1/20	17/18866	0.0178773	0.0452068	0.0192359	SLC2A4	1
GO:1905331	negative regulation of morphogenesis of an epithelium	1/20	17/18866	0.0178773	0.0452068	0.0192359	PTEN	1
GO:2000811	negative regulation of anoikis	1/20	17/18866	0.0178773	0.0452068	0.0192359	PIK3CA	1
GO:0007565	female pregnancy	2/20	196/18866	0.018043	0.0455661	0.0193888	MTOR/LEP	2
GO:0007626	locomotory behavior	2/20	198/18866	0.0183908	0.0463237	0.0197112	MTOR/PTEN	2
GO:0043112	receptor metabolic process	2/20	198/18866	0.0183908	0.0463237	0.0197112	INSR/PPARA	2
GO:0099504	synaptic vesicle cycle	2/20	199/18866	0.0185658	0.0467038	0.0198729	PTEN/SLC2A4	2
GO:0006677	glycosylceramide metabolic process	1/20	18/18866	0.0189194	0.0467435	0.0198898	PRKAA1	1
GO:0010523	negative regulation of calcium ion transport into cytosol	1/20	18/18866	0.0189194	0.0467435	0.0198898	NOS1	1
GO:0010885	regulation of cholesterol storage	1/20	18/18866	0.0189194	0.0467435	0.0198898	PPARA	1
GO:0033194	response to hydroperoxide	1/20	18/18866	0.0189194	0.0467435	0.0198898	SP1	1
GO:0043217	myelin maintenance	1/20	18/18866	0.0189194	0.0467435	0.0198898	PTEN	1
GO:0046112	nucleobase biosynthetic process	1/20	18/18866	0.0189194	0.0467435	0.0198898	MTOR	1
GO:0051895	negative regulation of focal adhesion assembly	1/20	18/18866	0.0189194	0.0467435	0.0198898	PTEN	1
GO:0061577	calcium ion transmembrane transport via high voltage-gated calcium channel	1/20	18/18866	0.0189194	0.0467435	0.0198898	NOS1	1
GO:0070200	establishment of protein localization to telomere	1/20	18/18866	0.0189194	0.0467435	0.0198898	ATM	1
GO:0071545	inositol phosphate catabolic process	1/20	18/18866	0.0189194	0.0467435	0.0198898	PTEN	1
GO:0090493	catecholamine uptake	1/20	18/18866	0.0189194	0.0467435	0.0198898	SLC22A2	1
GO:0097107	postsynaptic density assembly	1/20	18/18866	0.0189194	0.0467435	0.0198898	PTEN	1
GO:0150118	negative regulation of cell-substrate junction organization	1/20	18/18866	0.0189194	0.0467435	0.0198898	PTEN	1
GO:2000303	regulation of ceramide biosynthetic process	1/20	18/18866	0.0189194	0.0467435	0.0198898	PRKAA1	1
GO:0034341	response to interferon-gamma	2/20	202/18866	0.019095	0.0471173	0.0200488	MRC1/NOS2	2
GO:0006473	protein acetylation	2/20	203/18866	0.0192729	0.0474956	0.0202098	PRKAA1/NOS1	2
GO:0050852	T cell receptor signaling pathway	2/20	206/18866	0.0198106	0.0484504	0.0206161	STK11/PIK3CA	2
GO:1902806	regulation of cell cycle G1/S phase transition	2/20	206/18866	0.0198106	0.0484504	0.0206161	ATM/PTEN	2
GO:0010544	negative regulation of platelet activation	1/20	19/18866	0.0199605	0.0484504	0.0206161	NOS3	1
GO:0010663	positive regulation of striated muscle cell apoptotic process	1/20	19/18866	0.0199605	0.0484504	0.0206161	PTEN	1
GO:0010666	positive regulation of cardiac muscle cell apoptotic process	1/20	19/18866	0.0199605	0.0484504	0.0206161	PTEN	1
GO:0015802	basic amino acid transport	1/20	19/18866	0.0199605	0.0484504	0.0206161	SLC22A2	1
GO:0043373	CD4-positive, alpha-beta T cell lineage commitment	1/20	19/18866	0.0199605	0.0484504	0.0206161	MTOR	1
GO:0045063	T-helper 1 cell differentiation	1/20	19/18866	0.0199605	0.0484504	0.0206161	MTOR	1
GO:0060252	positive regulation of glial cell proliferation	1/20	19/18866	0.0199605	0.0484504	0.0206161	MTOR	1
GO:0090153	regulation of sphingolipid biosynthetic process	1/20	19/18866	0.0199605	0.0484504	0.0206161	PRKAA1	1
GO:0098856	intestinal lipid absorption	1/20	19/18866	0.0199605	0.0484504	0.0206161	LEP	1
GO:1905038	regulation of membrane lipid metabolic process	1/20	19/18866	0.0199605	0.0484504	0.0206161	PRKAA1	1
GO:0050866	negative regulation of cell activation	2/20	207/18866	0.0199913	0.0484644	0.020622	ATM/NOS3	2
GO:0045766	positive regulation of angiogenesis	2/20	208/18866	0.0201726	0.048843	0.0207831	SP1/NOS3	2
GO:0030100	regulation of endocytosis	2/20	210/18866	0.0205374	0.0496642	0.0211326	INSR/SLC2A4	2
GO:0002703	regulation of leukocyte mediated immunity	2/20	211/18866	0.0207209	0.049983	0.0212682	NOS2/LEP	2
GO:0031396	regulation of protein ubiquitination	2/20	211/18866	0.0207209	0.049983	0.0212682	MTOR/PTEN	2
GO:0051650	establishment of vesicle localization	2/20	212/18866	0.0209051	0.0500343	0.02129	STK11/SLC2A4	2
GO:0051701	interaction with host	2/20	212/18866	0.0209051	0.0500343	0.02129	MRC1/INSR	2
GO:1901215	negative regulation of neuron death	2/20	212/18866	0.0209051	0.0500343	0.02129	PPARA/PIK3CA	2
GO:0002902	regulation of B cell apoptotic process	1/20	20/18866	0.0210005	0.0500343	0.02129	PTEN	1
GO:0010878	cholesterol storage	1/20	20/18866	0.0210005	0.0500343	0.02129	PPARA	1
GO:0043931	ossification involved in bone maturation	1/20	20/18866	0.0210005	0.0500343	0.02129	LEP	1
GO:0043950	positive regulation of cAMP-mediated signaling	1/20	20/18866	0.0210005	0.0500343	0.02129	NOS1	1
GO:0097062	dendritic spine maintenance	1/20	20/18866	0.0210005	0.0500343	0.02129	INSR	1
GO:1902004	positive regulation of amyloid-beta formation	1/20	20/18866	0.0210005	0.0500343	0.02129	SP1	1
GO:1905939	regulation of gonad development	1/20	20/18866	0.0210005	0.0500343	0.02129	INSR	1
GO:0043523	regulation of neuron apoptotic process	2/20	214/18866	0.0212754	0.0505651	0.0215159	PIK3CA/ATM	2
GO:0050870	positive regulation of T cell activation	2/20	214/18866	0.0212754	0.0505651	0.0215159	PIK3CA/LEP	2
GO:0002363	alpha-beta T cell lineage commitment	1/20	21/18866	0.0220394	0.0515584	0.0219385	MTOR	1
GO:0003177	pulmonary valve development	1/20	21/18866	0.0220394	0.0515584	0.0219385	NOS3	1
GO:0010829	negative regulation of glucose transmembrane transport	1/20	21/18866	0.0220394	0.0515584	0.0219385	LEP	1
GO:0010893	positive regulation of steroid biosynthetic process	1/20	21/18866	0.0220394	0.0515584	0.0219385	PRKAA1	1
GO:0032516	positive regulation of phosphoprotein phosphatase activity	1/20	21/18866	0.0220394	0.0515584	0.0219385	MTOR	1
GO:0035357	peroxisome proliferator activated receptor signaling pathway	1/20	21/18866	0.0220394	0.0515584	0.0219385	LEP	1
GO:0044241	lipid digestion	1/20	21/18866	0.0220394	0.0515584	0.0219385	LEP	1
GO:0045943	positive regulation of transcription by RNA polymerase I	1/20	21/18866	0.0220394	0.0515584	0.0219385	MTOR	1
GO:0098698	postsynaptic specialization assembly	1/20	21/18866	0.0220394	0.0515584	0.0219385	PTEN	1
GO:1900543	negative regulation of purine nucleotide metabolic process	1/20	21/18866	0.0220394	0.0515584	0.0219385	PPARA	1
GO:1902307	positive regulation of sodium ion transmembrane transport	1/20	21/18866	0.0220394	0.0515584	0.0219385	NOS1	1
GO:1903978	regulation of microglial cell activation	1/20	21/18866	0.0220394	0.0515584	0.0219385	ATM	1
GO:2000269	regulation of fibroblast apoptotic process	1/20	21/18866	0.0220394	0.0515584	0.0219385	PIK3CA	1
GO:0050670	regulation of lymphocyte proliferation	2/20	219/18866	0.0222135	0.0519029	0.0220851	ATM/LEP	2
GO:0099003	vesicle-mediated transport in synapse	2/20	220/18866	0.0224031	0.052283	0.0222469	PTEN/SLC2A4	2
GO:0032944	regulation of mononuclear cell proliferation	2/20	221/18866	0.0225935	0.0526637	0.0224089	ATM/LEP	2
GO:0006071	glycerol metabolic process	1/20	22/18866	0.0230773	0.0533422	0.0226976	LEP	1
GO:0043369	CD4-positive or CD8-positive, alpha-beta T cell lineage commitment	1/20	22/18866	0.0230773	0.0533422	0.0226976	MTOR	1
GO:0045061	thymic T cell selection	1/20	22/18866	0.0230773	0.0533422	0.0226976	STK11	1
GO:0045980	negative regulation of nucleotide metabolic process	1/20	22/18866	0.0230773	0.0533422	0.0226976	PPARA	1
GO:0050765	negative regulation of phagocytosis	1/20	22/18866	0.0230773	0.0533422	0.0226976	PTEN	1
GO:0071379	cellular response to prostaglandin stimulus	1/20	22/18866	0.0230773	0.0533422	0.0226976	PRKAA1	1
GO:1901798	positive regulation of signal transduction by p53 class mediator	1/20	22/18866	0.0230773	0.0533422	0.0226976	ATM	1
GO:0044706	multi-multicellular organism process	2/20	226/18866	0.0235554	0.0543823	0.0231402	MTOR/LEP	2
GO:0006359	regulation of transcription by RNA polymerase III	1/20	23/18866	0.0241142	0.0549476	0.0233807	MTOR	1
GO:0007617	mating behavior	1/20	23/18866	0.0241142	0.0549476	0.0233807	PTEN	1
GO:0022010	central nervous system myelination	1/20	23/18866	0.0241142	0.0549476	0.0233807	PTEN	1
GO:0031639	plasminogen activation	1/20	23/18866	0.0241142	0.0549476	0.0233807	PLAT	1
GO:0032291	axon ensheathment in central nervous system	1/20	23/18866	0.0241142	0.0549476	0.0233807	PTEN	1
GO:0034063	stress granule assembly	1/20	23/18866	0.0241142	0.0549476	0.0233807	PRKAA1	1
GO:0048714	positive regulation of oligodendrocyte differentiation	1/20	23/18866	0.0241142	0.0549476	0.0233807	MTOR	1
GO:0060044	negative regulation of cardiac muscle cell proliferation	1/20	23/18866	0.0241142	0.0549476	0.0233807	PTEN	1
GO:0070977	bone maturation	1/20	23/18866	0.0241142	0.0549476	0.0233807	LEP	1
GO:2000726	negative regulation of cardiac muscle cell differentiation	1/20	23/18866	0.0241142	0.0549476	0.0233807	PPARA	1
GO:0006836	neurotransmitter transport	2/20	229/18866	0.0241406	0.0549476	0.0233807	SLC22A2/NOS1	2
GO:0048762	mesenchymal cell differentiation	2/20	229/18866	0.0241406	0.0549476	0.0233807	MTOR/PTEN	2
GO:0010001	glial cell differentiation	2/20	230/18866	0.024337	0.0552001	0.0234881	MTOR/PTEN	2
GO:0097191	extrinsic apoptotic signaling pathway	2/20	230/18866	0.024337	0.0552001	0.0234881	PTEN/NOS3	2
GO:0098657	import into cell	2/20	230/18866	0.024337	0.0552001	0.0234881	SLC22A2/NOS1	2
GO:0007095	mitotic G2 DNA damage checkpoint	1/20	24/18866	0.02515	0.0561238	0.0238812	ATM	1
GO:0010869	regulation of receptor biosynthetic process	1/20	24/18866	0.02515	0.0561238	0.0238812	PPARA	1
GO:0030325	adrenal gland development	1/20	24/18866	0.02515	0.0561238	0.0238812	INSR	1
GO:0032891	negative regulation of organic acid transport	1/20	24/18866	0.02515	0.0561238	0.0238812	LEP	1
GO:0034505	tooth mineralization	1/20	24/18866	0.02515	0.0561238	0.0238812	PPARA	1
GO:0034695	response to prostaglandin E	1/20	24/18866	0.02515	0.0561238	0.0238812	PRKAA1	1
GO:0044346	fibroblast apoptotic process	1/20	24/18866	0.02515	0.0561238	0.0238812	PIK3CA	1
GO:0050995	negative regulation of lipid catabolic process	1/20	24/18866	0.02515	0.0561238	0.0238812	PRKAA1	1
GO:0051446	positive regulation of meiotic cell cycle	1/20	24/18866	0.02515	0.0561238	0.0238812	INSR	1
GO:0097186	amelogenesis	1/20	24/18866	0.02515	0.0561238	0.0238812	PPARA	1
GO:1902993	positive regulation of amyloid precursor protein catabolic process	1/20	24/18866	0.02515	0.0561238	0.0238812	SP1	1
GO:1903429	regulation of cell maturation	1/20	24/18866	0.02515	0.0561238	0.0238812	MTOR	1
GO:1904666	regulation of ubiquitin protein ligase activity	1/20	24/18866	0.02515	0.0561238	0.0238812	PTEN	1
GO:2000209	regulation of anoikis	1/20	24/18866	0.02515	0.0561238	0.0238812	PIK3CA	1
GO:0000302	response to reactive oxygen species	2/20	235/18866	0.0253291	0.0561999	0.0239135	PRKAA1/NOS3	2
GO:0001505	regulation of neurotransmitter levels	2/20	235/18866	0.0253291	0.0561999	0.0239135	SLC22A2/NOS1	2
GO:0071695	anatomical structure maturation	2/20	235/18866	0.0253291	0.0561999	0.0239135	MTOR/LEP	2
GO:1903039	positive regulation of leukocyte cell-cell adhesion	2/20	235/18866	0.0253291	0.0561999	0.0239135	PIK3CA/LEP	2
GO:1904018	positive regulation of vasculature development	2/20	235/18866	0.0253291	0.0561999	0.0239135	SP1/NOS3	2
GO:0010594	regulation of endothelial cell migration	2/20	238/18866	0.0259323	0.0573105	0.0243861	SP1/NOS3	2
GO:0000729	DNA double-strand break processing	1/20	25/18866	0.0261847	0.0573105	0.0243861	ATM	1
GO:0002092	positive regulation of receptor internalization	1/20	25/18866	0.0261847	0.0573105	0.0243861	INSR	1
GO:0007530	sex determination	1/20	25/18866	0.0261847	0.0573105	0.0243861	INSR	1
GO:0008334	histone mRNA metabolic process	1/20	25/18866	0.0261847	0.0573105	0.0243861	ATM	1
GO:0010592	positive regulation of lamellipodium assembly	1/20	25/18866	0.0261847	0.0573105	0.0243861	MTOR	1
GO:0015874	norepinephrine transport	1/20	25/18866	0.0261847	0.0573105	0.0243861	SLC22A2	1
GO:0019400	alditol metabolic process	1/20	25/18866	0.0261847	0.0573105	0.0243861	LEP	1
GO:0060259	regulation of feeding behavior	1/20	25/18866	0.0261847	0.0573105	0.0243861	MTOR	1
GO:1903421	regulation of synaptic vesicle recycling	1/20	25/18866	0.0261847	0.0573105	0.0243861	SLC2A4	1
GO:1905564	positive regulation of vascular endothelial cell proliferation	1/20	25/18866	0.0261847	0.0573105	0.0243861	SP1	1
GO:1905809	negative regulation of synapse organization	1/20	25/18866	0.0261847	0.0573105	0.0243861	PTEN	1
GO:0032886	regulation of microtubule-based process	2/20	240/18866	0.0263377	0.0575153	0.0244733	STK11/PRKAA1	2
GO:0070663	regulation of leukocyte proliferation	2/20	240/18866	0.0263377	0.0575153	0.0244733	ATM/LEP	2
GO:0006814	sodium ion transport	2/20	241/18866	0.0265413	0.0578948	0.0246347	NOS1/NOS3	2
GO:1903320	regulation of protein modification by small protein conjugation or removal	2/20	242/18866	0.0267457	0.0582749	0.0247965	MTOR/PTEN	2
GO:0001783	B cell apoptotic process	1/20	26/18866	0.0272184	0.0585151	0.0248987	PTEN	1
GO:0002227	innate immune response in mucosa	1/20	26/18866	0.0272184	0.0585151	0.0248987	NOS2	1
GO:0006688	glycosphingolipid biosynthetic process	1/20	26/18866	0.0272184	0.0585151	0.0248987	PRKAA1	1
GO:0019430	removal of superoxide radicals	1/20	26/18866	0.0272184	0.0585151	0.0248987	NOS3	1
GO:0042730	fibrinolysis	1/20	26/18866	0.0272184	0.0585151	0.0248987	PLAT	1
GO:0043501	skeletal muscle adaptation	1/20	26/18866	0.0272184	0.0585151	0.0248987	MTOR	1
GO:0046174	polyol catabolic process	1/20	26/18866	0.0272184	0.0585151	0.0248987	PTEN	1
GO:0048643	positive regulation of skeletal muscle tissue development	1/20	26/18866	0.0272184	0.0585151	0.0248987	PRKAA1	1
GO:0060074	synapse maturation	1/20	26/18866	0.0272184	0.0585151	0.0248987	PTEN	1
GO:0060314	regulation of ryanodine-sensitive calcium-release channel activity	1/20	26/18866	0.0272184	0.0585151	0.0248987	NOS1	1
GO:1904353	regulation of telomere capping	1/20	26/18866	0.0272184	0.0585151	0.0248987	ATM	1
GO:1904861	excitatory synapse assembly	1/20	26/18866	0.0272184	0.0585151	0.0248987	PTEN	1
GO:0051402	neuron apoptotic process	2/20	245/18866	0.0273625	0.0587597	0.0250028	PIK3CA/ATM	2
GO:0043543	protein acylation	2/20	248/18866	0.0279852	0.0600303	0.0255434	PRKAA1/NOS1	2
GO:0002021	response to dietary excess	1/20	27/18866	0.0282511	0.0601345	0.0255878	LEP	1
GO:0048520	positive regulation of behavior	1/20	27/18866	0.0282511	0.0601345	0.0255878	MTOR	1
GO:0048799	animal organ maturation	1/20	27/18866	0.0282511	0.0601345	0.0255878	LEP	1
GO:0051953	negative regulation of amine transport	1/20	27/18866	0.0282511	0.0601345	0.0255878	LEP	1
GO:0070199	establishment of protein localization to chromosome	1/20	27/18866	0.0282511	0.0601345	0.0255878	ATM	1
GO:0071514	genetic imprinting	1/20	27/18866	0.0282511	0.0601345	0.0255878	PIK3CA	1
GO:1905208	negative regulation of cardiocyte differentiation	1/20	27/18866	0.0282511	0.0601345	0.0255878	PPARA	1
GO:1901991	negative regulation of mitotic cell cycle phase transition	2/20	251/18866	0.0286137	0.0608393	0.0258877	ATM/PTEN	2
GO:0051924	regulation of calcium ion transport	2/20	253/18866	0.0290358	0.0611874	0.0260358	NOS1/NOS3	2
GO:0051321	meiotic cell cycle	2/20	254/18866	0.0292478	0.0611874	0.0260358	INSR/ATM	2
GO:0001964	startle response	1/20	28/18866	0.0292828	0.0611874	0.0260358	PTEN	1
GO:0002360	T cell lineage commitment	1/20	28/18866	0.0292828	0.0611874	0.0260358	MTOR	1
GO:0003180	aortic valve morphogenesis	1/20	28/18866	0.0292828	0.0611874	0.0260358	NOS3	1
GO:0031645	negative regulation of nervous system process	1/20	28/18866	0.0292828	0.0611874	0.0260358	PTEN	1
GO:0032800	receptor biosynthetic process	1/20	28/18866	0.0292828	0.0611874	0.0260358	PPARA	1
GO:0045745	positive regulation of G protein-coupled receptor signaling pathway	1/20	28/18866	0.0292828	0.0611874	0.0260358	NOS1	1
GO:0051647	nucleus localization	1/20	28/18866	0.0292828	0.0611874	0.0260358	MTOR	1
GO:0071450	cellular response to oxygen radical	1/20	28/18866	0.0292828	0.0611874	0.0260358	NOS3	1
GO:0071451	cellular response to superoxide	1/20	28/18866	0.0292828	0.0611874	0.0260358	NOS3	1
GO:0071880	adenylate cyclase-activating adrenergic receptor signaling pathway	1/20	28/18866	0.0292828	0.0611874	0.0260358	NOS1	1
GO:1902932	positive regulation of alcohol biosynthetic process	1/20	28/18866	0.0292828	0.0611874	0.0260358	PRKAA1	1
GO:1903579	negative regulation of ATP metabolic process	1/20	28/18866	0.0292828	0.0611874	0.0260358	PPARA	1
GO:2000171	negative regulation of dendrite development	1/20	28/18866	0.0292828	0.0611874	0.0260358	PTEN	1
GO:2000463	positive regulation of excitatory postsynaptic potential	1/20	28/18866	0.0292828	0.0611874	0.0260358	PTEN	1
GO:0008016	regulation of heart contraction	2/20	256/18866	0.0296738	0.0619376	0.026355	NOS1/NOS3	2
GO:0031334	positive regulation of protein-containing complex assembly	2/20	257/18866	0.0298877	0.0623169	0.0265164	MTOR/ATM	2
GO:0019048	modulation by virus of host process	1/20	29/18866	0.0303134	0.0626648	0.0266644	INSR	1
GO:0033032	regulation of myeloid cell apoptotic process	1/20	29/18866	0.0303134	0.0626648	0.0266644	PTEN	1
GO:0048679	regulation of axon regeneration	1/20	29/18866	0.0303134	0.0626648	0.0266644	PTEN	1
GO:0048873	homeostasis of number of cells within a tissue	1/20	29/18866	0.0303134	0.0626648	0.0266644	NOS3	1
GO:0050901	leukocyte tethering or rolling	1/20	29/18866	0.0303134	0.0626648	0.0266644	LEP	1
GO:0090344	negative regulation of cell aging	1/20	29/18866	0.0303134	0.0626648	0.0266644	PTEN	1
GO:1901017	negative regulation of potassium ion transmembrane transporter activity	1/20	29/18866	0.0303134	0.0626648	0.0266644	PTEN	1
GO:2000727	positive regulation of cardiac muscle cell differentiation	1/20	29/18866	0.0303134	0.0626648	0.0266644	MTOR	1
GO:0001894	tissue homeostasis	2/20	261/18866	0.0307496	0.0634989	0.0270194	STK11/NOS3	2
GO:0061448	connective tissue development	2/20	262/18866	0.0309667	0.0636264	0.0270736	PIK3CA/LEP	2
GO:0050730	regulation of peptidyl-tyrosine phosphorylation	2/20	263/18866	0.0311843	0.0636264	0.0270736	MTOR/LEP	2
GO:0000303	response to superoxide	1/20	30/18866	0.0313429	0.0636264	0.0270736	NOS3	1
GO:0019098	reproductive behavior	1/20	30/18866	0.0313429	0.0636264	0.0270736	PTEN	1
GO:0030511	positive regulation of transforming growth factor beta receptor signaling pathway	1/20	30/18866	0.0313429	0.0636264	0.0270736	STK11	1
GO:0033137	negative regulation of peptidyl-serine phosphorylation	1/20	30/18866	0.0313429	0.0636264	0.0270736	PTEN	1
GO:0035066	positive regulation of histone acetylation	1/20	30/18866	0.0313429	0.0636264	0.0270736	NOS1	1
GO:0038111	interleukin-7-mediated signaling pathway	1/20	30/18866	0.0313429	0.0636264	0.0270736	IRS1	1
GO:0044030	regulation of DNA methylation	1/20	30/18866	0.0313429	0.0636264	0.0270736	PIK3CA	1
GO:0062125	regulation of mitochondrial gene expression	1/20	30/18866	0.0313429	0.0636264	0.0270736	PRKAA1	1
GO:0070168	negative regulation of biomineral tissue development	1/20	30/18866	0.0313429	0.0636264	0.0270736	NOS3	1
GO:0070198	protein localization to chromosome, telomeric region	1/20	30/18866	0.0313429	0.0636264	0.0270736	ATM	1
GO:0071480	cellular response to gamma radiation	1/20	30/18866	0.0313429	0.0636264	0.0270736	ATM	1
GO:0110150	negative regulation of biomineralization	1/20	30/18866	0.0313429	0.0636264	0.0270736	NOS3	1
GO:1903846	positive regulation of cellular response to transforming growth factor beta stimulus	1/20	30/18866	0.0313429	0.0636264	0.0270736	STK11	1
GO:2000765	regulation of cytoplasmic translation	1/20	30/18866	0.0313429	0.0636264	0.0270736	MTOR	1
GO:0033157	regulation of intracellular protein transport	2/20	264/18866	0.0314026	0.0636264	0.0270736	PRKAA1/LEP	2
GO:0043406	positive regulation of MAP kinase activity	2/20	264/18866	0.0314026	0.0636264	0.0270736	INSR/PRKAA1	2
GO:0032412	regulation of ion transmembrane transporter activity	2/20	265/18866	0.0316215	0.064003	0.0272338	PTEN/NOS1	2
GO:0000305	response to oxygen radical	1/20	31/18866	0.0323714	0.0646427	0.0275061	NOS3	1
GO:0006356	regulation of transcription by RNA polymerase I	1/20	31/18866	0.0323714	0.0646427	0.0275061	MTOR	1
GO:0007143	female meiotic nuclear division	1/20	31/18866	0.0323714	0.0646427	0.0275061	ATM	1
GO:0014072	response to isoquinoline alkaloid	1/20	31/18866	0.0323714	0.0646427	0.0275061	MTOR	1
GO:0043278	response to morphine	1/20	31/18866	0.0323714	0.0646427	0.0275061	MTOR	1
GO:0045940	positive regulation of steroid metabolic process	1/20	31/18866	0.0323714	0.0646427	0.0275061	PRKAA1	1
GO:0045948	positive regulation of translational initiation	1/20	31/18866	0.0323714	0.0646427	0.0275061	MTOR	1
GO:0046856	phosphatidylinositol dephosphorylation	1/20	31/18866	0.0323714	0.0646427	0.0275061	PTEN	1
GO:0060292	long-term synaptic depression	1/20	31/18866	0.0323714	0.0646427	0.0275061	PTEN	1
GO:0061037	negative regulation of cartilage development	1/20	31/18866	0.0323714	0.0646427	0.0275061	LEP	1
GO:0098868	bone growth	1/20	31/18866	0.0323714	0.0646427	0.0275061	LEP	1
GO:0099068	postsynapse assembly	1/20	31/18866	0.0323714	0.0646427	0.0275061	PTEN	1
GO:1900745	positive regulation of p38MAPK cascade	1/20	31/18866	0.0323714	0.0646427	0.0275061	LEP	1
GO:1901988	negative regulation of cell cycle phase transition	2/20	270/18866	0.0327252	0.0652819	0.027778	ATM/PTEN	2
GO:0003176	aortic valve development	1/20	32/18866	0.0333989	0.0655458	0.0278903	NOS3	1
GO:0010165	response to X-ray	1/20	32/18866	0.0333989	0.0655458	0.0278903	ATM	1
GO:0010743	regulation of macrophage derived foam cell differentiation	1/20	32/18866	0.0333989	0.0655458	0.0278903	PPARA	1
GO:0034694	response to prostaglandin	1/20	32/18866	0.0333989	0.0655458	0.0278903	PRKAA1	1
GO:0038128	ERBB2 signaling pathway	1/20	32/18866	0.0333989	0.0655458	0.0278903	PIK3CA	1
GO:0044818	mitotic G2/M transition checkpoint	1/20	32/18866	0.0333989	0.0655458	0.0278903	ATM	1
GO:0050849	negative regulation of calcium-mediated signaling	1/20	32/18866	0.0333989	0.0655458	0.0278903	MTOR	1
GO:0050869	negative regulation of B cell activation	1/20	32/18866	0.0333989	0.0655458	0.0278903	ATM	1
GO:0070570	regulation of neuron projection regeneration	1/20	32/18866	0.0333989	0.0655458	0.0278903	PTEN	1
GO:0071295	cellular response to vitamin	1/20	32/18866	0.0333989	0.0655458	0.0278903	LEP	1
GO:0071353	cellular response to interleukin-4	1/20	32/18866	0.0333989	0.0655458	0.0278903	MRC1	1
GO:0071875	adrenergic receptor signaling pathway	1/20	32/18866	0.0333989	0.0655458	0.0278903	NOS1	1
GO:0097106	postsynaptic density organization	1/20	32/18866	0.0333989	0.0655458	0.0278903	PTEN	1
GO:1901889	negative regulation of cell junction assembly	1/20	32/18866	0.0333989	0.0655458	0.0278903	PTEN	1
GO:1903955	positive regulation of protein targeting to mitochondrion	1/20	32/18866	0.0333989	0.0655458	0.0278903	PRKAA1	1
GO:1903959	regulation of anion transmembrane transport	1/20	32/18866	0.0333989	0.0655458	0.0278903	MTOR	1
GO:0007281	germ cell development	2/20	275/18866	0.0338442	0.0663524	0.0282335	MTOR/ATM	2
GO:0022898	regulation of transmembrane transporter activity	2/20	276/18866	0.0340698	0.0667272	0.028393	PTEN/NOS1	2
GO:0034504	protein localization to nucleus	2/20	277/18866	0.034296	0.0668825	0.0284591	STK11/LEP	2
GO:0009303	rRNA transcription	1/20	33/18866	0.0344253	0.0668825	0.0284591	MTOR	1
GO:0033028	myeloid cell apoptotic process	1/20	33/18866	0.0344253	0.0668825	0.0284591	PTEN	1
GO:0043552	positive regulation of phosphatidylinositol 3-kinase activity	1/20	33/18866	0.0344253	0.0668825	0.0284591	IRS1	1
GO:0045736	negative regulation of cyclin-dependent protein serine/threonine kinase activity	1/20	33/18866	0.0344253	0.0668825	0.0284591	PTEN	1
GO:1901380	negative regulation of potassium ion transmembrane transport	1/20	33/18866	0.0344253	0.0668825	0.0284591	PTEN	1
GO:1902003	regulation of amyloid-beta formation	1/20	33/18866	0.0344253	0.0668825	0.0284591	SP1	1
GO:1902745	positive regulation of lamellipodium organization	1/20	33/18866	0.0344253	0.0668825	0.0284591	MTOR	1
GO:0022409	positive regulation of cell-cell adhesion	2/20	279/18866	0.0347502	0.067446	0.0286989	PIK3CA/LEP	2
GO:0007094	mitotic spindle assembly checkpoint	1/20	34/18866	0.0354508	0.0677869	0.0288439	ATM	1
GO:0010765	positive regulation of sodium ion transport	1/20	34/18866	0.0354508	0.0677869	0.0288439	NOS1	1
GO:0010922	positive regulation of phosphatase activity	1/20	34/18866	0.0354508	0.0677869	0.0288439	MTOR	1
GO:0031577	spindle checkpoint	1/20	34/18866	0.0354508	0.0677869	0.0288439	ATM	1
GO:0032212	positive regulation of telomere maintenance via telomerase	1/20	34/18866	0.0354508	0.0677869	0.0288439	ATM	1
GO:0032814	regulation of natural killer cell activation	1/20	34/18866	0.0354508	0.0677869	0.0288439	LEP	1
GO:0033198	response to ATP	1/20	34/18866	0.0354508	0.0677869	0.0288439	PTEN	1
GO:0043516	regulation of DNA damage response, signal transduction by p53 class mediator	1/20	34/18866	0.0354508	0.0677869	0.0288439	ATM	1
GO:0046685	response to arsenic-containing substance	1/20	34/18866	0.0354508	0.0677869	0.0288439	PTEN	1
GO:0048854	brain morphogenesis	1/20	34/18866	0.0354508	0.0677869	0.0288439	PTEN	1
GO:0070050	neuron cellular homeostasis	1/20	34/18866	0.0354508	0.0677869	0.0288439	PRKAA1	1
GO:0071173	spindle assembly checkpoint	1/20	34/18866	0.0354508	0.0677869	0.0288439	ATM	1
GO:0071174	mitotic spindle checkpoint	1/20	34/18866	0.0354508	0.0677869	0.0288439	ATM	1
GO:0099084	postsynaptic specialization organization	1/20	34/18866	0.0354508	0.0677869	0.0288439	PTEN	1
GO:1904030	negative regulation of cyclin-dependent protein kinase activity	1/20	34/18866	0.0354508	0.0677869	0.0288439	PTEN	1
GO:0046651	lymphocyte proliferation	2/20	283/18866	0.0356658	0.0681308	0.0289902	ATM/LEP	2
GO:0043270	positive regulation of ion transport	2/20	284/18866	0.0358962	0.0685033	0.0291488	NOS1/LEP	2
GO:0032943	mononuclear cell proliferation	2/20	286/18866	0.0363587	0.0689291	0.0293299	ATM/LEP	2
GO:0140014	mitotic nuclear division	2/20	286/18866	0.0363587	0.0689291	0.0293299	INSR/ATM	2
GO:0002183	cytoplasmic translational initiation	1/20	35/18866	0.0364751	0.0689291	0.0293299	MTOR	1
GO:0003203	endocardial cushion morphogenesis	1/20	35/18866	0.0364751	0.0689291	0.0293299	NOS3	1
GO:0009112	nucleobase metabolic process	1/20	35/18866	0.0364751	0.0689291	0.0293299	MTOR	1
GO:0032228	regulation of synaptic transmission, GABAergic	1/20	35/18866	0.0364751	0.0689291	0.0293299	PTEN	1
GO:0051443	positive regulation of ubiquitin-protein transferase activity	1/20	35/18866	0.0364751	0.0689291	0.0293299	PTEN	1
GO:0060251	regulation of glial cell proliferation	1/20	35/18866	0.0364751	0.0689291	0.0293299	MTOR	1
GO:0070670	response to interleukin-4	1/20	35/18866	0.0364751	0.0689291	0.0293299	MRC1	1
GO:0070884	regulation of calcineurin-NFAT signaling cascade	1/20	35/18866	0.0364751	0.0689291	0.0293299	MTOR	1
GO:0000082	G1/S transition of mitotic cell cycle	2/20	287/18866	0.0365908	0.0690803	0.0293943	ATM/PTEN	2
GO:0010976	positive regulation of neuron projection development	2/20	290/18866	0.0372907	0.0698907	0.0297391	STK11/MTOR	2
GO:0097193	intrinsic apoptotic signaling pathway	2/20	290/18866	0.0372907	0.0698907	0.0297391	STK11/ATM	2
GO:0010543	regulation of platelet activation	1/20	36/18866	0.0374985	0.0698907	0.0297391	NOS3	1
GO:0021955	central nervous system neuron axonogenesis	1/20	36/18866	0.0374985	0.0698907	0.0297391	PTEN	1
GO:0031572	G2 DNA damage checkpoint	1/20	36/18866	0.0374985	0.0698907	0.0297391	ATM	1
GO:0032205	negative regulation of telomere maintenance	1/20	36/18866	0.0374985	0.0698907	0.0297391	ATM	1
GO:0034405	response to fluid shear stress	1/20	36/18866	0.0374985	0.0698907	0.0297391	NOS3	1
GO:0045841	negative regulation of mitotic metaphase/anaphase transition	1/20	36/18866	0.0374985	0.0698907	0.0297391	ATM	1
GO:0046676	negative regulation of insulin secretion	1/20	36/18866	0.0374985	0.0698907	0.0297391	IRS1	1
GO:0051955	regulation of amino acid transport	1/20	36/18866	0.0374985	0.0698907	0.0297391	LEP	1
GO:0097484	dendrite extension	1/20	36/18866	0.0374985	0.0698907	0.0297391	STK11	1
GO:0106056	regulation of calcineurin-mediated signaling	1/20	36/18866	0.0374985	0.0698907	0.0297391	MTOR	1
GO:1905332	positive regulation of morphogenesis of an epithelium	1/20	36/18866	0.0374985	0.0698907	0.0297391	MTOR	1
GO:0032409	regulation of transporter activity	2/20	291/18866	0.0375252	0.0698907	0.0297391	PTEN/NOS1	2
GO:0010614	negative regulation of cardiac muscle hypertrophy	1/20	37/18866	0.0385208	0.0711973	0.0302951	PPARA	1
GO:0043243	positive regulation of protein-containing complex disassembly	1/20	37/18866	0.0385208	0.0711973	0.0302951	INSR	1
GO:0045730	respiratory burst	1/20	37/18866	0.0385208	0.0711973	0.0302951	INSR	1
GO:0090218	positive regulation of lipid kinase activity	1/20	37/18866	0.0385208	0.0711973	0.0302951	IRS1	1
GO:0097242	amyloid-beta clearance	1/20	37/18866	0.0385208	0.0711973	0.0302951	INSR	1
GO:1902100	negative regulation of metaphase/anaphase transition of cell cycle	1/20	37/18866	0.0385208	0.0711973	0.0302951	ATM	1
GO:1904358	positive regulation of telomere maintenance via telomere lengthening	1/20	37/18866	0.0385208	0.0711973	0.0302951	ATM	1
GO:1905314	semi-lunar valve development	1/20	37/18866	0.0385208	0.0711973	0.0302951	NOS3	1
GO:0002385	mucosal immune response	1/20	38/18866	0.039542	0.0724626	0.0308335	NOS2	1
GO:0010591	regulation of lamellipodium assembly	1/20	38/18866	0.039542	0.0724626	0.0308335	MTOR	1
GO:0010661	positive regulation of muscle cell apoptotic process	1/20	38/18866	0.039542	0.0724626	0.0308335	PTEN	1
GO:0010742	macrophage derived foam cell differentiation	1/20	38/18866	0.039542	0.0724626	0.0308335	PPARA	1
GO:0044003	modulation by symbiont of host process	1/20	38/18866	0.039542	0.0724626	0.0308335	INSR	1
GO:0048009	insulin-like growth factor receptor signaling pathway	1/20	38/18866	0.039542	0.0724626	0.0308335	IRS1	1
GO:0051930	regulation of sensory perception of pain	1/20	38/18866	0.039542	0.0724626	0.0308335	MTOR	1
GO:0090077	foam cell differentiation	1/20	38/18866	0.039542	0.0724626	0.0308335	PPARA	1
GO:1903523	negative regulation of blood circulation	1/20	38/18866	0.039542	0.0724626	0.0308335	LEP	1
GO:0007162	negative regulation of cell adhesion	2/20	301/18866	0.0399017	0.0730526	0.0310845	PPARA/PTEN	2
GO:0090068	positive regulation of cell cycle process	2/20	302/18866	0.0401425	0.073424	0.0312426	INSR/ATM	2
GO:0010831	positive regulation of myotube differentiation	1/20	39/18866	0.0405623	0.0737047	0.031362	MTOR	1
GO:0014741	negative regulation of muscle hypertrophy	1/20	39/18866	0.0405623	0.0737047	0.031362	PPARA	1
GO:0034205	amyloid-beta formation	1/20	39/18866	0.0405623	0.0737047	0.031362	SP1	1
GO:0051931	regulation of sensory perception	1/20	39/18866	0.0405623	0.0737047	0.031362	MTOR	1
GO:0071709	membrane assembly	1/20	39/18866	0.0405623	0.0737047	0.031362	PTEN	1
GO:1904706	negative regulation of vascular associated smooth muscle cell proliferation	1/20	39/18866	0.0405623	0.0737047	0.031362	PTEN	1
GO:2000816	negative regulation of mitotic sister chromatid separation	1/20	39/18866	0.0405623	0.0737047	0.031362	ATM	1
GO:0042063	gliogenesis	2/20	307/18866	0.0413549	0.0748544	0.0318512	MTOR/PTEN	2
GO:0045088	regulation of innate immune response	2/20	307/18866	0.0413549	0.0748544	0.0318512	NRAS/LEP	2
GO:0001990	regulation of systemic arterial blood pressure by hormone	1/20	40/18866	0.0415815	0.0748544	0.0318512	NOS3	1
GO:0010613	positive regulation of cardiac muscle hypertrophy	1/20	40/18866	0.0415815	0.0748544	0.0318512	MTOR	1
GO:0010719	negative regulation of epithelial to mesenchymal transition	1/20	40/18866	0.0415815	0.0748544	0.0318512	PTEN	1
GO:0042307	positive regulation of protein import into nucleus	1/20	40/18866	0.0415815	0.0748544	0.0318512	LEP	1
GO:0048713	regulation of oligodendrocyte differentiation	1/20	40/18866	0.0415815	0.0748544	0.0318512	MTOR	1
GO:0050892	intestinal absorption	1/20	40/18866	0.0415815	0.0748544	0.0318512	LEP	1
GO:1902991	regulation of amyloid precursor protein catabolic process	1/20	40/18866	0.0415815	0.0748544	0.0318512	SP1	1
GO:1905819	negative regulation of chromosome separation	1/20	40/18866	0.0415815	0.0748544	0.0318512	ATM	1
GO:0010769	regulation of cell morphogenesis involved in differentiation	2/20	310/18866	0.0420891	0.0755575	0.0321504	STK11/PTEN	2
GO:0034599	cellular response to oxidative stress	2/20	310/18866	0.0420891	0.0755575	0.0321504	PRKAA1/NOS3	2
GO:0044843	cell cycle G1/S phase transition	2/20	310/18866	0.0420891	0.0755575	0.0321504	ATM/PTEN	2
GO:0002251	organ or tissue specific immune response	1/20	41/18866	0.0425997	0.0757024	0.032212	NOS2	1
GO:0007618	mating	1/20	41/18866	0.0425997	0.0757024	0.032212	PTEN	1
GO:0014742	positive regulation of muscle hypertrophy	1/20	41/18866	0.0425997	0.0757024	0.032212	MTOR	1
GO:0038083	peptidyl-tyrosine autophosphorylation	1/20	41/18866	0.0425997	0.0757024	0.032212	INSR	1
GO:0042269	regulation of natural killer cell mediated cytotoxicity	1/20	41/18866	0.0425997	0.0757024	0.032212	LEP	1
GO:0050434	positive regulation of viral transcription	1/20	41/18866	0.0425997	0.0757024	0.032212	SP1	1
GO:0072528	pyrimidine-containing compound biosynthetic process	1/20	41/18866	0.0425997	0.0757024	0.032212	MTOR	1
GO:0089718	amino acid import across plasma membrane	1/20	41/18866	0.0425997	0.0757024	0.032212	SLC22A2	1
GO:1901998	toxin transport	1/20	41/18866	0.0425997	0.0757024	0.032212	SLC22A2	1
GO:1902042	negative regulation of extrinsic apoptotic signaling pathway via death domain receptors	1/20	41/18866	0.0425997	0.0757024	0.032212	NOS3	1
GO:1905209	positive regulation of cardiocyte differentiation	1/20	41/18866	0.0425997	0.0757024	0.032212	MTOR	1
GO:0070661	leukocyte proliferation	2/20	313/18866	0.0428282	0.0760387	0.0323551	ATM/LEP	2
GO:0098656	anion transmembrane transport	2/20	315/18866	0.0433237	0.0768481	0.0326995	SLC22A2/MTOR	2
GO:0033048	negative regulation of mitotic sister chromatid segregation	1/20	42/18866	0.0436169	0.0768752	0.0327111	ATM	1
GO:0044058	regulation of digestive system process	1/20	42/18866	0.0436169	0.0768752	0.0327111	LEP	1
GO:0051602	response to electrical stimulus	1/20	42/18866	0.0436169	0.0768752	0.0327111	PTEN	1
GO:0071470	cellular response to osmotic stress	1/20	42/18866	0.0436169	0.0768752	0.0327111	SLC2A4	1
GO:0098760	response to interleukin-7	1/20	42/18866	0.0436169	0.0768752	0.0327111	IRS1	1
GO:0098761	cellular response to interleukin-7	1/20	42/18866	0.0436169	0.0768752	0.0327111	IRS1	1
GO:1904591	positive regulation of protein import	1/20	42/18866	0.0436169	0.0768752	0.0327111	LEP	1
GO:0001953	negative regulation of cell-matrix adhesion	1/20	43/18866	0.044633	0.0783099	0.0333215	PTEN	1
GO:0006308	DNA catabolic process	1/20	43/18866	0.044633	0.0783099	0.0333215	ATM	1
GO:0015804	neutral amino acid transport	1/20	43/18866	0.044633	0.0783099	0.0333215	LEP	1
GO:0051154	negative regulation of striated muscle cell differentiation	1/20	43/18866	0.044633	0.0783099	0.0333215	PPARA	1
GO:0150077	regulation of neuroinflammatory response	1/20	43/18866	0.044633	0.0783099	0.0333215	ATM	1
GO:0031670	cellular response to nutrient	1/20	44/18866	0.0456481	0.0793719	0.0337735	LEP	1
GO:0033046	negative regulation of sister chromatid segregation	1/20	44/18866	0.0456481	0.0793719	0.0337735	ATM	1
GO:0033173	calcineurin-NFAT signaling cascade	1/20	44/18866	0.0456481	0.0793719	0.0337735	MTOR	1
GO:0035307	positive regulation of protein dephosphorylation	1/20	44/18866	0.0456481	0.0793719	0.0337735	MTOR	1
GO:0042088	T-helper 1 type immune response	1/20	44/18866	0.0456481	0.0793719	0.0337735	MTOR	1
GO:0044060	regulation of endocrine process	1/20	44/18866	0.0456481	0.0793719	0.0337735	LEP	1
GO:0044091	membrane biogenesis	1/20	44/18866	0.0456481	0.0793719	0.0337735	PTEN	1
GO:0045687	positive regulation of glial cell differentiation	1/20	44/18866	0.0456481	0.0793719	0.0337735	MTOR	1
GO:0048489	synaptic vesicle transport	1/20	44/18866	0.0456481	0.0793719	0.0337735	SLC2A4	1
GO:0060999	positive regulation of dendritic spine development	1/20	44/18866	0.0456481	0.0793719	0.0337735	MTOR	1
GO:0050851	antigen receptor-mediated signaling pathway	2/20	325/18866	0.0458341	0.0796239	0.0338807	STK11/PIK3CA	2
GO:0006898	receptor-mediated endocytosis	2/20	328/18866	0.0465977	0.0799864	0.0340349	MRC1/INSR	2
GO:0001974	blood vessel remodeling	1/20	45/18866	0.0466622	0.0799864	0.0340349	NOS3	1
GO:0002715	regulation of natural killer cell mediated immunity	1/20	45/18866	0.0466622	0.0799864	0.0340349	LEP	1
GO:0003197	endocardial cushion development	1/20	45/18866	0.0466622	0.0799864	0.0340349	NOS3	1
GO:0007520	myoblast fusion	1/20	45/18866	0.0466622	0.0799864	0.0340349	NOS1	1
GO:0010677	negative regulation of cellular carbohydrate metabolic process	1/20	45/18866	0.0466622	0.0799864	0.0340349	PPARA	1
GO:0034198	cellular response to amino acid starvation	1/20	45/18866	0.0466622	0.0799864	0.0340349	MTOR	1
GO:0035094	response to nicotine	1/20	45/18866	0.0466622	0.0799864	0.0340349	PPARA	1
GO:0043090	amino acid import	1/20	45/18866	0.0466622	0.0799864	0.0340349	SLC22A2	1
GO:0046839	phospholipid dephosphorylation	1/20	45/18866	0.0466622	0.0799864	0.0340349	PTEN	1
GO:0051985	negative regulation of chromosome segregation	1/20	45/18866	0.0466622	0.0799864	0.0340349	ATM	1
GO:0060412	ventricular septum morphogenesis	1/20	45/18866	0.0466622	0.0799864	0.0340349	NOS3	1
GO:0090311	regulation of protein deacetylation	1/20	45/18866	0.0466622	0.0799864	0.0340349	PRKAA1	1
GO:0098815	modulation of excitatory postsynaptic potential	1/20	45/18866	0.0466622	0.0799864	0.0340349	PTEN	1
GO:1903214	regulation of protein targeting to mitochondrion	1/20	45/18866	0.0466622	0.0799864	0.0340349	PRKAA1	1
GO:0001655	urogenital system development	2/20	330/18866	0.0471094	0.0806817	0.0343308	STK11/PTEN	2
GO:0050863	regulation of T cell activation	2/20	332/18866	0.0476233	0.0813629	0.0346206	PIK3CA/LEP	2
GO:0000959	mitochondrial RNA metabolic process	1/20	46/18866	0.0476752	0.0813629	0.0346206	PRKAA1	1
GO:0048538	thymus development	1/20	46/18866	0.0476752	0.0813629	0.0346206	ATM	1
GO:1900744	regulation of p38MAPK cascade	1/20	46/18866	0.0476752	0.0813629	0.0346206	LEP	1
GO:0006383	transcription by RNA polymerase III	1/20	47/18866	0.0486873	0.0825085	0.0351081	MTOR	1
GO:0007140	male meiotic nuclear division	1/20	47/18866	0.0486873	0.0825085	0.0351081	ATM	1
GO:0008542	visual learning	1/20	47/18866	0.0486873	0.0825085	0.0351081	MTOR	1
GO:0014003	oligodendrocyte development	1/20	47/18866	0.0486873	0.0825085	0.0351081	PTEN	1
GO:0042551	neuron maturation	1/20	47/18866	0.0486873	0.0825085	0.0351081	MTOR	1
GO:0048599	oocyte development	1/20	47/18866	0.0486873	0.0825085	0.0351081	ATM	1
GO:0060986	endocrine hormone secretion	1/20	47/18866	0.0486873	0.0825085	0.0351081	LEP	1
GO:0120163	negative regulation of cold-induced thermogenesis	1/20	47/18866	0.0486873	0.0825085	0.0351081	STK11	1
GO:0060070	canonical Wnt signaling pathway	2/20	339/18866	0.0494383	0.0834914	0.0355263	STK11/PTEN	2
GO:0008206	bile acid metabolic process	1/20	48/18866	0.0496983	0.0834914	0.0355263	LEP	1
GO:0009409	response to cold	1/20	48/18866	0.0496983	0.0834914	0.0355263	PRKAA1	1
GO:0042220	response to cocaine	1/20	48/18866	0.0496983	0.0834914	0.0355263	MTOR	1
GO:0051932	synaptic transmission, GABAergic	1/20	48/18866	0.0496983	0.0834914	0.0355263	PTEN	1
GO:0055023	positive regulation of cardiac muscle tissue growth	1/20	48/18866	0.0496983	0.0834914	0.0355263	MTOR	1
GO:0060632	regulation of microtubule-based movement	1/20	48/18866	0.0496983	0.0834914	0.0355263	STK11	1
GO:0061001	regulation of dendritic spine morphogenesis	1/20	48/18866	0.0496983	0.0834914	0.0355263	PTEN	1
GO:1904036	negative regulation of epithelial cell apoptotic process	1/20	48/18866	0.0496983	0.0834914	0.0355263	MTOR	1
GO:1990928	response to amino acid starvation	1/20	48/18866	0.0496983	0.0834914	0.0355263	MTOR	1
GO:0045930	negative regulation of mitotic cell cycle	2/20	341/18866	0.0499615	0.0838608	0.0356835	ATM/PTEN	2
GO:0043405	regulation of MAP kinase activity	2/20	342/18866	0.0502239	0.0842283	0.0358399	INSR/PRKAA1	2
GO:0010721	negative regulation of cell development	2/20	343/18866	0.0504868	0.0845283	0.0359675	PPARA/PTEN	2
GO:0015872	dopamine transport	1/20	49/18866	0.0507083	0.0845283	0.0359675	SLC22A2	1
GO:0042149	cellular response to glucose starvation	1/20	49/18866	0.0507083	0.0845283	0.0359675	PRKAA1	1
GO:0047496	vesicle transport along microtubule	1/20	49/18866	0.0507083	0.0845283	0.0359675	STK11	1
GO:0048641	regulation of skeletal muscle tissue development	1/20	49/18866	0.0507083	0.0845283	0.0359675	PRKAA1	1
GO:0097720	calcineurin-mediated signaling	1/20	49/18866	0.0507083	0.0845283	0.0359675	MTOR	1
GO:1990090	cellular response to nerve growth factor stimulus	1/20	49/18866	0.0507083	0.0845283	0.0359675	PTEN	1
GO:0071902	positive regulation of protein serine/threonine kinase activity	2/20	345/18866	0.0510141	0.0849651	0.0361534	INSR/PRKAA1	2
GO:0001774	microglial cell activation	1/20	50/18866	0.0517172	0.0851839	0.0362465	ATM	1
GO:0002269	leukocyte activation involved in inflammatory response	1/20	50/18866	0.0517172	0.0851839	0.0362465	ATM	1
GO:0003044	regulation of systemic arterial blood pressure mediated by a chemical signal	1/20	50/18866	0.0517172	0.0851839	0.0362465	NOS3	1
GO:0010718	positive regulation of epithelial to mesenchymal transition	1/20	50/18866	0.0517172	0.0851839	0.0362465	MTOR	1
GO:0014009	glial cell proliferation	1/20	50/18866	0.0517172	0.0851839	0.0362465	MTOR	1
GO:0032760	positive regulation of tumor necrosis factor production	1/20	50/18866	0.0517172	0.0851839	0.0362465	LEP	1
GO:0042987	amyloid precursor protein catabolic process	1/20	50/18866	0.0517172	0.0851839	0.0362465	SP1	1
GO:0046850	regulation of bone remodeling	1/20	50/18866	0.0517172	0.0851839	0.0362465	LEP	1
GO:0099054	presynapse assembly	1/20	50/18866	0.0517172	0.0851839	0.0362465	PTEN	1
GO:0101023	vascular endothelial cell proliferation	1/20	50/18866	0.0517172	0.0851839	0.0362465	SP1	1
GO:1902743	regulation of lamellipodium organization	1/20	50/18866	0.0517172	0.0851839	0.0362465	MTOR	1
GO:1903727	positive regulation of phospholipid metabolic process	1/20	50/18866	0.0517172	0.0851839	0.0362465	IRS1	1
GO:1905562	regulation of vascular endothelial cell proliferation	1/20	50/18866	0.0517172	0.0851839	0.0362465	SP1	1
GO:1904062	regulation of cation transmembrane transport	2/20	349/18866	0.052075	0.0857003	0.0364662	PTEN/NOS1	2
GO:0032206	positive regulation of telomere maintenance	1/20	51/18866	0.0527252	0.0863303	0.0367343	ATM	1
GO:0035272	exocrine system development	1/20	51/18866	0.0527252	0.0863303	0.0367343	INSR	1
GO:0045912	negative regulation of carbohydrate metabolic process	1/20	51/18866	0.0527252	0.0863303	0.0367343	PPARA	1
GO:0048255	mRNA stabilization	1/20	51/18866	0.0527252	0.0863303	0.0367343	MTOR	1
GO:0050435	amyloid-beta metabolic process	1/20	51/18866	0.0527252	0.0863303	0.0367343	SP1	1
GO:1902893	regulation of pri-miRNA transcription by RNA polymerase II	1/20	51/18866	0.0527252	0.0863303	0.0367343	PPARA	1
GO:0051222	positive regulation of protein transport	2/20	354/18866	0.0534123	0.08695	0.036998	PRKAA1/LEP	2
GO:0001912	positive regulation of leukocyte mediated cytotoxicity	1/20	52/18866	0.0537321	0.08695	0.036998	NOS2	1
GO:0009994	oocyte differentiation	1/20	52/18866	0.0537321	0.08695	0.036998	ATM	1
GO:0031103	axon regeneration	1/20	52/18866	0.0537321	0.08695	0.036998	PTEN	1
GO:0038066	p38MAPK cascade	1/20	52/18866	0.0537321	0.08695	0.036998	LEP	1
GO:0045839	negative regulation of mitotic nuclear division	1/20	52/18866	0.0537321	0.08695	0.036998	ATM	1
GO:0048260	positive regulation of receptor-mediated endocytosis	1/20	52/18866	0.0537321	0.08695	0.036998	INSR	1
GO:0051445	regulation of meiotic cell cycle	1/20	52/18866	0.0537321	0.08695	0.036998	INSR	1
GO:0051496	positive regulation of stress fiber assembly	1/20	52/18866	0.0537321	0.08695	0.036998	MTOR	1
GO:0060421	positive regulation of heart growth	1/20	52/18866	0.0537321	0.08695	0.036998	MTOR	1
GO:0072132	mesenchyme morphogenesis	1/20	52/18866	0.0537321	0.08695	0.036998	NOS3	1
GO:1903557	positive regulation of tumor necrosis factor superfamily cytokine production	1/20	52/18866	0.0537321	0.08695	0.036998	LEP	1
GO:1990089	response to nerve growth factor	1/20	52/18866	0.0537321	0.08695	0.036998	PTEN	1
GO:2001238	positive regulation of extrinsic apoptotic signaling pathway	1/20	52/18866	0.0537321	0.08695	0.036998	PTEN	1
GO:0033044	regulation of chromosome organization	2/20	356/18866	0.0539508	0.0872309	0.0371175	ATM/NOS1	2
GO:0051251	positive regulation of lymphocyte activation	2/20	357/18866	0.0542208	0.0875943	0.0372722	PIK3CA/LEP	2
GO:0007632	visual behavior	1/20	53/18866	0.054738	0.0879555	0.0374258	MTOR	1
GO:0032210	regulation of telomere maintenance via telomerase	1/20	53/18866	0.054738	0.0879555	0.0374258	ATM	1
GO:0043949	regulation of cAMP-mediated signaling	1/20	53/18866	0.054738	0.0879555	0.0374258	NOS1	1
GO:0061614	pri-miRNA transcription by RNA polymerase II	1/20	53/18866	0.054738	0.0879555	0.0374258	PPARA	1
GO:0061756	leukocyte adhesion to vascular endothelial cell	1/20	53/18866	0.054738	0.0879555	0.0374258	LEP	1
GO:0099172	presynapse organization	1/20	53/18866	0.054738	0.0879555	0.0374258	PTEN	1
GO:0010948	negative regulation of cell cycle process	2/20	359/18866	0.0547622	0.0879555	0.0374258	ATM/PTEN	2
GO:0010043	response to zinc ion	1/20	54/18866	0.055743	0.0893825	0.0380331	PTEN	1
GO:0051438	regulation of ubiquitin-protein transferase activity	1/20	54/18866	0.055743	0.0893825	0.0380331	PTEN	1
GO:0051052	regulation of DNA metabolic process	2/20	365/18866	0.0563982	0.0903193	0.0384317	PIK3CA/ATM	2
GO:0010038	response to metal ion	2/20	366/18866	0.0566726	0.0903193	0.0384317	PRKAA1/PTEN	2
GO:0007131	reciprocal meiotic recombination	1/20	55/18866	0.0567468	0.0903193	0.0384317	ATM	1
GO:0014888	striated muscle adaptation	1/20	55/18866	0.0567468	0.0903193	0.0384317	MTOR	1
GO:0016233	telomere capping	1/20	55/18866	0.0567468	0.0903193	0.0384317	ATM	1
GO:0035065	regulation of histone acetylation	1/20	55/18866	0.0567468	0.0903193	0.0384317	NOS1	1
GO:0046164	alcohol catabolic process	1/20	55/18866	0.0567468	0.0903193	0.0384317	PTEN	1
GO:0050879	multicellular organismal movement	1/20	55/18866	0.0567468	0.0903193	0.0384317	MTOR	1
GO:0050881	musculoskeletal movement	1/20	55/18866	0.0567468	0.0903193	0.0384317	MTOR	1
GO:0006977	DNA damage response, signal transduction by p53 class mediator resulting in cell cycle arrest	1/20	56/18866	0.0577497	0.0912807	0.0388407	ATM	1
GO:0010665	regulation of cardiac muscle cell apoptotic process	1/20	56/18866	0.0577497	0.0912807	0.0388407	PTEN	1
GO:0030071	regulation of mitotic metaphase/anaphase transition	1/20	56/18866	0.0577497	0.0912807	0.0388407	ATM	1
GO:0031295	T cell costimulation	1/20	56/18866	0.0577497	0.0912807	0.0388407	PIK3CA	1
GO:0031529	ruffle organization	1/20	56/18866	0.0577497	0.0912807	0.0388407	MTOR	1
GO:0035825	homologous recombination	1/20	56/18866	0.0577497	0.0912807	0.0388407	ATM	1
GO:0070228	regulation of lymphocyte apoptotic process	1/20	56/18866	0.0577497	0.0912807	0.0388407	PTEN	1
GO:0045862	positive regulation of proteolysis	2/20	370/18866	0.057775	0.0912807	0.0388407	SLC22A2/PTEN	2
GO:1904951	positive regulation of establishment of protein localization	2/20	370/18866	0.057775	0.0912807	0.0388407	PRKAA1/LEP	2
GO:0001541	ovarian follicle development	1/20	57/18866	0.0587516	0.0921472	0.0392094	ATM	1
GO:0002090	regulation of receptor internalization	1/20	57/18866	0.0587516	0.0921472	0.0392094	INSR	1
GO:0032615	interleukin-12 production	1/20	57/18866	0.0587516	0.0921472	0.0392094	LEP	1
GO:0045747	positive regulation of Notch signaling pathway	1/20	57/18866	0.0587516	0.0921472	0.0392094	NOS3	1
GO:0045840	positive regulation of mitotic nuclear division	1/20	57/18866	0.0587516	0.0921472	0.0392094	INSR	1
GO:0046854	phosphatidylinositol phosphorylation	1/20	57/18866	0.0587516	0.0921472	0.0392094	PIK3CA	1
GO:0048016	inositol phosphate-mediated signaling	1/20	57/18866	0.0587516	0.0921472	0.0392094	MTOR	1
GO:0072431	signal transduction involved in mitotic G1 DNA damage checkpoint	1/20	57/18866	0.0587516	0.0921472	0.0392094	ATM	1
GO:1902400	intracellular signal transduction involved in G1 DNA damage checkpoint	1/20	57/18866	0.0587516	0.0921472	0.0392094	ATM	1
GO:0022412	cellular process involved in reproduction in multicellular organism	2/20	375/18866	0.0591637	0.0925183	0.0393674	MTOR/ATM	2
GO:0006402	mRNA catabolic process	2/20	376/18866	0.0594428	0.0925183	0.0393674	MTOR/ATM	2
GO:0000768	syncytium formation by plasma membrane fusion	1/20	58/18866	0.0597524	0.0925183	0.0393674	NOS1	1
GO:0007091	metaphase/anaphase transition of mitotic cell cycle	1/20	58/18866	0.0597524	0.0925183	0.0393674	ATM	1
GO:0010662	regulation of striated muscle cell apoptotic process	1/20	58/18866	0.0597524	0.0925183	0.0393674	PTEN	1
GO:0031294	lymphocyte costimulation	1/20	58/18866	0.0597524	0.0925183	0.0393674	PIK3CA	1
GO:0031638	zymogen activation	1/20	58/18866	0.0597524	0.0925183	0.0393674	PLAT	1
GO:0035306	positive regulation of dephosphorylation	1/20	58/18866	0.0597524	0.0925183	0.0393674	MTOR	1
GO:0043489	RNA stabilization	1/20	58/18866	0.0597524	0.0925183	0.0393674	MTOR	1
GO:0043551	regulation of phosphatidylinositol 3-kinase activity	1/20	58/18866	0.0597524	0.0925183	0.0393674	IRS1	1
GO:0051055	negative regulation of lipid biosynthetic process	1/20	58/18866	0.0597524	0.0925183	0.0393674	PRKAA1	1
GO:0140253	cell-cell fusion	1/20	58/18866	0.0597524	0.0925183	0.0393674	NOS1	1
GO:1902099	regulation of metaphase/anaphase transition of cell cycle	1/20	58/18866	0.0597524	0.0925183	0.0393674	ATM	1
GO:1902373	negative regulation of mRNA catabolic process	1/20	58/18866	0.0597524	0.0925183	0.0393674	MTOR	1
GO:1903749	positive regulation of establishment of protein localization to mitochondrion	1/20	58/18866	0.0597524	0.0925183	0.0393674	PRKAA1	1
GO:2000272	negative regulation of signaling receptor activity	1/20	58/18866	0.0597524	0.0925183	0.0393674	PTEN	1
GO:0010659	cardiac muscle cell apoptotic process	1/20	59/18866	0.0607523	0.0933205	0.0397087	PTEN	1
GO:0031102	neuron projection regeneration	1/20	59/18866	0.0607523	0.0933205	0.0397087	PTEN	1
GO:0031663	lipopolysaccharide-mediated signaling pathway	1/20	59/18866	0.0607523	0.0933205	0.0397087	NOS3	1
GO:0042306	regulation of protein import into nucleus	1/20	59/18866	0.0607523	0.0933205	0.0397087	LEP	1
GO:0043030	regulation of macrophage activation	1/20	59/18866	0.0607523	0.0933205	0.0397087	ATM	1
GO:0043525	positive regulation of neuron apoptotic process	1/20	59/18866	0.0607523	0.0933205	0.0397087	ATM	1
GO:0060043	regulation of cardiac muscle cell proliferation	1/20	59/18866	0.0607523	0.0933205	0.0397087	PTEN	1
GO:0072413	signal transduction involved in mitotic cell cycle checkpoint	1/20	59/18866	0.0607523	0.0933205	0.0397087	ATM	1
GO:1902402	signal transduction involved in mitotic DNA damage checkpoint	1/20	59/18866	0.0607523	0.0933205	0.0397087	ATM	1
GO:1902403	signal transduction involved in mitotic DNA integrity checkpoint	1/20	59/18866	0.0607523	0.0933205	0.0397087	ATM	1
GO:0032535	regulation of cellular component size	2/20	383/18866	0.0614101	0.0941826	0.0400755	MTOR/PTEN	2
GO:0006949	syncytium formation	1/20	60/18866	0.0617511	0.0941826	0.0400755	NOS1	1
GO:0019229	regulation of vasoconstriction	1/20	60/18866	0.0617511	0.0941826	0.0400755	LEP	1
GO:0035904	aorta development	1/20	60/18866	0.0617511	0.0941826	0.0400755	LEP	1
GO:0042093	T-helper cell differentiation	1/20	60/18866	0.0617511	0.0941826	0.0400755	MTOR	1
GO:0044784	metaphase/anaphase transition of cell cycle	1/20	60/18866	0.0617511	0.0941826	0.0400755	ATM	1
GO:0051784	negative regulation of nuclear division	1/20	60/18866	0.0617511	0.0941826	0.0400755	ATM	1
GO:0061900	glial cell activation	1/20	60/18866	0.0617511	0.0941826	0.0400755	ATM	1
GO:2000242	negative regulation of reproductive process	1/20	60/18866	0.0617511	0.0941826	0.0400755	STK11	1
GO:0010658	striated muscle cell apoptotic process	1/20	61/18866	0.0627489	0.0951053	0.0404682	PTEN	1
GO:0010965	regulation of mitotic sister chromatid separation	1/20	61/18866	0.0627489	0.0951053	0.0404682	ATM	1
GO:0031343	positive regulation of cell killing	1/20	61/18866	0.0627489	0.0951053	0.0404682	NOS2	1
GO:0042267	natural killer cell mediated cytotoxicity	1/20	61/18866	0.0627489	0.0951053	0.0404682	LEP	1
GO:0043954	cellular component maintenance	1/20	61/18866	0.0627489	0.0951053	0.0404682	INSR	1
GO:0090303	positive regulation of wound healing	1/20	61/18866	0.0627489	0.0951053	0.0404682	MTOR	1
GO:0090342	regulation of cell aging	1/20	61/18866	0.0627489	0.0951053	0.0404682	PTEN	1
GO:1904356	regulation of telomere maintenance via telomere lengthening	1/20	61/18866	0.0627489	0.0951053	0.0404682	ATM	1
GO:0002294	CD4-positive, alpha-beta T cell differentiation involved in immune response	1/20	62/18866	0.0637457	0.0956433	0.040697	MTOR	1
GO:0030888	regulation of B cell proliferation	1/20	62/18866	0.0637457	0.0956433	0.040697	ATM	1
GO:0032233	positive regulation of actin filament bundle assembly	1/20	62/18866	0.0637457	0.0956433	0.040697	MTOR	1
GO:0045143	homologous chromosome segregation	1/20	62/18866	0.0637457	0.0956433	0.040697	ATM	1
GO:0048488	synaptic vesicle endocytosis	1/20	62/18866	0.0637457	0.0956433	0.040697	SLC2A4	1
GO:0051851	modulation by host of symbiont process	1/20	62/18866	0.0637457	0.0956433	0.040697	SP1	1
GO:0055025	positive regulation of cardiac muscle tissue development	1/20	62/18866	0.0637457	0.0956433	0.040697	MTOR	1
GO:0055081	anion homeostasis	1/20	62/18866	0.0637457	0.0956433	0.040697	PRKAA1	1
GO:0060997	dendritic spine morphogenesis	1/20	62/18866	0.0637457	0.0956433	0.040697	PTEN	1
GO:0140115	export across plasma membrane	1/20	62/18866	0.0637457	0.0956433	0.040697	SLC22A2	1
GO:0140238	presynaptic endocytosis	1/20	62/18866	0.0637457	0.0956433	0.040697	SLC2A4	1
GO:1902475	L-alpha-amino acid transmembrane transport	1/20	62/18866	0.0637457	0.0956433	0.040697	SLC22A2	1
GO:1904589	regulation of protein import	1/20	62/18866	0.0637457	0.0956433	0.040697	LEP	1
GO:0031346	positive regulation of cell projection organization	2/20	394/18866	0.0645474	0.0965391	0.0410782	STK11/MTOR	2
GO:0002287	alpha-beta T cell activation involved in immune response	1/20	63/18866	0.0647415	0.0965391	0.0410782	MTOR	1
GO:0002293	alpha-beta T cell differentiation involved in immune response	1/20	63/18866	0.0647415	0.0965391	0.0410782	MTOR	1
GO:0010830	regulation of myotube differentiation	1/20	63/18866	0.0647415	0.0965391	0.0410782	MTOR	1
GO:0031571	mitotic G1 DNA damage checkpoint	1/20	63/18866	0.0647415	0.0965391	0.0410782	ATM	1
GO:0046622	positive regulation of organ growth	1/20	63/18866	0.0647415	0.0965391	0.0410782	MTOR	1
GO:0051893	regulation of focal adhesion assembly	1/20	63/18866	0.0647415	0.0965391	0.0410782	PTEN	1
GO:0090109	regulation of cell-substrate junction assembly	1/20	63/18866	0.0647415	0.0965391	0.0410782	PTEN	1
GO:0045787	positive regulation of cell cycle	2/20	396/18866	0.0651237	0.0970343	0.0412889	INSR/ATM	2
GO:0042176	regulation of protein catabolic process	2/20	397/18866	0.0654125	0.0973897	0.0414402	PTEN/NOS2	2
GO:0044783	G1 DNA damage checkpoint	1/20	64/18866	0.0657363	0.0974225	0.0414541	ATM	1
GO:0044819	mitotic G1/S transition checkpoint	1/20	64/18866	0.0657363	0.0974225	0.0414541	ATM	1
GO:0046173	polyol biosynthetic process	1/20	64/18866	0.0657363	0.0974225	0.0414541	LEP	1
GO:0051306	mitotic sister chromatid separation	1/20	64/18866	0.0657363	0.0974225	0.0414541	ATM	1
GO:0051898	negative regulation of protein kinase B signaling	1/20	64/18866	0.0657363	0.0974225	0.0414541	PTEN	1
GO:0060135	maternal process involved in female pregnancy	1/20	64/18866	0.0657363	0.0974225	0.0414541	MTOR	1
GO:0006687	glycosphingolipid metabolic process	1/20	65/18866	0.0667301	0.0985936	0.0419524	PRKAA1	1
GO:0031640	killing of cells of other organism	1/20	65/18866	0.0667301	0.0985936	0.0419524	NOS2	1
GO:0046782	regulation of viral transcription	1/20	65/18866	0.0667301	0.0985936	0.0419524	SP1	1
GO:1902305	regulation of sodium ion transmembrane transport	1/20	65/18866	0.0667301	0.0985936	0.0419524	NOS1	1
GO:0002228	natural killer cell mediated immunity	1/20	66/18866	0.0677229	0.0992517	0.0422325	LEP	1
GO:0002562	somatic diversification of immune receptors via germline recombination within a single locus	1/20	66/18866	0.0677229	0.0992517	0.0422325	ATM	1
GO:0006360	transcription by RNA polymerase I	1/20	66/18866	0.0677229	0.0992517	0.0422325	MTOR	1
GO:0009247	glycolipid biosynthetic process	1/20	66/18866	0.0677229	0.0992517	0.0422325	PRKAA1	1
GO:0016444	somatic cell DNA recombination	1/20	66/18866	0.0677229	0.0992517	0.0422325	ATM	1
GO:0032922	circadian regulation of gene expression	1/20	66/18866	0.0677229	0.0992517	0.0422325	PPARA	1
GO:0046824	positive regulation of nucleocytoplasmic transport	1/20	66/18866	0.0677229	0.0992517	0.0422325	LEP	1
GO:0150116	regulation of cell-substrate junction organization	1/20	66/18866	0.0677229	0.0992517	0.0422325	PTEN	1
GO:1901016	regulation of potassium ion transmembrane transporter activity	1/20	66/18866	0.0677229	0.0992517	0.0422325	PTEN	1
GO:1905818	regulation of chromosome separation	1/20	66/18866	0.0677229	0.0992517	0.0422325	ATM	1
GO:0018205	peptidyl-lysine modification	2/20	405/18866	0.0677391	0.0992517	0.0422325	PRKAA1/NOS1	2
GO:0002696	positive regulation of leukocyte activation	2/20	406/18866	0.068032	0.0996054	0.042383	PIK3CA/LEP	2
GO:0007040	lysosome organization	1/20	67/18866	0.0687147	0.100075	0.042583	MTOR	1
GO:0032890	regulation of organic acid transport	1/20	67/18866	0.0687147	0.100075	0.042583	LEP	1
GO:0043550	regulation of lipid kinase activity	1/20	67/18866	0.0687147	0.100075	0.042583	IRS1	1
GO:0045123	cellular extravasation	1/20	67/18866	0.0687147	0.100075	0.042583	LEP	1
GO:0045670	regulation of osteoclast differentiation	1/20	67/18866	0.0687147	0.100075	0.042583	MTOR	1
GO:0046513	ceramide biosynthetic process	1/20	67/18866	0.0687147	0.100075	0.042583	PRKAA1	1
GO:0080171	lytic vacuole organization	1/20	67/18866	0.0687147	0.100075	0.042583	MTOR	1
GO:0002831	regulation of response to biotic stimulus	2/20	409/18866	0.068913	0.100289	0.0426738	NRAS/LEP	2
GO:0006625	protein targeting to peroxisome	1/20	68/18866	0.0697055	0.100836	0.0429066	NOS2	1
GO:0010812	negative regulation of cell-substrate adhesion	1/20	68/18866	0.0697055	0.100836	0.0429066	PTEN	1
GO:0040014	regulation of multicellular organism growth	1/20	68/18866	0.0697055	0.100836	0.0429066	PIK3CA	1
GO:0051148	negative regulation of muscle cell differentiation	1/20	68/18866	0.0697055	0.100836	0.0429066	PPARA	1
GO:0071479	cellular response to ionizing radiation	1/20	68/18866	0.0697055	0.100836	0.0429066	ATM	1
GO:0072662	protein localization to peroxisome	1/20	68/18866	0.0697055	0.100836	0.0429066	NOS2	1
GO:0072663	establishment of protein localization to peroxisome	1/20	68/18866	0.0697055	0.100836	0.0429066	NOS2	1
GO:1902369	negative regulation of RNA catabolic process	1/20	68/18866	0.0697055	0.100836	0.0429066	MTOR	1
GO:2001233	regulation of apoptotic signaling pathway	2/20	413/18866	0.0700938	0.101322	0.0431135	PTEN/NOS3	2
GO:0006401	RNA catabolic process	2/20	415/18866	0.0706868	0.101736	0.0432896	MTOR/ATM	2
GO:0007004	telomere maintenance via telomerase	1/20	69/18866	0.0706952	0.101736	0.0432896	ATM	1
GO:0030032	lamellipodium assembly	1/20	69/18866	0.0706952	0.101736	0.0432896	MTOR	1
GO:0060038	cardiac muscle cell proliferation	1/20	69/18866	0.0706952	0.101736	0.0432896	PTEN	1
GO:0071230	cellular response to amino acid stimulus	1/20	69/18866	0.0706952	0.101736	0.0432896	MTOR	1
GO:2000573	positive regulation of DNA biosynthetic process	1/20	69/18866	0.0706952	0.101736	0.0432896	ATM	1
GO:0001756	somitogenesis	1/20	70/18866	0.071684	0.102777	0.0437326	ATM	1
GO:0032374	regulation of cholesterol transport	1/20	70/18866	0.071684	0.102777	0.0437326	LEP	1
GO:0050771	negative regulation of axonogenesis	1/20	70/18866	0.071684	0.102777	0.0437326	PTEN	1
GO:0050795	regulation of behavior	1/20	70/18866	0.071684	0.102777	0.0437326	MTOR	1
GO:0070192	chromosome organization involved in meiotic cell cycle	1/20	70/18866	0.071684	0.102777	0.0437326	ATM	1
GO:0050867	positive regulation of cell activation	2/20	421/18866	0.0724759	0.103656	0.0441067	PIK3CA/LEP	2
GO:0002292	T cell differentiation involved in immune response	1/20	71/18866	0.0726718	0.103656	0.0441067	MTOR	1
GO:0032371	regulation of sterol transport	1/20	71/18866	0.0726718	0.103656	0.0441067	LEP	1
GO:0035690	cellular response to drug	1/20	71/18866	0.0726718	0.103656	0.0441067	NOS2	1
GO:0042531	positive regulation of tyrosine phosphorylation of STAT protein	1/20	71/18866	0.0726718	0.103656	0.0441067	LEP	1
GO:0042982	amyloid precursor protein metabolic process	1/20	71/18866	0.0726718	0.103656	0.0441067	SP1	1
GO:0051785	positive regulation of nuclear division	1/20	71/18866	0.0726718	0.103656	0.0441067	INSR	1
GO:0033047	regulation of mitotic sister chromatid segregation	1/20	72/18866	0.0736586	0.104602	0.0445089	ATM	1
GO:0043574	peroxisomal transport	1/20	72/18866	0.0736586	0.104602	0.0445089	NOS2	1
GO:0043647	inositol phosphate metabolic process	1/20	72/18866	0.0736586	0.104602	0.0445089	PTEN	1
GO:0046834	lipid phosphorylation	1/20	72/18866	0.0736586	0.104602	0.0445089	PIK3CA	1
GO:0051937	catecholamine transport	1/20	72/18866	0.0736586	0.104602	0.0445089	SLC22A2	1
GO:0061035	regulation of cartilage development	1/20	72/18866	0.0736586	0.104602	0.0445089	LEP	1
GO:0006816	calcium ion transport	2/20	426/18866	0.0739784	0.104979	0.0446694	NOS1/NOS3	2
GO:0000280	nuclear division	2/20	428/18866	0.0745823	0.10523	0.0447763	INSR/ATM	2
GO:0015807	L-amino acid transport	1/20	73/18866	0.0746444	0.10523	0.0447763	SLC22A2	1
GO:0042795	snRNA transcription by RNA polymerase II	1/20	73/18866	0.0746444	0.10523	0.0447763	SP1	1
GO:0051155	positive regulation of striated muscle cell differentiation	1/20	73/18866	0.0746444	0.10523	0.0447763	MTOR	1
GO:0070227	lymphocyte apoptotic process	1/20	73/18866	0.0746444	0.10523	0.0447763	PTEN	1
GO:0072401	signal transduction involved in DNA integrity checkpoint	1/20	73/18866	0.0746444	0.10523	0.0447763	ATM	1
GO:0072422	signal transduction involved in DNA damage checkpoint	1/20	73/18866	0.0746444	0.10523	0.0447763	ATM	1
GO:1903747	regulation of establishment of protein localization to mitochondrion	1/20	73/18866	0.0746444	0.10523	0.0447763	PRKAA1	1
GO:1903779	regulation of cardiac conduction	1/20	73/18866	0.0746444	0.10523	0.0447763	NOS1	1
GO:0006305	DNA alkylation	1/20	74/18866	0.0756292	0.106155	0.0451698	PIK3CA	1
GO:0006306	DNA methylation	1/20	74/18866	0.0756292	0.106155	0.0451698	PIK3CA	1
GO:0009301	snRNA transcription	1/20	74/18866	0.0756292	0.106155	0.0451698	SP1	1
GO:0036465	synaptic vesicle recycling	1/20	74/18866	0.0756292	0.106155	0.0451698	SLC2A4	1
GO:0072395	signal transduction involved in cell cycle checkpoint	1/20	74/18866	0.0756292	0.106155	0.0451698	ATM	1
GO:1903036	positive regulation of response to wounding	1/20	74/18866	0.0756292	0.106155	0.0451698	MTOR	1
GO:0050808	synapse organization	2/20	433/18866	0.0760992	0.106737	0.0454177	INSR/PTEN	2
GO:0045685	regulation of glial cell differentiation	1/20	75/18866	0.0766129	0.107147	0.0455922	MTOR	1
GO:0050805	negative regulation of synaptic transmission	1/20	75/18866	0.0766129	0.107147	0.0455922	PTEN	1
GO:0099518	vesicle cytoskeletal trafficking	1/20	75/18866	0.0766129	0.107147	0.0455922	STK11	1
GO:1900006	positive regulation of dendrite development	1/20	75/18866	0.0766129	0.107147	0.0455922	MTOR	1
GO:0003281	ventricular septum development	1/20	76/18866	0.0775957	0.108054	0.0459779	NOS3	1
GO:0006278	RNA-dependent DNA biosynthetic process	1/20	76/18866	0.0775957	0.108054	0.0459779	ATM	1
GO:0008306	associative learning	1/20	76/18866	0.0775957	0.108054	0.0459779	MTOR	1
GO:0033077	T cell differentiation in thymus	1/20	76/18866	0.0775957	0.108054	0.0459779	STK11	1
GO:0071229	cellular response to acid chemical	1/20	76/18866	0.0775957	0.108054	0.0459779	MTOR	1
GO:1901616	organic hydroxy compound catabolic process	1/20	76/18866	0.0775957	0.108054	0.0459779	PTEN	1
GO:0002200	somatic diversification of immune receptors	1/20	77/18866	0.0785775	0.109029	0.0463929	ATM	1
GO:0014015	positive regulation of gliogenesis	1/20	77/18866	0.0785775	0.109029	0.0463929	MTOR	1
GO:0032413	negative regulation of ion transmembrane transporter activity	1/20	77/18866	0.0785775	0.109029	0.0463929	PTEN	1
GO:0060411	cardiac septum morphogenesis	1/20	77/18866	0.0785775	0.109029	0.0463929	NOS3	1
GO:0150076	neuroinflammatory response	1/20	77/18866	0.0785775	0.109029	0.0463929	ATM	1
GO:0001933	negative regulation of protein phosphorylation	2/20	444/18866	0.0794721	0.109996	0.0468043	MTOR/PTEN	2
GO:0006605	protein targeting	2/20	444/18866	0.0794721	0.109996	0.0468043	PRKAA1/NOS2	2
GO:0042310	vasoconstriction	1/20	78/18866	0.0795584	0.109996	0.0468043	LEP	1
GO:0043367	CD4-positive, alpha-beta T cell differentiation	1/20	78/18866	0.0795584	0.109996	0.0468043	MTOR	1
GO:0072332	intrinsic apoptotic signaling pathway by p53 class mediator	1/20	78/18866	0.0795584	0.109996	0.0468043	STK11	1
GO:0006446	regulation of translational initiation	1/20	79/18866	0.0805382	0.110876	0.0471787	MTOR	1
GO:0031016	pancreas development	1/20	79/18866	0.0805382	0.110876	0.0471787	INSR	1
GO:0050000	chromosome localization	1/20	79/18866	0.0805382	0.110876	0.0471787	ATM	1
GO:0050672	negative regulation of lymphocyte proliferation	1/20	79/18866	0.0805382	0.110876	0.0471787	ATM	1
GO:0051303	establishment of chromosome localization	1/20	79/18866	0.0805382	0.110876	0.0471787	ATM	1
GO:0070373	negative regulation of ERK1 and ERK2 cascade	1/20	79/18866	0.0805382	0.110876	0.0471787	PTEN	1
GO:1901990	regulation of mitotic cell cycle phase transition	2/20	448/18866	0.0807105	0.111034	0.047246	ATM/PTEN	2
GO:0043254	regulation of protein-containing complex assembly	2/20	449/18866	0.0810211	0.111382	0.0473942	MTOR/ATM	2
GO:0031397	negative regulation of protein ubiquitination	1/20	80/18866	0.081517	0.111747	0.0475493	MTOR	1
GO:0032204	regulation of telomere maintenance	1/20	80/18866	0.081517	0.111747	0.0475493	ATM	1
GO:0032945	negative regulation of mononuclear cell proliferation	1/20	80/18866	0.081517	0.111747	0.0475493	ATM	1
GO:0048678	response to axon injury	1/20	80/18866	0.081517	0.111747	0.0475493	PTEN	1
GO:0010833	telomere maintenance via telomere lengthening	1/20	81/18866	0.0824948	0.112609	0.0479162	ATM	1
GO:0021766	hippocampus development	1/20	81/18866	0.0824948	0.112609	0.0479162	PTEN	1
GO:0034644	cellular response to UV	1/20	81/18866	0.0824948	0.112609	0.0479162	STK11	1
GO:0050829	defense response to Gram-negative bacterium	1/20	81/18866	0.0824948	0.112609	0.0479162	NOS2	1
GO:0051279	regulation of release of sequestered calcium ion into cytosol	1/20	81/18866	0.0824948	0.112609	0.0479162	NOS1	1
GO:0071158	positive regulation of cell cycle arrest	1/20	81/18866	0.0824948	0.112609	0.0479162	ATM	1
GO:1903533	regulation of protein targeting	1/20	82/18866	0.0834717	0.113862	0.0484495	PRKAA1	1
GO:0007031	peroxisome organization	1/20	83/18866	0.0844476	0.114709	0.0488097	NOS2	1
GO:0014855	striated muscle cell proliferation	1/20	83/18866	0.0844476	0.114709	0.0488097	PTEN	1
GO:0048041	focal adhesion assembly	1/20	83/18866	0.0844476	0.114709	0.0488097	PTEN	1
GO:0055117	regulation of cardiac muscle contraction	1/20	83/18866	0.0844476	0.114709	0.0488097	NOS1	1
GO:0071277	cellular response to calcium ion	1/20	83/18866	0.0844476	0.114709	0.0488097	PRKAA1	1
GO:2000243	positive regulation of reproductive process	1/20	83/18866	0.0844476	0.114709	0.0488097	INSR	1
GO:0033045	regulation of sister chromatid segregation	1/20	84/18866	0.0854224	0.115952	0.0493385	ATM	1
GO:0006970	response to osmotic stress	1/20	85/18866	0.0863963	0.116864	0.0497268	SLC2A4	1
GO:0030101	natural killer cell activation	1/20	85/18866	0.0863963	0.116864	0.0497268	LEP	1
GO:0034502	protein localization to chromosome	1/20	85/18866	0.0863963	0.116864	0.0497268	ATM	1
GO:0072384	organelle transport along microtubule	1/20	85/18866	0.0863963	0.116864	0.0497268	STK11	1
GO:0072527	pyrimidine-containing compound metabolic process	1/20	85/18866	0.0863963	0.116864	0.0497268	MTOR	1
GO:0006919	activation of cysteine-type endopeptidase activity involved in apoptotic process	1/20	86/18866	0.0873692	0.117687	0.0500769	SLC22A2	1
GO:0042509	regulation of tyrosine phosphorylation of STAT protein	1/20	86/18866	0.0873692	0.117687	0.0500769	LEP	1
GO:0050772	positive regulation of axonogenesis	1/20	86/18866	0.0873692	0.117687	0.0500769	STK11	1
GO:0070664	negative regulation of leukocyte proliferation	1/20	86/18866	0.0873692	0.117687	0.0500769	ATM	1
GO:0097756	negative regulation of blood vessel diameter	1/20	86/18866	0.0873692	0.117687	0.0500769	LEP	1
GO:2000106	regulation of leukocyte apoptotic process	1/20	86/18866	0.0873692	0.117687	0.0500769	PTEN	1
GO:0002697	regulation of immune effector process	2/20	470/18866	0.0876314	0.117958	0.0501923	NOS2/LEP	2
GO:0070838	divalent metal ion transport	2/20	471/18866	0.0879503	0.118305	0.05034	NOS1/NOS3	2
GO:0060291	long-term synaptic potentiation	1/20	87/18866	0.0883411	0.118502	0.0504236	PTEN	1
GO:0097581	lamellipodium organization	1/20	87/18866	0.0883411	0.118502	0.0504236	MTOR	1
GO:1904705	regulation of vascular associated smooth muscle cell proliferation	1/20	87/18866	0.0883411	0.118502	0.0504236	PTEN	1
GO:1990874	vascular associated smooth muscle cell proliferation	1/20	87/18866	0.0883411	0.118502	0.0504236	PTEN	1
GO:0051346	negative regulation of hydrolase activity	2/20	473/18866	0.0885892	0.118752	0.0505302	NOS1/NOS3	2
GO:0032410	negative regulation of transporter activity	1/20	88/18866	0.0893121	0.119473	0.050837	PTEN	1
GO:0090559	regulation of membrane permeability	1/20	88/18866	0.0893121	0.119473	0.050837	MTOR	1
GO:1903312	negative regulation of mRNA metabolic process	1/20	88/18866	0.0893121	0.119473	0.050837	MTOR	1
GO:0048285	organelle fission	2/20	476/18866	0.0895502	0.119709	0.0509374	INSR/ATM	2
GO:0008544	epidermis development	2/20	477/18866	0.0898713	0.120056	0.0510847	INSR/PPARA	2
GO:0072511	divalent inorganic cation transport	2/20	478/18866	0.0901927	0.120273	0.051177	NOS1/NOS3	2
GO:0007260	tyrosine phosphorylation of STAT protein	1/20	89/18866	0.090282	0.120273	0.051177	LEP	1
GO:0061053	somite development	1/20	89/18866	0.090282	0.120273	0.051177	ATM	1
GO:1901019	regulation of calcium ion transmembrane transporter activity	1/20	89/18866	0.090282	0.120273	0.051177	NOS1	1
GO:0046427	positive regulation of receptor signaling pathway via JAK-STAT	1/20	90/18866	0.091251	0.12148	0.0516907	LEP	1
GO:0022613	ribonucleoprotein complex biogenesis	2/20	482/18866	0.091482	0.121704	0.051786	ATM/PTEN	2
GO:0033273	response to vitamin	1/20	91/18866	0.092219	0.12193	0.0518825	LEP	1
GO:0034103	regulation of tissue remodeling	1/20	91/18866	0.092219	0.12193	0.0518825	LEP	1
GO:0042475	odontogenesis of dentin-containing tooth	1/20	91/18866	0.092219	0.12193	0.0518825	PPARA	1
GO:0046849	bone remodeling	1/20	91/18866	0.092219	0.12193	0.0518825	LEP	1
GO:0048477	oogenesis	1/20	91/18866	0.092219	0.12193	0.0518825	ATM	1
GO:0051492	regulation of stress fiber assembly	1/20	91/18866	0.092219	0.12193	0.0518825	MTOR	1
GO:0051952	regulation of amine transport	1/20	91/18866	0.092219	0.12193	0.0518825	LEP	1
GO:1901379	regulation of potassium ion transmembrane transport	1/20	91/18866	0.092219	0.12193	0.0518825	PTEN	1
GO:1904063	negative regulation of cation transmembrane transport	1/20	91/18866	0.092219	0.12193	0.0518825	PTEN	1
GO:1901987	regulation of cell cycle phase transition	2/20	486/18866	0.092777	0.122585	0.0521608	ATM/PTEN	2
GO:0003333	amino acid transmembrane transport	1/20	92/18866	0.093186	0.122957	0.0523194	SLC22A2	1
GO:1903321	negative regulation of protein modification by small protein conjugation or removal	1/20	92/18866	0.093186	0.122957	0.0523194	MTOR	1
GO:0014909	smooth muscle cell migration	1/20	93/18866	0.094152	0.123894	0.0527181	PLAT	1
GO:0045132	meiotic chromosome segregation	1/20	93/18866	0.094152	0.123894	0.0527181	ATM	1
GO:0051702	interaction with symbiont	1/20	93/18866	0.094152	0.123894	0.0527181	SP1	1
GO:1904894	positive regulation of receptor signaling pathway via STAT	1/20	93/18866	0.094152	0.123894	0.0527181	LEP	1
GO:0010660	regulation of muscle cell apoptotic process	1/20	94/18866	0.0951171	0.12491	0.0531502	PTEN	1
GO:0051304	chromosome separation	1/20	94/18866	0.0951171	0.12491	0.0531502	ATM	1
GO:1904035	regulation of epithelial cell apoptotic process	1/20	94/18866	0.0951171	0.12491	0.0531502	MTOR	1
GO:0003073	regulation of systemic arterial blood pressure	1/20	95/18866	0.0960812	0.125665	0.0534714	NOS3	1
GO:0007589	body fluid secretion	1/20	95/18866	0.0960812	0.125665	0.0534714	SLC22A2	1
GO:0050709	negative regulation of protein secretion	1/20	95/18866	0.0960812	0.125665	0.0534714	IRS1	1
GO:0070167	regulation of biomineral tissue development	1/20	95/18866	0.0960812	0.125665	0.0534714	NOS3	1
GO:0110149	regulation of biomineralization	1/20	95/18866	0.0960812	0.125665	0.0534714	NOS3	1
GO:1903725	regulation of phospholipid metabolic process	1/20	95/18866	0.0960812	0.125665	0.0534714	IRS1	1
GO:0022604	regulation of cell morphogenesis	2/20	499/18866	0.097024	0.126668	0.0538982	STK11/PTEN	2
GO:0006303	double-strand break repair via nonhomologous end joining	1/20	96/18866	0.0970443	0.126668	0.0538982	ATM	1
GO:0010972	negative regulation of G2/M transition of mitotic cell cycle	1/20	96/18866	0.0970443	0.126668	0.0538982	ATM	1
GO:0006476	protein deacetylation	1/20	97/18866	0.0980064	0.127408	0.0542134	PRKAA1	1
GO:0035710	CD4-positive, alpha-beta T cell activation	1/20	97/18866	0.0980064	0.127408	0.0542134	MTOR	1
GO:0042100	B cell proliferation	1/20	97/18866	0.0980064	0.127408	0.0542134	ATM	1
GO:0050764	regulation of phagocytosis	1/20	97/18866	0.0980064	0.127408	0.0542134	PTEN	1
GO:0120162	positive regulation of cold-induced thermogenesis	1/20	97/18866	0.0980064	0.127408	0.0542134	LEP	1
GO:1901655	cellular response to ketone	1/20	97/18866	0.0980064	0.127408	0.0542134	PRKAA1	1
GO:0006942	regulation of striated muscle contraction	1/20	98/18866	0.0989675	0.128056	0.054489	NOS1	1
GO:0010657	muscle cell apoptotic process	1/20	98/18866	0.0989675	0.128056	0.054489	PTEN	1
GO:0010771	negative regulation of cell morphogenesis involved in differentiation	1/20	98/18866	0.0989675	0.128056	0.054489	PTEN	1
GO:0030316	osteoclast differentiation	1/20	98/18866	0.0989675	0.128056	0.054489	MTOR	1
GO:0044728	DNA methylation or demethylation	1/20	98/18866	0.0989675	0.128056	0.054489	PIK3CA	1
GO:0045833	negative regulation of lipid metabolic process	1/20	98/18866	0.0989675	0.128056	0.054489	PRKAA1	1
GO:0048010	vascular endothelial growth factor receptor signaling pathway	1/20	98/18866	0.0989675	0.128056	0.054489	PIK3CA	1
GO:0006626	protein targeting to mitochondrion	1/20	99/18866	0.0999277	0.129126	0.0549443	PRKAA1	1
GO:0007044	cell-substrate junction assembly	1/20	99/18866	0.0999277	0.129126	0.0549443	PTEN	1
GO:0006672	ceramide metabolic process	1/20	100/18866	0.100887	0.130019	0.0553241	PRKAA1	1
GO:0035282	segmentation	1/20	100/18866	0.100887	0.130019	0.0553241	ATM	1
GO:0045807	positive regulation of endocytosis	1/20	100/18866	0.100887	0.130019	0.0553241	INSR	1
GO:0070301	cellular response to hydrogen peroxide	1/20	100/18866	0.100887	0.130019	0.0553241	PRKAA1	1
GO:0010522	regulation of calcium ion transport into cytosol	1/20	101/18866	0.101845	0.130732	0.0556275	NOS1	1
GO:0030838	positive regulation of actin filament polymerization	1/20	101/18866	0.101845	0.130732	0.0556275	MTOR	1
GO:0042102	positive regulation of T cell proliferation	1/20	101/18866	0.101845	0.130732	0.0556275	LEP	1
GO:0042116	macrophage activation	1/20	101/18866	0.101845	0.130732	0.0556275	ATM	1
GO:0042632	cholesterol homeostasis	1/20	101/18866	0.101845	0.130732	0.0556275	NR1I2	1
GO:0044773	mitotic DNA damage checkpoint	1/20	101/18866	0.101845	0.130732	0.0556275	ATM	1
GO:0000079	regulation of cyclin-dependent protein serine/threonine kinase activity	1/20	102/18866	0.102802	0.131351	0.0558911	PTEN	1
GO:0022600	digestive system process	1/20	102/18866	0.102802	0.131351	0.0558911	LEP	1
GO:0055092	sterol homeostasis	1/20	102/18866	0.102802	0.131351	0.0558911	NR1I2	1
GO:0060840	artery development	1/20	102/18866	0.102802	0.131351	0.0558911	LEP	1
GO:0110020	regulation of actomyosin structure organization	1/20	102/18866	0.102802	0.131351	0.0558911	MTOR	1
GO:0150115	cell-substrate junction organization	1/20	102/18866	0.102802	0.131351	0.0558911	PTEN	1
GO:2000060	positive regulation of ubiquitin-dependent protein catabolic process	1/20	102/18866	0.102802	0.131351	0.0558911	PTEN	1
GO:0002181	cytoplasmic translation	1/20	103/18866	0.103759	0.13205	0.0561886	MTOR	1
GO:0008630	intrinsic apoptotic signaling pathway in response to DNA damage	1/20	103/18866	0.103759	0.13205	0.0561886	ATM	1
GO:0035335	peptidyl-tyrosine dephosphorylation	1/20	103/18866	0.103759	0.13205	0.0561886	PTEN	1
GO:0048661	positive regulation of smooth muscle cell proliferation	1/20	103/18866	0.103759	0.13205	0.0561886	MTOR	1
GO:0060079	excitatory postsynaptic potential	1/20	103/18866	0.103759	0.13205	0.0561886	PTEN	1
GO:0098869	cellular oxidant detoxification	1/20	103/18866	0.103759	0.13205	0.0561886	NOS3	1
GO:0000726	non-recombinational repair	1/20	104/18866	0.104714	0.133004	0.0565944	ATM	1
GO:0032231	regulation of actin filament bundle assembly	1/20	104/18866	0.104714	0.133004	0.0565944	MTOR	1
GO:0120034	positive regulation of plasma membrane bounded cell projection assembly	1/20	104/18866	0.104714	0.133004	0.0565944	MTOR	1
GO:0030301	cholesterol transport	1/20	105/18866	0.105668	0.133865	0.0569608	LEP	1
GO:0048259	regulation of receptor-mediated endocytosis	1/20	105/18866	0.105668	0.133865	0.0569608	INSR	1
GO:0062014	negative regulation of small molecule metabolic process	1/20	105/18866	0.105668	0.133865	0.0569608	PPARA	1
GO:2001022	positive regulation of response to DNA damage stimulus	1/20	105/18866	0.105668	0.133865	0.0569608	ATM	1
GO:0014812	muscle cell migration	1/20	106/18866	0.106622	0.13437	0.0571755	PLAT	1
GO:0019233	sensory perception of pain	1/20	106/18866	0.106622	0.13437	0.0571755	MTOR	1
GO:0030038	contractile actin filament bundle assembly	1/20	106/18866	0.106622	0.13437	0.0571755	MTOR	1
GO:0032091	negative regulation of protein binding	1/20	106/18866	0.106622	0.13437	0.0571755	PPARA	1
GO:0043149	stress fiber assembly	1/20	106/18866	0.106622	0.13437	0.0571755	MTOR	1
GO:0046632	alpha-beta T cell differentiation	1/20	106/18866	0.106622	0.13437	0.0571755	MTOR	1
GO:0071156	regulation of cell cycle arrest	1/20	106/18866	0.106622	0.13437	0.0571755	ATM	1
GO:1904029	regulation of cyclin-dependent protein kinase activity	1/20	106/18866	0.106622	0.13437	0.0571755	PTEN	1
GO:0030148	sphingolipid biosynthetic process	1/20	107/18866	0.107574	0.134868	0.0573876	PRKAA1	1
GO:0030330	DNA damage response, signal transduction by p53 class mediator	1/20	107/18866	0.107574	0.134868	0.0573876	ATM	1
GO:0035601	protein deacylation	1/20	107/18866	0.107574	0.134868	0.0573876	PRKAA1	1
GO:0048524	positive regulation of viral process	1/20	107/18866	0.107574	0.134868	0.0573876	SP1	1
GO:0050905	neuromuscular process	1/20	107/18866	0.107574	0.134868	0.0573876	PTEN	1
GO:0051983	regulation of chromosome segregation	1/20	107/18866	0.107574	0.134868	0.0573876	ATM	1
GO:0099175	regulation of postsynapse organization	1/20	107/18866	0.107574	0.134868	0.0573876	PTEN	1
GO:2001237	negative regulation of extrinsic apoptotic signaling pathway	1/20	107/18866	0.107574	0.134868	0.0573876	NOS3	1
GO:0008593	regulation of Notch signaling pathway	1/20	108/18866	0.108526	0.13571	0.0577457	NOS3	1
GO:0044774	mitotic DNA integrity checkpoint	1/20	108/18866	0.108526	0.13571	0.0577457	ATM	1
GO:0071887	leukocyte apoptotic process	1/20	108/18866	0.108526	0.13571	0.0577457	PTEN	1
GO:1902750	negative regulation of cell cycle G2/M phase transition	1/20	108/18866	0.108526	0.13571	0.0577457	ATM	1
GO:0002286	T cell activation involved in immune response	1/20	109/18866	0.109476	0.136546	0.0581014	MTOR	1
GO:0021510	spinal cord development	1/20	109/18866	0.109476	0.136546	0.0581014	MTOR	1
GO:0021761	limbic system development	1/20	109/18866	0.109476	0.136546	0.0581014	PTEN	1
GO:2000278	regulation of DNA biosynthetic process	1/20	109/18866	0.109476	0.136546	0.0581014	ATM	1
GO:0006664	glycolipid metabolic process	1/20	110/18866	0.110426	0.137376	0.0584548	PRKAA1	1
GO:0006900	vesicle budding from membrane	1/20	110/18866	0.110426	0.137376	0.0584548	SLC2A4	1
GO:0032680	regulation of tumor necrosis factor production	1/20	110/18866	0.110426	0.137376	0.0584548	LEP	1
GO:0090100	positive regulation of transmembrane receptor protein serine/threonine kinase signaling pathway	1/20	110/18866	0.110426	0.137376	0.0584548	STK11	1
GO:0051149	positive regulation of muscle cell differentiation	1/20	111/18866	0.111374	0.13829	0.0588435	MTOR	1
GO:0098732	macromolecule deacylation	1/20	111/18866	0.111374	0.13829	0.0588435	PRKAA1	1
GO:1903509	liposaccharide metabolic process	1/20	111/18866	0.111374	0.13829	0.0588435	PRKAA1	1
GO:0046822	regulation of nucleocytoplasmic transport	1/20	112/18866	0.112322	0.139288	0.0592682	LEP	1
GO:0099565	chemical synaptic transmission, postsynaptic	1/20	112/18866	0.112322	0.139288	0.0592682	PTEN	1
GO:0002223	stimulatory C-type lectin receptor signaling pathway	1/20	113/18866	0.113269	0.140192	0.0596531	NRAS	1
GO:0007009	plasma membrane organization	1/20	113/18866	0.113269	0.140192	0.0596531	PTEN	1
GO:1903555	regulation of tumor necrosis factor superfamily cytokine production	1/20	113/18866	0.113269	0.140192	0.0596531	LEP	1
GO:0003279	cardiac septum development	1/20	114/18866	0.114214	0.141093	0.0600361	NOS3	1
GO:0043200	response to amino acid	1/20	114/18866	0.114214	0.141093	0.0600361	MTOR	1
GO:1990748	cellular detoxification	1/20	114/18866	0.114214	0.141093	0.0600361	NOS3	1
GO:0031623	receptor internalization	1/20	115/18866	0.115159	0.142169	0.0604941	INSR	1
GO:0002220	innate immune response activating cell surface receptor signaling pathway	1/20	116/18866	0.116103	0.143152	0.0609122	NRAS	1
GO:0032640	tumor necrosis factor production	1/20	116/18866	0.116103	0.143152	0.0609122	LEP	1
GO:0002758	innate immune response-activating signal transduction	1/20	117/18866	0.117046	0.143856	0.0612121	NRAS	1
GO:0018107	peptidyl-threonine phosphorylation	1/20	117/18866	0.117046	0.143856	0.0612121	MTOR	1
GO:0030282	bone mineralization	1/20	117/18866	0.117046	0.143856	0.0612121	LEP	1
GO:0043666	regulation of phosphoprotein phosphatase activity	1/20	117/18866	0.117046	0.143856	0.0612121	MTOR	1
GO:1904019	epithelial cell apoptotic process	1/20	117/18866	0.117046	0.143856	0.0612121	MTOR	1
GO:0006805	xenobiotic metabolic process	1/20	118/18866	0.117987	0.144738	0.0615874	NR1I2	1
GO:0015918	sterol transport	1/20	118/18866	0.117987	0.144738	0.0615874	LEP	1
GO:0051209	release of sequestered calcium ion into cytosol	1/20	118/18866	0.117987	0.144738	0.0615874	NOS1	1
GO:0007127	meiosis I	1/20	119/18866	0.118928	0.145524	0.0619217	ATM	1
GO:0010822	positive regulation of mitochondrion organization	1/20	119/18866	0.118928	0.145524	0.0619217	PRKAA1	1
GO:0051283	negative regulation of sequestering of calcium ion	1/20	119/18866	0.118928	0.145524	0.0619217	NOS1	1
GO:0071706	tumor necrosis factor superfamily cytokine production	1/20	119/18866	0.118928	0.145524	0.0619217	LEP	1
GO:0006304	DNA modification	1/20	120/18866	0.119868	0.146489	0.0623323	PIK3CA	1
GO:0051588	regulation of neurotransmitter transport	1/20	120/18866	0.119868	0.146489	0.0623323	NOS1	1
GO:0031398	positive regulation of protein ubiquitination	1/20	121/18866	0.120807	0.147358	0.062702	PTEN	1
GO:0051282	regulation of sequestering of calcium ion	1/20	121/18866	0.120807	0.147358	0.062702	NOS1	1
GO:0098661	inorganic anion transmembrane transport	1/20	121/18866	0.120807	0.147358	0.062702	MTOR	1
GO:0021782	glial cell development	1/20	122/18866	0.121745	0.148222	0.0630697	PTEN	1
GO:0043244	regulation of protein-containing complex disassembly	1/20	122/18866	0.121745	0.148222	0.0630697	INSR	1
GO:0097237	cellular response to toxic substance	1/20	122/18866	0.121745	0.148222	0.0630697	NOS3	1
GO:0002761	regulation of myeloid leukocyte differentiation	1/20	123/18866	0.122683	0.149082	0.0634355	MTOR	1
GO:0007173	epidermal growth factor receptor signaling pathway	1/20	123/18866	0.122683	0.149082	0.0634355	PIK3CA	1
GO:0071466	cellular response to xenobiotic stimulus	1/20	123/18866	0.122683	0.149082	0.0634355	NR1I2	1
GO:0010633	negative regulation of epithelial cell migration	1/20	124/18866	0.123619	0.149937	0.0637995	PTEN	1
GO:0051208	sequestering of calcium ion	1/20	124/18866	0.123619	0.149937	0.0637995	NOS1	1
GO:0061982	meiosis I cell cycle process	1/20	124/18866	0.123619	0.149937	0.0637995	ATM	1
GO:0001952	regulation of cell-matrix adhesion	1/20	125/18866	0.124554	0.150882	0.0642018	PTEN	1
GO:0035270	endocrine system development	1/20	125/18866	0.124554	0.150882	0.0642018	INSR	1
GO:0018210	peptidyl-threonine modification	1/20	126/18866	0.125488	0.151919	0.0646429	MTOR	1
GO:0017015	regulation of transforming growth factor beta receptor signaling pathway	1/20	127/18866	0.126421	0.152763	0.0650018	STK11	1
GO:0051053	negative regulation of DNA metabolic process	1/20	127/18866	0.126421	0.152763	0.0650018	ATM	1
GO:1903052	positive regulation of proteolysis involved in cellular protein catabolic process	1/20	127/18866	0.126421	0.152763	0.0650018	PTEN	1
GO:0014013	regulation of gliogenesis	1/20	128/18866	0.127354	0.153793	0.0654404	MTOR	1
GO:0071482	cellular response to light stimulus	1/20	129/18866	0.128285	0.154725	0.0658369	STK11	1
GO:1903844	regulation of cellular response to transforming growth factor beta stimulus	1/20	129/18866	0.128285	0.154725	0.0658369	STK11	1
GO:0009410	response to xenobiotic stimulus	1/20	130/18866	0.129216	0.15575	0.0662731	NR1I2	1
GO:0003206	cardiac chamber morphogenesis	1/20	131/18866	0.130145	0.156578	0.0666255	NOS3	1
GO:0003231	cardiac ventricle development	1/20	131/18866	0.130145	0.156578	0.0666255	NOS3	1
GO:0046887	positive regulation of hormone secretion	1/20	131/18866	0.130145	0.156578	0.0666255	LEP	1
GO:0001101	response to acid chemical	1/20	132/18866	0.131074	0.1575	0.0670176	MTOR	1
GO:0042476	odontogenesis	1/20	132/18866	0.131074	0.1575	0.0670176	PPARA	1
GO:0042177	negative regulation of protein catabolic process	1/20	133/18866	0.132001	0.158418	0.0674083	NOS2	1
GO:0042770	signal transduction in response to DNA damage	1/20	133/18866	0.132001	0.158418	0.0674083	ATM	1
GO:0043280	positive regulation of cysteine-type endopeptidase activity involved in apoptotic process	1/20	134/18866	0.132928	0.159136	0.0677137	SLC22A2	1
GO:0045995	regulation of embryonic development	1/20	134/18866	0.132928	0.159136	0.0677137	INSR	1
GO:0046683	response to organophosphorus	1/20	134/18866	0.132928	0.159136	0.0677137	PTEN	1
GO:0046718	viral entry into host cell	1/20	134/18866	0.132928	0.159136	0.0677137	MRC1	1
GO:0032368	regulation of lipid transport	1/20	135/18866	0.133854	0.160145	0.0681432	LEP	1
GO:0045727	positive regulation of translation	1/20	136/18866	0.134779	0.161053	0.0685294	MTOR	1
GO:0050671	positive regulation of lymphocyte proliferation	1/20	136/18866	0.134779	0.161053	0.0685294	LEP	1
GO:0030183	B cell differentiation	1/20	137/18866	0.135703	0.161758	0.0688293	ATM	1
GO:0032273	positive regulation of protein polymerization	1/20	137/18866	0.135703	0.161758	0.0688293	MTOR	1
GO:0032946	positive regulation of mononuclear cell proliferation	1/20	137/18866	0.135703	0.161758	0.0688293	LEP	1
GO:1903038	negative regulation of leukocyte cell-cell adhesion	1/20	137/18866	0.135703	0.161758	0.0688293	PPARA	1
GO:0000724	double-strand break repair via homologous recombination	1/20	138/18866	0.136626	0.162558	0.0691697	ATM	1
GO:0002705	positive regulation of leukocyte mediated immunity	1/20	138/18866	0.136626	0.162558	0.0691697	NOS2	1
GO:0098754	detoxification	1/20	138/18866	0.136626	0.162558	0.0691697	NOS3	1
GO:0002433	immune response-regulating cell surface receptor signaling pathway involved in phagocytosis	1/20	139/18866	0.137548	0.163254	0.0694658	PIK3CA	1
GO:0035304	regulation of protein dephosphorylation	1/20	139/18866	0.137548	0.163254	0.0694658	MTOR	1
GO:0038096	Fc-gamma receptor signaling pathway involved in phagocytosis	1/20	139/18866	0.137548	0.163254	0.0694658	PIK3CA	1
GO:0043401	steroid hormone mediated signaling pathway	1/20	139/18866	0.137548	0.163254	0.0694658	PPARA	1
GO:0000725	recombinational repair	1/20	140/18866	0.138469	0.164045	0.0698027	ATM	1
GO:0072655	establishment of protein localization to mitochondrion	1/20	140/18866	0.138469	0.164045	0.0698027	PRKAA1	1
GO:0097553	calcium ion transmembrane import into cytosol	1/20	140/18866	0.138469	0.164045	0.0698027	NOS1	1
GO:0001889	liver development	1/20	141/18866	0.139389	0.164632	0.0700523	PIK3CA	1
GO:0007586	digestion	1/20	141/18866	0.139389	0.164632	0.0700523	LEP	1
GO:0008584	male gonad development	1/20	141/18866	0.139389	0.164632	0.0700523	INSR	1
GO:0030010	establishment of cell polarity	1/20	141/18866	0.139389	0.164632	0.0700523	STK11	1
GO:1903322	positive regulation of protein modification by small protein conjugation or removal	1/20	141/18866	0.139389	0.164632	0.0700523	PTEN	1
GO:0038094	Fc-gamma receptor signaling pathway	1/20	142/18866	0.140308	0.165415	0.0703855	PIK3CA	1
GO:0046425	regulation of receptor signaling pathway via JAK-STAT	1/20	142/18866	0.140308	0.165415	0.0703855	LEP	1
GO:0046546	development of primary male sexual characteristics	1/20	142/18866	0.140308	0.165415	0.0703855	INSR	1
GO:0002218	activation of innate immune response	1/20	144/18866	0.142144	0.167071	0.07109	NRAS	1
GO:0046434	organophosphate catabolic process	1/20	144/18866	0.142144	0.167071	0.07109	PTEN	1
GO:0060078	regulation of postsynaptic membrane potential	1/20	144/18866	0.142144	0.167071	0.07109	PTEN	1
GO:0061008	hepaticobiliary system development	1/20	144/18866	0.142144	0.167071	0.07109	PIK3CA	1
GO:0070585	protein localization to mitochondrion	1/20	144/18866	0.142144	0.167071	0.07109	PRKAA1	1
GO:0002431	Fc receptor mediated stimulatory signaling pathway	1/20	145/18866	0.14306	0.167944	0.0714616	PIK3CA	1
GO:0038127	ERBB signaling pathway	1/20	145/18866	0.14306	0.167944	0.0714616	PIK3CA	1
GO:0042542	response to hydrogen peroxide	1/20	146/18866	0.143976	0.168814	0.0718318	PRKAA1	1
GO:0046631	alpha-beta T cell activation	1/20	146/18866	0.143976	0.168814	0.0718318	MTOR	1
GO:0007189	adenylate cyclase-activating G protein-coupled receptor signaling pathway	1/20	147/18866	0.14489	0.169272	0.0720265	NOS1	1
GO:0044409	entry into host	1/20	147/18866	0.14489	0.169272	0.0720265	MRC1	1
GO:0046467	membrane lipid biosynthetic process	1/20	147/18866	0.14489	0.169272	0.0720265	PRKAA1	1
GO:0051592	response to calcium ion	1/20	147/18866	0.14489	0.169272	0.0720265	PRKAA1	1
GO:0055123	digestive system development	1/20	147/18866	0.14489	0.169272	0.0720265	INSR	1
GO:1904064	positive regulation of cation transmembrane transport	1/20	147/18866	0.14489	0.169272	0.0720265	NOS1	1
GO:0008277	regulation of G protein-coupled receptor signaling pathway	1/20	148/18866	0.145804	0.169929	0.0723063	NOS1	1
GO:0061337	cardiac conduction	1/20	148/18866	0.145804	0.169929	0.0723063	NOS1	1
GO:0071901	negative regulation of protein serine/threonine kinase activity	1/20	148/18866	0.145804	0.169929	0.0723063	PTEN	1
GO:2001251	negative regulation of chromosome organization	1/20	148/18866	0.145804	0.169929	0.0723063	ATM	1
GO:0043524	negative regulation of neuron apoptotic process	1/20	149/18866	0.146716	0.170787	0.0726714	PIK3CA	1
GO:1903364	positive regulation of cellular protein catabolic process	1/20	149/18866	0.146716	0.170787	0.0726714	PTEN	1
GO:0006606	protein import into nucleus	1/20	150/18866	0.147628	0.171539	0.0729915	LEP	1
GO:0070665	positive regulation of leukocyte proliferation	1/20	150/18866	0.147628	0.171539	0.0729915	LEP	1
GO:1905039	carboxylic acid transmembrane transport	1/20	150/18866	0.147628	0.171539	0.0729915	SLC22A2	1
GO:0000077	DNA damage checkpoint	1/20	151/18866	0.148539	0.172081	0.0732222	ATM	1
GO:0051224	negative regulation of protein transport	1/20	151/18866	0.148539	0.172081	0.0732222	IRS1	1
GO:1903825	organic acid transmembrane transport	1/20	151/18866	0.148539	0.172081	0.0732222	SLC22A2	1
GO:1904892	regulation of receptor signaling pathway via STAT	1/20	151/18866	0.148539	0.172081	0.0732222	LEP	1
GO:2001056	positive regulation of cysteine-type endopeptidase activity	1/20	151/18866	0.148539	0.172081	0.0732222	SLC22A2	1
GO:1903169	regulation of calcium ion transmembrane transport	1/20	152/18866	0.149449	0.173032	0.0736267	NOS1	1
GO:0002706	regulation of lymphocyte mediated immunity	1/20	154/18866	0.151266	0.174822	0.0743885	LEP	1
GO:0010977	negative regulation of neuron projection development	1/20	154/18866	0.151266	0.174822	0.0743885	PTEN	1
GO:0051250	negative regulation of lymphocyte activation	1/20	154/18866	0.151266	0.174822	0.0743885	ATM	1
GO:1904950	negative regulation of establishment of protein localization	1/20	155/18866	0.152173	0.175766	0.07479	IRS1	1
GO:0001890	placenta development	1/20	156/18866	0.153079	0.176707	0.0751905	LEP	1
GO:0010770	positive regulation of cell morphogenesis involved in differentiation	1/20	157/18866	0.153985	0.177435	0.0755002	STK11	1
GO:0051017	actin filament bundle assembly	1/20	157/18866	0.153985	0.177435	0.0755002	MTOR	1
GO:0098739	import across plasma membrane	1/20	157/18866	0.153985	0.177435	0.0755002	SLC22A2	1
GO:0007519	skeletal muscle tissue development	1/20	158/18866	0.154889	0.178265	0.0758534	PRKAA1	1
GO:0060402	calcium ion transport into cytosol	1/20	158/18866	0.154889	0.178265	0.0758534	NOS1	1
GO:0016573	histone acetylation	1/20	159/18866	0.155793	0.179092	0.0762053	NOS1	1
GO:2000058	regulation of ubiquitin-dependent protein catabolic process	1/20	159/18866	0.155793	0.179092	0.0762053	PTEN	1
GO:0000070	mitotic sister chromatid segregation	1/20	161/18866	0.157597	0.180523	0.0768143	ATM	1
GO:0000723	telomere maintenance	1/20	161/18866	0.157597	0.180523	0.0768143	ATM	1
GO:0010970	transport along microtubule	1/20	161/18866	0.157597	0.180523	0.0768143	STK11	1
GO:0031570	DNA integrity checkpoint	1/20	161/18866	0.157597	0.180523	0.0768143	ATM	1
GO:0034767	positive regulation of ion transmembrane transport	1/20	161/18866	0.157597	0.180523	0.0768143	NOS1	1
GO:0061572	actin filament bundle organization	1/20	161/18866	0.157597	0.180523	0.0768143	MTOR	1
GO:0006665	sphingolipid metabolic process	1/20	163/18866	0.159397	0.182478	0.077646	PRKAA1	1
GO:0007259	receptor signaling pathway via JAK-STAT	1/20	164/18866	0.160296	0.183182	0.0779457	LEP	1
GO:0018393	internal peptidyl-lysine acetylation	1/20	164/18866	0.160296	0.183182	0.0779457	NOS1	1
GO:0046661	male sex differentiation	1/20	164/18866	0.160296	0.183182	0.0779457	INSR	1
GO:0140053	mitochondrial gene expression	1/20	165/18866	0.161194	0.1841	0.0783361	PRKAA1	1
GO:0006475	internal protein amino acid acetylation	1/20	166/18866	0.162091	0.184906	0.0786793	NOS1	1
GO:0007093	mitotic cell cycle checkpoint	1/20	166/18866	0.162091	0.184906	0.0786793	ATM	1
GO:0042129	regulation of T cell proliferation	1/20	167/18866	0.162988	0.185819	0.0790677	LEP	1
GO:0045931	positive regulation of mitotic cell cycle	1/20	168/18866	0.163883	0.18662	0.0794085	INSR	1
GO:0060538	skeletal muscle organ development	1/20	168/18866	0.163883	0.18662	0.0794085	PRKAA1	1
GO:0038095	Fc-epsilon receptor signaling pathway	1/20	169/18866	0.164777	0.187308	0.0797013	PIK3CA	1
GO:0051100	negative regulation of binding	1/20	169/18866	0.164777	0.187308	0.0797013	PPARA	1
GO:0052126	movement in host environment	1/20	169/18866	0.164777	0.187308	0.0797013	MRC1	1
GO:0032874	positive regulation of stress-activated MAPK cascade	1/20	170/18866	0.165671	0.188213	0.0800864	LEP	1
GO:0030307	positive regulation of cell growth	1/20	171/18866	0.166563	0.189006	0.0804236	MTOR	1
GO:0051170	import into nucleus	1/20	171/18866	0.166563	0.189006	0.0804236	LEP	1
GO:0015698	inorganic anion transport	1/20	172/18866	0.167455	0.189573	0.080665	MTOR	1
GO:0050806	positive regulation of synaptic transmission	1/20	172/18866	0.167455	0.189573	0.080665	PTEN	1
GO:0070304	positive regulation of stress-activated protein kinase signaling cascade	1/20	172/18866	0.167455	0.189573	0.080665	LEP	1
GO:1990138	neuron projection extension	1/20	172/18866	0.167455	0.189573	0.080665	STK11	1
GO:0006633	fatty acid biosynthetic process	1/20	173/18866	0.168345	0.190248	0.0809522	PRKAA1	1
GO:0006937	regulation of muscle contraction	1/20	173/18866	0.168345	0.190248	0.0809522	NOS1	1
GO:0021543	pallium development	1/20	173/18866	0.168345	0.190248	0.0809522	PTEN	1
GO:0003205	cardiac chamber development	1/20	174/18866	0.169235	0.190476	0.081049	NOS3	1
GO:0007033	vacuole organization	1/20	174/18866	0.169235	0.190476	0.081049	MTOR	1
GO:0010469	regulation of signaling receptor activity	1/20	174/18866	0.169235	0.190476	0.081049	PTEN	1
GO:0030833	regulation of actin filament polymerization	1/20	174/18866	0.169235	0.190476	0.081049	MTOR	1
GO:0032200	telomere organization	1/20	174/18866	0.169235	0.190476	0.081049	ATM	1
GO:0035725	sodium ion transmembrane transport	1/20	174/18866	0.169235	0.190476	0.081049	NOS1	1
GO:0097696	receptor signaling pathway via STAT	1/20	174/18866	0.169235	0.190476	0.081049	LEP	1
GO:0007269	neurotransmitter secretion	1/20	175/18866	0.170124	0.191143	0.081333	SLC22A2	1
GO:0010921	regulation of phosphatase activity	1/20	175/18866	0.170124	0.191143	0.081333	MTOR	1
GO:0099643	signal release from synapse	1/20	175/18866	0.170124	0.191143	0.081333	SLC22A2	1
GO:0030324	lung development	1/20	177/18866	0.171899	0.192913	0.0820864	NOS3	1
GO:0140013	meiotic nuclear division	1/20	177/18866	0.171899	0.192913	0.0820864	ATM	1
GO:0019083	viral transcription	1/20	178/18866	0.172785	0.193684	0.0824141	SP1	1
GO:0060401	cytosolic calcium ion transport	1/20	178/18866	0.172785	0.193684	0.0824141	NOS1	1
GO:0048469	cell maturation	1/20	179/18866	0.173671	0.194563	0.0827884	MTOR	1
GO:0010950	positive regulation of endopeptidase activity	1/20	181/18866	0.175439	0.196317	0.0835345	SLC22A2	1
GO:0030323	respiratory tube development	1/20	181/18866	0.175439	0.196317	0.0835345	NOS3	1
GO:0120032	regulation of plasma membrane bounded cell projection assembly	1/20	183/18866	0.177203	0.198062	0.0842772	MTOR	1
GO:2001235	positive regulation of apoptotic signaling pathway	1/20	183/18866	0.177203	0.198062	0.0842772	PTEN	1
GO:0002695	negative regulation of leukocyte activation	1/20	184/18866	0.178084	0.198703	0.0845498	ATM	1
GO:0007416	synapse assembly	1/20	184/18866	0.178084	0.198703	0.0845498	PTEN	1
GO:0090090	negative regulation of canonical Wnt signaling pathway	1/20	184/18866	0.178084	0.198703	0.0845498	STK11	1
GO:0060491	regulation of cell projection assembly	1/20	185/18866	0.178964	0.199455	0.0848697	MTOR	1
GO:2001257	regulation of cation channel activity	1/20	185/18866	0.178964	0.199455	0.0848697	NOS1	1
GO:0043488	regulation of mRNA stability	1/20	186/18866	0.179843	0.200319	0.0852375	MTOR	1
GO:0002285	lymphocyte activation involved in immune response	1/20	187/18866	0.180721	0.200951	0.0855062	MTOR	1
GO:0043409	negative regulation of MAPK cascade	1/20	187/18866	0.180721	0.200951	0.0855062	PTEN	1
GO:0050821	protein stabilization	1/20	187/18866	0.180721	0.200951	0.0855062	PTEN	1
GO:0031345	negative regulation of cell projection organization	1/20	188/18866	0.181598	0.20181	0.085872	PTEN	1
GO:0008064	regulation of actin polymerization or depolymerization	1/20	190/18866	0.18335	0.203407	0.0865514	MTOR	1
GO:0070507	regulation of microtubule cytoskeleton organization	1/20	190/18866	0.18335	0.203407	0.0865514	PRKAA1	1
GO:0099111	microtubule-based transport	1/20	190/18866	0.18335	0.203407	0.0865514	STK11	1
GO:0010821	regulation of mitochondrion organization	1/20	191/18866	0.184224	0.20391	0.0867654	PRKAA1	1
GO:0022408	negative regulation of cell-cell adhesion	1/20	191/18866	0.184224	0.20391	0.0867654	PPARA	1
GO:0030832	regulation of actin filament length	1/20	191/18866	0.184224	0.20391	0.0867654	MTOR	1
GO:0048167	regulation of synaptic plasticity	1/20	191/18866	0.184224	0.20391	0.0867654	PTEN	1
GO:0006413	translational initiation	1/20	192/18866	0.185098	0.204643	0.0870774	MTOR	1
GO:0044272	sulfur compound biosynthetic process	1/20	192/18866	0.185098	0.204643	0.0870774	SP1	1
GO:0030041	actin filament polymerization	1/20	193/18866	0.185971	0.205256	0.0873384	MTOR	1
GO:0071248	cellular response to metal ion	1/20	193/18866	0.185971	0.205256	0.0873384	PRKAA1	1
GO:1903046	meiotic cell cycle process	1/20	193/18866	0.185971	0.205256	0.0873384	ATM	1
GO:1902115	regulation of organelle assembly	1/20	194/18866	0.186842	0.206101	0.0876979	PRKAA1	1
GO:0007219	Notch signaling pathway	1/20	195/18866	0.187713	0.206474	0.0878566	NOS3	1
GO:0019080	viral gene expression	1/20	195/18866	0.187713	0.206474	0.0878566	SP1	1
GO:0042098	T cell proliferation	1/20	195/18866	0.187713	0.206474	0.0878566	LEP	1
GO:0043487	regulation of RNA stability	1/20	195/18866	0.187713	0.206474	0.0878566	MTOR	1
GO:0050864	regulation of B cell activation	1/20	195/18866	0.187713	0.206474	0.0878566	ATM	1
GO:0000819	sister chromatid segregation	1/20	196/18866	0.188584	0.207078	0.0881137	ATM	1
GO:0050728	negative regulation of inflammatory response	1/20	196/18866	0.188584	0.207078	0.0881137	PPARA	1
GO:0071897	DNA biosynthetic process	1/20	196/18866	0.188584	0.207078	0.0881137	ATM	1
GO:0051216	cartilage development	1/20	197/18866	0.189453	0.207915	0.0884697	LEP	1
GO:0019933	cAMP-mediated signaling	1/20	199/18866	0.191189	0.209701	0.0892297	NOS1	1
GO:0009755	hormone-mediated signaling pathway	1/20	200/18866	0.192055	0.209702	0.0892299	PPARA	1
GO:0010389	regulation of G2/M transition of mitotic cell cycle	1/20	200/18866	0.192055	0.209702	0.0892299	ATM	1
GO:0017038	protein import	1/20	200/18866	0.192055	0.209702	0.0892299	LEP	1
GO:0030705	cytoskeleton-dependent intracellular transport	1/20	200/18866	0.192055	0.209702	0.0892299	STK11	1
GO:0031032	actomyosin structure organization	1/20	200/18866	0.192055	0.209702	0.0892299	MTOR	1
GO:0051054	positive regulation of DNA metabolic process	1/20	200/18866	0.192055	0.209702	0.0892299	ATM	1
GO:1901654	response to ketone	1/20	200/18866	0.192055	0.209702	0.0892299	PRKAA1	1
GO:1901888	regulation of cell junction assembly	1/20	200/18866	0.192055	0.209702	0.0892299	PTEN	1
GO:0010952	positive regulation of peptidase activity	1/20	201/18866	0.192921	0.21041	0.0895312	SLC22A2	1
GO:0031099	regeneration	1/20	201/18866	0.192921	0.21041	0.0895312	PTEN	1
GO:0007179	transforming growth factor beta receptor signaling pathway	1/20	202/18866	0.193786	0.211234	0.0898819	STK11	1
GO:0051236	establishment of RNA localization	1/20	203/18866	0.19465	0.212056	0.0902318	ATM	1
GO:0060348	bone development	1/20	204/18866	0.195513	0.212757	0.0905301	LEP	1
GO:0060541	respiratory system development	1/20	204/18866	0.195513	0.212757	0.0905301	NOS3	1
GO:0035637	multicellular organismal signaling	1/20	206/18866	0.197236	0.214392	0.0912256	NOS1	1
GO:0071383	cellular response to steroid hormone stimulus	1/20	206/18866	0.197236	0.214392	0.0912256	PPARA	1
GO:0061013	regulation of mRNA catabolic process	1/20	208/18866	0.198956	0.216019	0.0919179	MTOR	1
GO:1902905	positive regulation of supramolecular fiber organization	1/20	208/18866	0.198956	0.216019	0.0919179	MTOR	1
GO:0035303	regulation of dephosphorylation	1/20	209/18866	0.199815	0.21683	0.0922629	MTOR	1
GO:0000956	nuclear-transcribed mRNA catabolic process	1/20	210/18866	0.200672	0.217395	0.0925035	ATM	1
GO:0002377	immunoglobulin production	1/20	210/18866	0.200672	0.217395	0.0925035	ATM	1
GO:0002573	myeloid leukocyte differentiation	1/20	210/18866	0.200672	0.217395	0.0925035	MTOR	1
GO:0043393	regulation of protein binding	1/20	211/18866	0.201529	0.218201	0.0928466	PPARA	1
GO:0006643	membrane lipid metabolic process	1/20	212/18866	0.202385	0.219006	0.0931889	PRKAA1	1
GO:0045089	positive regulation of innate immune response	1/20	213/18866	0.203241	0.219808	0.0935304	NRAS	1
GO:0043281	regulation of cysteine-type endopeptidase activity involved in apoptotic process	1/20	215/18866	0.204948	0.221408	0.0942111	SLC22A2	1
GO:0070374	positive regulation of ERK1 and ERK2 cascade	1/20	215/18866	0.204948	0.221408	0.0942111	PTEN	1
GO:0051651	maintenance of location in cell	1/20	216/18866	0.205801	0.222205	0.0945503	NOS1	1
GO:0010810	regulation of cell-substrate adhesion	1/20	217/18866	0.206653	0.222752	0.0947831	PTEN	1
GO:0050792	regulation of viral process	1/20	217/18866	0.206653	0.222752	0.0947831	SP1	1
GO:1902749	regulation of cell cycle G2/M phase transition	1/20	217/18866	0.206653	0.222752	0.0947831	ATM	1
GO:0071805	potassium ion transmembrane transport	1/20	218/18866	0.207503	0.223545	0.0951204	PTEN	1
GO:0000075	cell cycle checkpoint	1/20	219/18866	0.208353	0.224087	0.0953509	ATM	1
GO:0009952	anterior/posterior pattern specification	1/20	219/18866	0.208353	0.224087	0.0953509	ATM	1
GO:0030178	negative regulation of Wnt signaling pathway	1/20	219/18866	0.208353	0.224087	0.0953509	STK11	1
GO:0007163	establishment or maintenance of cell polarity	1/20	220/18866	0.209202	0.224875	0.0956863	STK11	1
GO:0008154	actin polymerization or depolymerization	1/20	221/18866	0.210051	0.225412	0.0959146	MTOR	1
GO:0042445	hormone metabolic process	1/20	221/18866	0.210051	0.225412	0.0959146	LEP	1
GO:0071241	cellular response to inorganic substance	1/20	221/18866	0.210051	0.225412	0.0959146	PRKAA1	1
GO:0002699	positive regulation of immune effector process	1/20	223/18866	0.211744	0.226978	0.0965811	NOS2	1
GO:0016485	protein processing	1/20	223/18866	0.211744	0.226978	0.0965811	PLAT	1
GO:0019935	cyclic-nucleotide-mediated signaling	1/20	224/18866	0.21259	0.227758	0.0969132	NOS1	1
GO:0045665	negative regulation of neuron differentiation	1/20	225/18866	0.213435	0.228285	0.0971371	PTEN	1
GO:0045732	positive regulation of protein catabolic process	1/20	225/18866	0.213435	0.228285	0.0971371	PTEN	1
GO:1903050	regulation of proteolysis involved in cellular protein catabolic process	1/20	225/18866	0.213435	0.228285	0.0971371	PTEN	1
GO:2001020	regulation of response to DNA damage stimulus	1/20	226/18866	0.214279	0.229061	0.0974673	ATM	1
GO:0050807	regulation of synapse organization	1/20	229/18866	0.216805	0.231634	0.0985622	PTEN	1
GO:0007160	cell-matrix adhesion	1/20	230/18866	0.217646	0.232275	0.0988352	PTEN	1
GO:0051495	positive regulation of cytoskeleton organization	1/20	230/18866	0.217646	0.232275	0.0988352	MTOR	1
GO:0032271	regulation of protein polymerization	1/20	231/18866	0.218485	0.232915	0.0991073	MTOR	1
GO:0043903	regulation of symbiotic process	1/20	231/18866	0.218485	0.232915	0.0991073	SP1	1
GO:0007188	adenylate cyclase-modulating G protein-coupled receptor signaling pathway	1/20	233/18866	0.220162	0.234315	0.0997032	NOS1	1
GO:0022618	ribonucleoprotein complex assembly	1/20	233/18866	0.220162	0.234315	0.0997032	ATM	1
GO:2001234	negative regulation of apoptotic signaling pathway	1/20	233/18866	0.220162	0.234315	0.0997032	NOS3	1
GO:0006403	RNA localization	1/20	236/18866	0.222671	0.236725	0.100729	ATM	1
GO:0060560	developmental growth involved in morphogenesis	1/20	236/18866	0.222671	0.236725	0.100729	STK11	1
GO:0032872	regulation of stress-activated MAPK cascade	1/20	237/18866	0.223505	0.237482	0.101051	LEP	1
GO:0034249	negative regulation of cellular amide metabolic process	1/20	238/18866	0.224339	0.238237	0.101372	PRKAA1	1
GO:2000116	regulation of cysteine-type endopeptidase activity	1/20	239/18866	0.225172	0.23899	0.101692	SLC22A2	1
GO:0050803	regulation of synapse structure or activity	1/20	240/18866	0.226004	0.23948	0.101901	PTEN	1
GO:0070302	regulation of stress-activated protein kinase signaling cascade	1/20	240/18866	0.226004	0.23948	0.101901	LEP	1
GO:0071826	ribonucleoprotein complex subunit organization	1/20	240/18866	0.226004	0.23948	0.101901	ATM	1
GO:0038093	Fc receptor signaling pathway	1/20	241/18866	0.226835	0.240229	0.10222	PIK3CA	1
GO:0006469	negative regulation of protein kinase activity	1/20	246/18866	0.230977	0.244349	0.103973	PTEN	1
GO:0072330	monocarboxylic acid biosynthetic process	1/20	246/18866	0.230977	0.244349	0.103973	PRKAA1	1
GO:0009636	response to toxic substance	1/20	250/18866	0.234276	0.247704	0.1054	NOS3	1
GO:0002833	positive regulation of response to biotic stimulus	1/20	251/18866	0.235099	0.248438	0.105713	NRAS	1
GO:0071560	cellular response to transforming growth factor beta stimulus	1/20	252/18866	0.235921	0.249171	0.106024	STK11	1
GO:0000086	G2/M transition of mitotic cell cycle	1/20	254/18866	0.237562	0.25063	0.106645	ATM	1
GO:0090092	regulation of transmembrane receptor protein serine/threonine kinase signaling pathway	1/20	254/18866	0.237562	0.25063	0.106645	STK11	1
GO:0048872	homeostasis of number of cells	1/20	256/18866	0.2392	0.252221	0.107322	NOS3	1
GO:0071559	response to transforming growth factor beta	1/20	258/18866	0.240834	0.253806	0.107997	STK11	1
GO:0021537	telencephalon development	1/20	259/18866	0.24165	0.254528	0.108304	PTEN	1
GO:1903362	regulation of cellular protein catabolic process	1/20	260/18866	0.242465	0.255247	0.10861	PTEN	1
GO:0006302	double-strand break repair	1/20	262/18866	0.244093	0.256821	0.10928	ATM	1
GO:0007187	G protein-coupled receptor signaling pathway, coupled to cyclic nucleotide second messenger	1/20	263/18866	0.244906	0.257397	0.109525	NOS1	1
GO:0045637	regulation of myeloid cell differentiation	1/20	263/18866	0.244906	0.257397	0.109525	MTOR	1
GO:0033673	negative regulation of kinase activity	1/20	268/18866	0.248956	0.261512	0.111276	PTEN	1
GO:0031348	negative regulation of defense response	1/20	269/18866	0.249764	0.262218	0.111576	PPARA	1
GO:0051091	positive regulation of DNA-binding transcription factor activity	1/20	270/18866	0.250571	0.262923	0.111876	PTEN	1
GO:0006839	mitochondrial transport	1/20	271/18866	0.251377	0.263626	0.112175	PRKAA1	1
GO:0098813	nuclear chromosome segregation	1/20	272/18866	0.252182	0.264327	0.112474	ATM	1
GO:0006260	DNA replication	1/20	273/18866	0.252986	0.264884	0.11271	ATM	1
GO:0044839	cell cycle G2/M phase transition	1/20	273/18866	0.252986	0.264884	0.11271	ATM	1
GO:0045165	cell fate commitment	1/20	278/18866	0.256996	0.268791	0.114373	MTOR	1
GO:0110053	regulation of actin filament organization	1/20	278/18866	0.256996	0.268791	0.114373	MTOR	1
GO:0016579	protein deubiquitination	1/20	283/18866	0.260985	0.272816	0.116086	PTEN	1
GO:0007411	axon guidance	1/20	284/18866	0.26178	0.2735	0.116377	PIK3CA	1
GO:0097485	neuron projection guidance	1/20	285/18866	0.262575	0.274182	0.116667	PIK3CA	1
GO:0051403	stress-activated MAPK cascade	1/20	286/18866	0.263369	0.274863	0.116956	LEP	1
GO:1902105	regulation of leukocyte differentiation	1/20	290/18866	0.266535	0.278018	0.118299	MTOR	1
GO:0031503	protein-containing complex localization	1/20	291/18866	0.267325	0.278692	0.118586	ATM	1
GO:0051604	protein maturation	1/20	293/18866	0.268902	0.280185	0.119221	PLAT	1
GO:0050768	negative regulation of neurogenesis	1/20	295/18866	0.270476	0.281522	0.11979	PTEN	1
GO:0060828	regulation of canonical Wnt signaling pathway	1/20	295/18866	0.270476	0.281522	0.11979	STK11	1
GO:0031647	regulation of protein stability	1/20	296/18866	0.271262	0.282036	0.120009	PTEN	1
GO:0051348	negative regulation of transferase activity	1/20	296/18866	0.271262	0.282036	0.120009	PTEN	1
GO:0071356	cellular response to tumor necrosis factor	1/20	297/18866	0.272046	0.282701	0.120292	SLC2A4	1
GO:0006310	DNA recombination	1/20	299/18866	0.273614	0.284177	0.12092	ATM	1
GO:0031098	stress-activated protein kinase signaling cascade	1/20	300/18866	0.274396	0.284532	0.121071	LEP	1
GO:0051258	protein polymerization	1/20	300/18866	0.274396	0.284532	0.121071	MTOR	1
GO:0070646	protein modification by small protein removal	1/20	300/18866	0.274396	0.284532	0.121071	PTEN	1
GO:0002440	production of molecular mediator of immune response	1/20	306/18866	0.279074	0.289073	0.123003	ATM	1
GO:0070372	regulation of ERK1 and ERK2 cascade	1/20	306/18866	0.279074	0.289073	0.123003	PTEN	1
GO:0042254	ribosome biogenesis	1/20	310/18866	0.282177	0.291974	0.124238	PTEN	1
GO:0090287	regulation of cellular response to growth factor stimulus	1/20	310/18866	0.282177	0.291974	0.124238	STK11	1
GO:0070588	calcium ion transmembrane transport	1/20	312/18866	0.283723	0.293418	0.124852	NOS1	1
GO:1903532	positive regulation of secretion by cell	1/20	313/18866	0.284495	0.29406	0.125125	LEP	1
GO:0043414	macromolecule methylation	1/20	318/18866	0.288344	0.297879	0.12675	PIK3CA	1
GO:0051961	negative regulation of nervous system development	1/20	319/18866	0.289111	0.298512	0.12702	PTEN	1
GO:0034612	response to tumor necrosis factor	1/20	320/18866	0.289878	0.299144	0.127288	SLC2A4	1
GO:0007204	positive regulation of cytosolic calcium ion concentration	1/20	322/18866	0.291409	0.300564	0.127893	NOS1	1
GO:0070371	ERK1 and ERK2 cascade	1/20	325/18866	0.293699	0.302765	0.128829	PTEN	1
GO:0042113	B cell activation	1/20	328/18866	0.295982	0.304956	0.129762	ATM	1
GO:0032984	protein-containing complex disassembly	1/20	330/18866	0.297501	0.306358	0.130358	INSR	1
GO:0007059	chromosome segregation	1/20	334/18866	0.300528	0.309311	0.131614	ATM	1
GO:0016050	vesicle organization	1/20	340/18866	0.305046	0.313627	0.133451	SLC2A4	1
GO:0051047	positive regulation of secretion	1/20	340/18866	0.305046	0.313627	0.133451	LEP	1
GO:0019058	viral life cycle	1/20	341/18866	0.305796	0.314232	0.133708	MRC1	1
GO:1903311	regulation of mRNA metabolic process	1/20	344/18866	0.308042	0.316372	0.134619	MTOR	1
GO:0007265	Ras protein signal transduction	1/20	346/18866	0.309536	0.317569	0.135128	NRAS	1
GO:0048545	response to steroid hormone	1/20	346/18866	0.309536	0.317569	0.135128	PPARA	1
GO:0042742	defense response to bacterium	1/20	348/18866	0.311026	0.318929	0.135707	NOS2	1
GO:0030336	negative regulation of cell migration	1/20	350/18866	0.312514	0.320285	0.136284	PTEN	1
GO:0006913	nucleocytoplasmic transport	1/20	354/18866	0.315479	0.323154	0.137505	LEP	1
GO:0003002	regionalization	1/20	355/18866	0.316219	0.32374	0.137754	ATM	1
GO:0051169	nuclear transport	1/20	357/18866	0.317696	0.324908	0.138251	LEP	1
GO:0051480	regulation of cytosolic calcium ion concentration	1/20	357/18866	0.317696	0.324908	0.138251	NOS1	1
GO:0007178	transmembrane receptor protein serine/threonine kinase signaling pathway	1/20	359/18866	0.31917	0.326071	0.138746	STK11	1
GO:0031589	cell-substrate adhesion	1/20	359/18866	0.31917	0.326071	0.138746	PTEN	1
GO:0032956	regulation of actin cytoskeleton organization	1/20	360/18866	0.319905	0.326651	0.138993	MTOR	1
GO:2000146	negative regulation of cell motility	1/20	365/18866	0.323573	0.330221	0.140512	PTEN	1
GO:0002449	lymphocyte mediated immunity	1/20	366/18866	0.324304	0.330793	0.140756	LEP	1
GO:0046394	carboxylic acid biosynthetic process	1/20	367/18866	0.325034	0.33119	0.140924	PRKAA1	1
GO:0051098	regulation of binding	1/20	367/18866	0.325034	0.33119	0.140924	PPARA	1
GO:0007018	microtubule-based movement	1/20	368/18866	0.325764	0.331584	0.141092	STK11	1
GO:0016053	organic acid biosynthetic process	1/20	368/18866	0.325764	0.331584	0.141092	PRKAA1	1
GO:0045861	negative regulation of proteolysis	1/20	369/18866	0.326493	0.332152	0.141334	PLAT	1
GO:0002460	adaptive immune response based on somatic recombination of immune receptors built from immunoglobulin superfamily domains	1/20	370/18866	0.327221	0.332718	0.141574	MTOR	1
GO:0006790	sulfur compound metabolic process	1/20	371/18866	0.327949	0.333108	0.14174	SP1	1
GO:0032259	methylation	1/20	371/18866	0.327949	0.333108	0.14174	PIK3CA	1
GO:1902903	regulation of supramolecular fiber organization	1/20	373/18866	0.329402	0.334408	0.142294	MTOR	1
GO:0030111	regulation of Wnt signaling pathway	1/20	375/18866	0.330851	0.335704	0.142845	STK11	1
GO:0001701	in utero embryonic development	1/20	383/18866	0.336621	0.341379	0.14526	NOS3	1
GO:0031349	positive regulation of defense response	1/20	385/18866	0.338056	0.342655	0.145803	NRAS	1
GO:0030900	forebrain development	1/20	391/18866	0.342343	0.346819	0.147574	PTEN	1
GO:0040013	negative regulation of locomotion	1/20	397/18866	0.346603	0.350952	0.149333	PTEN	1
GO:0051271	negative regulation of cellular component movement	1/20	400/18866	0.348724	0.352914	0.150168	PTEN	1
GO:0032970	regulation of actin filament-based process	1/20	405/18866	0.352243	0.35629	0.151605	MTOR	1
GO:0001503	ossification	1/20	412/18866	0.357141	0.361055	0.153632	LEP	1
GO:0009100	glycoprotein metabolic process	1/20	415/18866	0.359229	0.362976	0.15445	LEP	1
GO:0010639	negative regulation of organelle organization	1/20	416/18866	0.359923	0.363489	0.154668	ATM	1
GO:0030099	myeloid cell differentiation	1/20	431/18866	0.370256	0.373729	0.159025	MTOR	1
GO:0007015	actin filament organization	1/20	434/18866	0.372304	0.375209	0.159655	MTOR	1
GO:0034329	cell junction assembly	1/20	434/18866	0.372304	0.375209	0.159655	PTEN	1
GO:0052548	regulation of endopeptidase activity	1/20	434/18866	0.372304	0.375209	0.159655	SLC22A2	1
GO:0042391	regulation of membrane potential	1/20	443/18866	0.378408	0.381163	0.162188	PTEN	1
GO:0001819	positive regulation of cytokine production	1/20	447/18866	0.381103	0.383678	0.163259	LEP	1
GO:0006417	regulation of translation	1/20	450/18866	0.383117	0.385506	0.164036	MTOR	1
GO:0007389	pattern specification process	1/20	455/18866	0.38646	0.388466	0.165296	ATM	1
GO:0051090	regulation of DNA-binding transcription factor activity	1/20	455/18866	0.38646	0.388466	0.165296	PTEN	1
GO:0006874	cellular calcium ion homeostasis	1/20	456/18866	0.387127	0.388934	0.165495	NOS1	1
GO:0002683	negative regulation of immune system process	1/20	463/18866	0.391773	0.393398	0.167394	ATM	1
GO:0052547	regulation of peptidase activity	1/20	466/18866	0.393754	0.395182	0.168153	SLC22A2	1
GO:0010256	endomembrane system organization	1/20	468/18866	0.395071	0.396094	0.168541	PTEN	1
GO:0055074	calcium ion homeostasis	1/20	468/18866	0.395071	0.396094	0.168541	NOS1	1
GO:0043087	regulation of GTPase activity	1/20	481/18866	0.403567	0.404402	0.172077	MTOR	1
GO:0043312	neutrophil degranulation	1/20	487/18866	0.40745	0.408082	0.173643	NRAS	1
GO:0002283	neutrophil activation involved in immune response	1/20	490/18866	0.409382	0.409806	0.174376	NRAS	1
GO:0072503	cellular divalent inorganic cation homeostasis	1/20	492/18866	0.410667	0.41088	0.174833	NOS1	1
GO:1903706	regulation of hemopoiesis	1/20	498/18866	0.414506	0.414506	0.176376	MTOR	1

## Sheet: CC
ID	Description	GeneRatio	BgRatio	pvalue	p.adjust	qvalue	geneID	Count
GO:0005901	caveola	4/20	82/19559	1.32088e-06	0.000138692	9.31567e-05	INSR/NOS1/NOS3/IRS1	4
GO:0044853	plasma membrane raft	4/20	113/19559	4.76465e-06	0.000250144	0.000168017	INSR/NOS1/NOS3/IRS1	4
GO:0045121	membrane raft	5/20	329/19559	1.64553e-05	0.000422317	0.000283661	INSR/NOS1/NOS3/IRS1/SLC2A4	5
GO:0098857	membrane microdomain	5/20	330/19559	1.66976e-05	0.000422317	0.000283661	INSR/NOS1/NOS3/IRS1/SLC2A4	5
GO:0098589	membrane region	5/20	343/19559	2.01103e-05	0.000422317	0.000283661	INSR/NOS1/NOS3/IRS1/SLC2A4	5
GO:0061695	transferase complex, transferring phosphorus-containing groups	4/20	253/19559	0.000112522	0.00196914	0.00132263	INSR/PRKAA1/PIK3CA/IRS1	4
GO:0099524	postsynaptic cytosol	2/20	18/19559	0.000150501	0.00204597	0.00137423	MTOR/PTEN	2
GO:1902911	protein kinase complex	3/20	104/19559	0.000155883	0.00204597	0.00137423	INSR/PRKAA1/IRS1	3
GO:0099522	region of cytosol	2/20	25/19559	0.000293836	0.00342809	0.00230258	MTOR/PTEN	2
GO:0045177	apical part of cell	4/20	433/19559	0.00086614	0.00909447	0.00610857	SLC22A2/PRKAA1/PTEN/PLAT	4
GO:0030315	T-tubule	2/20	54/19559	0.00137691	0.0131432	0.00882802	NOS1/SLC2A4	2
GO:0016529	sarcoplasmic reticulum	2/20	71/19559	0.0023663	0.0207052	0.0139072	NOS1/SLC2A4	2
GO:0016528	sarcoplasm	2/20	80/19559	0.00299253	0.0241705	0.0162348	NOS1/SLC2A4	2
GO:0016605	PML body	2/20	102/19559	0.00481282	0.0360961	0.024245	MTOR/PTEN	2
GO:0016324	apical plasma membrane	3/20	361/19559	0.00563	0.03941	0.0264709	SLC22A2/PRKAA1/PTEN	3
GO:0042383	sarcolemma	2/20	135/19559	0.00828248	0.0543538	0.0365083	NOS1/SLC2A4	2
GO:0032593	insulin-responsive compartment	1/20	10/19559	0.0101809	0.0628819	0.0422365	SLC2A4	1
GO:0043220	Schmidt-Lanterman incisure	1/20	11/19559	0.0111935	0.0652956	0.0438577	PTEN	1
GO:0031932	TORC2 complex	1/20	12/19559	0.0122052	0.0674498	0.0453046	MTOR	1
GO:0043197	dendritic spine	2/20	175/19559	0.0136054	0.0678949	0.0456036	PTEN/NOS1	2
GO:0044309	neuron spine	2/20	177/19559	0.0139021	0.0678949	0.0456036	PTEN/NOS1	2
GO:0043218	compact myelin	1/20	14/19559	0.0142256	0.0678949	0.0456036	PTEN	1
GO:0038201	TOR complex	1/20	15/19559	0.0152343	0.069548	0.0467139	MTOR	1
GO:0044305	calyx of Held	1/20	24/19559	0.0242688	0.106176	0.0713162	NOS1	1
GO:0032809	neuronal cell body membrane	1/20	28/19559	0.0282588	0.117013	0.0785954	INSR	1
GO:0005942	phosphatidylinositol 3-kinase complex	1/20	29/19559	0.0292539	0.117013	0.0785954	PIK3CA	1
GO:0044298	cell body membrane	1/20	31/19559	0.0312411	0.117013	0.0785954	INSR	1
GO:0030140	trans-Golgi network transport vesicle	1/20	32/19559	0.0322333	0.117013	0.0785954	SLC2A4	1
GO:0005770	late endosome	2/20	278/19559	0.032318	0.117013	0.0785954	INSR/SLC2A4	2
GO:0005719	nuclear euchromatin	1/20	34/19559	0.0342148	0.119752	0.0804347	SP1	1
GO:0098802	plasma membrane signaling receptor complex	2/20	307/19559	0.0387384	0.122265	0.0821226	INSR/IRS1	2
GO:0030139	endocytic vesicle	2/20	313/19559	0.0401238	0.122265	0.0821226	MTOR/NOS3	2
GO:0033017	sarcoplasmic reticulum membrane	1/20	40/19559	0.040136	0.122265	0.0821226	NOS1	1
GO:1990391	DNA repair complex	1/20	40/19559	0.040136	0.122265	0.0821226	ATM	1
GO:0000791	euchromatin	1/20	42/19559	0.0421021	0.122265	0.0821226	SP1	1
GO:0005891	voltage-gated calcium channel complex	1/20	43/19559	0.0430837	0.122265	0.0821226	NOS1	1
GO:0032590	dendrite membrane	1/20	43/19559	0.0430837	0.122265	0.0821226	INSR	1
GO:0043209	myelin sheath	1/20	47/19559	0.0470006	0.12987	0.087231	PTEN	1
GO:0098978	glutamatergic synapse	2/20	361/19559	0.0518677	0.132851	0.0892334	MTOR/PLAT	2
GO:0005782	peroxisomal matrix	1/20	52/19559	0.0518752	0.132851	0.0892334	NOS2	1
GO:0031907	microbody lumen	1/20	52/19559	0.0518752	0.132851	0.0892334	NOS2	1
GO:0001917	photoreceptor inner segment	1/20	61/19559	0.06059	0.146889	0.0986625	NOS1	1
GO:0032589	neuron projection membrane	1/20	61/19559	0.06059	0.146889	0.0986625	INSR	1
GO:0005771	multivesicular body	1/20	62/19559	0.0615536	0.146889	0.0986625	SLC2A4	1
GO:0034704	calcium channel complex	1/20	67/19559	0.0663575	0.152048	0.102127	NOS1	1
GO:0009897	external side of plasma membrane	2/20	417/19559	0.066932	0.152048	0.102127	INSR/SLC2A4	2
GO:0031252	cell leading edge	2/20	421/19559	0.0680595	0.152048	0.102127	INSR/PIK3CA	2
GO:0005905	clathrin-coated pit	1/20	71/19559	0.0701838	0.153527	0.103121	SLC2A4	1
GO:0070821	tertiary granule membrane	1/20	73/19559	0.0720914	0.154482	0.103762	NRAS	1
GO:0017053	transcription repressor complex	1/20	76/19559	0.0749457	0.157386	0.105713	SP1	1
GO:0098685	Schaffer collateral - CA1 synapse	1/20	84/19559	0.0825167	0.168171	0.112957	PLAT	1
GO:0005635	nuclear envelope	2/20	473/19559	0.0832845	0.168171	0.112957	INSR/MTOR	2
GO:0030863	cortical cytoskeleton	1/20	106/19559	0.103034	0.204125	0.137106	NOS2	1
GO:0000784	nuclear chromosome, telomeric region	1/20	124/19559	0.119497	0.232355	0.156068	ATM	1
GO:0030018	Z disc	1/20	128/19559	0.123116	0.234225	0.157324	NOS1	1
GO:0043679	axon terminus	1/20	130/19559	0.12492	0.234225	0.157324	NOS1	1
GO:0005777	peroxisome	1/20	137/19559	0.131207	0.234305	0.157378	NOS2	1
GO:0042579	microbody	1/20	137/19559	0.131207	0.234305	0.157378	NOS2	1
GO:0031674	I band	1/20	140/19559	0.133888	0.234305	0.157378	NOS1	1
GO:0045335	phagocytic vesicle	1/20	140/19559	0.133888	0.234305	0.157378	MTOR	1
GO:0044306	neuron projection terminus	1/20	149/19559	0.141885	0.244229	0.164043	NOS1	1
GO:0000781	chromosome, telomeric region	1/20	164/19559	0.155058	0.250478	0.168241	ATM	1
GO:0009898	cytoplasmic side of plasma membrane	1/20	164/19559	0.155058	0.250478	0.168241	PTEN	1
GO:0030666	endocytic vesicle membrane	1/20	164/19559	0.155058	0.250478	0.168241	NOS3	1
GO:0070820	tertiary granule	1/20	164/19559	0.155058	0.250478	0.168241	NRAS	1
GO:0031256	leading edge membrane	1/20	175/19559	0.164595	0.261856	0.175883	INSR	1
GO:0005798	Golgi-associated vesicle	1/20	181/19559	0.169754	0.266033	0.178689	SLC2A4	1
GO:0098562	cytoplasmic side of membrane	1/20	188/19559	0.175735	0.271243	0.182188	PTEN	1
GO:0005741	mitochondrial outer membrane	1/20	192/19559	0.179134	0.271243	0.182188	MTOR	1
GO:0030136	clathrin-coated vesicle	1/20	194/19559	0.180829	0.271243	0.182188	SLC2A4	1
GO:0030027	lamellipodium	1/20	201/19559	0.186733	0.275823	0.185264	PIK3CA	1
GO:0032993	protein-DNA complex	1/20	205/19559	0.190089	0.275823	0.185264	SP1	1
GO:0030017	sarcomere	1/20	207/19559	0.191762	0.275823	0.185264	NOS1	1
GO:0031968	organelle outer membrane	1/20	218/19559	0.200906	0.280989	0.188734	MTOR	1
GO:0019867	outer membrane	1/20	220/19559	0.202558	0.280989	0.188734	MTOR	1
GO:0034703	cation channel complex	1/20	221/19559	0.203382	0.280989	0.188734	NOS1	1
GO:0030016	myofibril	1/20	227/19559	0.208314	0.284064	0.1908	NOS1	1
GO:0043292	contractile fiber	1/20	238/19559	0.217279	0.292491	0.19646	NOS1	1
GO:0005802	trans-Golgi network	1/20	245/19559	0.222934	0.296304	0.199021	SLC2A4	1
GO:0045111	intermediate filament cytoskeleton	1/20	251/19559	0.22775	0.298922	0.200779	NR1I2	1
GO:0045211	postsynaptic membrane	1/20	280/19559	0.250631	0.324892	0.218223	PTEN	1
GO:0030135	coated vesicle	1/20	298/19559	0.264507	0.329322	0.221199	SLC2A4	1
GO:0034702	ion channel complex	1/20	299/19559	0.265271	0.329322	0.221199	NOS1	1
GO:0005938	cell cortex	1/20	305/19559	0.269837	0.329322	0.221199	NOS2	1
GO:0019898	extrinsic component of membrane	1/20	306/19559	0.270596	0.329322	0.221199	PIK3CA	1
GO:0030667	secretory granule membrane	1/20	306/19559	0.270596	0.329322	0.221199	NRAS	1
GO:0150034	distal axon	1/20	309/19559	0.272867	0.329322	0.221199	NOS1	1
GO:1902495	transmembrane transporter complex	1/20	322/19559	0.28263	0.337229	0.22651	NOS1	1
GO:1990351	transporter complex	1/20	330/19559	0.288576	0.340455	0.228676	NOS1	1
GO:0014069	postsynaptic density	1/20	337/19559	0.29374	0.340624	0.22879	NOS1	1
GO:0032279	asymmetric synapse	1/20	343/19559	0.298138	0.340624	0.22879	NOS1	1
GO:0031253	cell projection membrane	1/20	344/19559	0.298869	0.340624	0.22879	INSR	1
GO:0098687	chromosomal region	1/20	350/19559	0.303237	0.340624	0.22879	ATM	1
GO:0099572	postsynaptic specialization	1/20	361/19559	0.311177	0.340624	0.22879	NOS1	1
GO:0005819	spindle	1/20	367/19559	0.315472	0.340624	0.22879	ATM	1
GO:0098791	Golgi apparatus subcompartment	1/20	368/19559	0.316186	0.340624	0.22879	SLC2A4	1
GO:0098984	neuron to neuron synapse	1/20	368/19559	0.316186	0.340624	0.22879	NOS1	1
GO:0005765	lysosomal membrane	1/20	375/19559	0.321159	0.340624	0.22879	MTOR	1
GO:0098852	lytic vacuole membrane	1/20	375/19559	0.321159	0.340624	0.22879	MTOR	1
GO:0097060	synaptic membrane	1/20	387/19559	0.329606	0.346086	0.232459	PTEN	1
GO:0031984	organelle subcompartment	1/20	392/19559	0.333096	0.346288	0.232594	SLC2A4	1
GO:0016607	nuclear speck	1/20	401/19559	0.339334	0.349314	0.234627	PRKAA1	1
GO:0030133	transport vesicle	1/20	410/19559	0.345517	0.350907	0.235697	SLC2A4	1
GO:0005667	transcription regulator complex	1/20	413/19559	0.347565	0.350907	0.235697	SP1	1
GO:0005774	vacuolar membrane	1/20	427/19559	0.357045	0.357045	0.23982	MTOR	1

## Sheet: MF
ID	Description	GeneRatio	BgRatio	pvalue	p.adjust	qvalue	geneID	Count
GO:0016653	oxidoreductase activity, acting on NAD(P)H, heme protein as acceptor	3/20	13/18352	3.14358e-07	4.66825e-05	2.16602e-05	NOS2/NOS1/NOS3	3
GO:0010181	FMN binding	3/20	16/18352	6.14243e-07	4.66825e-05	2.16602e-05	NOS2/NOS1/NOS3	3
GO:0016709	oxidoreductase activity, acting on paired donors, with incorporation or reduction of molecular oxygen, NAD(P)H as one donor, and incorporation of one atom of oxygen	3/20	45/18352	1.52539e-05	0.000772865	0.000358601	NOS2/NOS1/NOS3	3
GO:0050661	NADP binding	3/20	54/18352	2.64974e-05	0.0010069	0.000467192	NOS2/NOS1/NOS3	3
GO:0016597	amino acid binding	3/20	59/18352	3.4608e-05	0.00105208	0.000488155	NOS2/NOS1/NOS3	3
GO:0016303	1-phosphatidylinositol-3-kinase activity	2/20	10/18352	5.05104e-05	0.0010968	0.000508901	PIK3CA/ATM	2
GO:0043560	insulin receptor substrate binding	2/20	10/18352	5.05104e-05	0.0010968	0.000508901	INSR/PIK3CA	2
GO:0035004	phosphatidylinositol 3-kinase activity	2/20	12/18352	7.3985e-05	0.00135965	0.000630863	PIK3CA/ATM	2
GO:0004674	protein serine/threonine kinase activity	5/20	435/18352	8.44664e-05	0.00135965	0.000630863	STK11/MTOR/PRKAA1/PIK3CA/ATM	5
GO:0050660	flavin adenine dinucleotide binding	3/20	81/18352	8.94508e-05	0.00135965	0.000630863	NOS2/NOS1/NOS3	3
GO:0051219	phosphoprotein binding	3/20	85/18352	0.000103264	0.00142693	0.000662079	MTOR/PLAT/IRS1	3
GO:0005159	insulin-like growth factor receptor binding	2/20	16/18352	0.000134167	0.00156872	0.000727869	INSR/IRS1	2
GO:0052742	phosphatidylinositol kinase activity	2/20	16/18352	0.000134167	0.00156872	0.000727869	PIK3CA/ATM	2
GO:0004497	monooxygenase activity	3/20	101/18352	0.000172307	0.00187076	0.000868012	NOS2/NOS1/NOS3	3
GO:0016651	oxidoreductase activity, acting on NAD(P)H	3/20	109/18352	0.000215857	0.00218735	0.00101491	NOS2/NOS1/NOS3	3
GO:0020037	heme binding	3/20	138/18352	0.000431837	0.00410245	0.00190349	NOS2/NOS1/NOS3	3
GO:0043548	phosphatidylinositol 3-kinase binding	2/20	30/18352	0.000481925	0.00430898	0.00199932	INSR/IRS1	2
GO:0046906	tetrapyrrole binding	3/20	148/18352	0.00052978	0.0044737	0.00207575	NOS2/NOS1/NOS3	3
GO:0001103	RNA polymerase II repressing transcription factor binding	2/20	35/18352	0.000657035	0.00523859	0.00243065	PPARA/SP1	2
GO:0016705	oxidoreductase activity, acting on paired donors, with incorporation or reduction of molecular oxygen	3/20	162/18352	0.000689288	0.00523859	0.00243065	NOS2/NOS1/NOS3	3
GO:0005516	calmodulin binding	3/20	200/18352	0.00126772	0.00917591	0.00425752	NOS2/NOS1/NOS3	3
GO:0004879	nuclear receptor activity	2/20	52/18352	0.00144808	0.00949133	0.00440387	NR1I2/PPARA	2
GO:0098531	ligand-activated transcription factor activity	2/20	52/18352	0.00144808	0.00949133	0.00440387	NR1I2/PPARA	2
GO:0031406	carboxylic acid binding	3/20	212/18352	0.00149863	0.00949133	0.00440387	NOS2/NOS1/NOS3	3
GO:0043177	organic acid binding	3/20	224/18352	0.00175446	0.0106671	0.00494943	NOS2/NOS1/NOS3	3
GO:0097110	scaffold protein binding	2/20	60/18352	0.00192289	0.0112415	0.00521595	NOS1/NOS3	2
GO:0038024	cargo receptor activity	2/20	73/18352	0.0028309	0.01524	0.0070712	MRC1/INSR	2
GO:0061629	RNA polymerase II-specific DNA-binding transcription factor binding	3/20	267/18352	0.00289008	0.01524	0.0070712	NR1I2/PPARA/SP1	3
GO:0070491	repressing transcription factor binding	2/20	74/18352	0.00290764	0.01524	0.0070712	PPARA/SP1	2
GO:0030295	protein kinase activator activity	2/20	82/18352	0.00355647	0.0180194	0.00836081	STK11/PIK3CA	2
GO:0019209	kinase activator activity	2/20	89/18352	0.00417456	0.0204688	0.0094973	STK11/PIK3CA	2
GO:1990782	protein tyrosine kinase binding	2/20	98/18352	0.00503719	0.0239267	0.0111017	PTEN/IRS1	2
GO:0008144	drug binding	2/20	104/18352	0.00565411	0.0260432	0.0120837	NR1I2/PPARA	2
GO:0140297	DNA-binding transcription factor binding	3/20	347/18352	0.00601701	0.0268996	0.0124811	NR1I2/PPARA/SP1	3
GO:0004679	AMP-activated protein kinase activity	1/20	10/18352	0.0108474	0.0457999	0.0212507	PRKAA1	1
GO:0004690	cyclic nucleotide-dependent protein kinase activity	1/20	10/18352	0.0108474	0.0457999	0.0212507	PRKAA1	1
GO:0005068	transmembrane receptor protein tyrosine kinase adaptor activity	1/20	13/18352	0.0140797	0.0548747	0.0254613	IRS1	1
GO:0031994	insulin-like growth factor I binding	1/20	13/18352	0.0140797	0.0548747	0.0254613	INSR	1
GO:0052745	inositol phosphate phosphatase activity	1/20	13/18352	0.0140797	0.0548747	0.0254613	PTEN	1
GO:0015562	efflux transmembrane transporter activity	1/20	14/18352	0.0151549	0.0558566	0.0259169	SLC22A2	1
GO:0051427	hormone receptor binding	2/20	177/18352	0.0156806	0.0558566	0.0259169	NR1I2/LEP	2
GO:0005161	platelet-derived growth factor receptor binding	1/20	15/18352	0.016229	0.0558566	0.0259169	PTEN	1
GO:0019887	protein kinase regulator activity	2/20	185/18352	0.0170455	0.0558566	0.0259169	STK11/PIK3CA	2
GO:0016307	phosphatidylinositol phosphate kinase activity	1/20	16/18352	0.017302	0.0558566	0.0259169	PIK3CA	1
GO:0071837	HMG box domain binding	1/20	16/18352	0.017302	0.0558566	0.0259169	SP1	1
GO:0008022	protein C-terminus binding	2/20	189/18352	0.0177465	0.0558566	0.0259169	PRKAA1/SP1	2
GO:0004438	phosphatidylinositol-3-phosphatase activity	1/20	17/18352	0.0183739	0.0558566	0.0259169	PTEN	1
GO:0015174	basic amino acid transmembrane transporter activity	1/20	17/18352	0.0183739	0.0558566	0.0259169	SLC22A2	1
GO:0030275	LRR domain binding	1/20	17/18352	0.0183739	0.0558566	0.0259169	STK11	1
GO:0035173	histone kinase activity	1/20	17/18352	0.0183739	0.0558566	0.0259169	PRKAA1	1
GO:0016500	protein-hormone receptor activity	1/20	18/18352	0.0194447	0.0568382	0.0263723	INSR	1
GO:0052744	phosphatidylinositol monophosphate phosphatase activity	1/20	18/18352	0.0194447	0.0568382	0.0263723	PTEN	1
GO:0005326	neurotransmitter transmembrane transporter activity	1/20	19/18352	0.0205143	0.0587182	0.0272446	SLC22A2	1
GO:0005537	mannose binding	1/20	20/18352	0.0215829	0.0587182	0.0272446	MRC1	1
GO:1990381	ubiquitin-specific protease binding	1/20	20/18352	0.0215829	0.0587182	0.0272446	PTEN	1
GO:0005355	glucose transmembrane transporter activity	1/20	21/18352	0.0226503	0.0587182	0.0272446	SLC2A4	1
GO:0015149	hexose transmembrane transporter activity	1/20	21/18352	0.0226503	0.0587182	0.0272446	SLC2A4	1
GO:0051428	peptide hormone receptor binding	1/20	21/18352	0.0226503	0.0587182	0.0272446	LEP	1
GO:0019207	kinase regulator activity	2/20	216/18352	0.0227919	0.0587182	0.0272446	STK11/PIK3CA	2
GO:0050321	tau-protein kinase activity	1/20	22/18352	0.0237166	0.0597912	0.0277424	PRKAA1	1
GO:0005158	insulin receptor binding	1/20	23/18352	0.0247819	0.0597912	0.0277424	IRS1	1
GO:0015145	monosaccharide transmembrane transporter activity	1/20	23/18352	0.0247819	0.0597912	0.0277424	SLC2A4	1
GO:0034593	phosphatidylinositol bisphosphate phosphatase activity	1/20	23/18352	0.0247819	0.0597912	0.0277424	PTEN	1
GO:0015101	organic cation transmembrane transporter activity	1/20	24/18352	0.025846	0.0613842	0.0284816	SLC22A2	1
GO:0051119	sugar transmembrane transporter activity	1/20	25/18352	0.026909	0.0629257	0.0291968	SLC2A4	1
GO:0003707	steroid hormone receptor activity	1/20	26/18352	0.0279709	0.0644179	0.0298892	PPARA	1
GO:0042910	xenobiotic transmembrane transporter activity	1/20	27/18352	0.0290318	0.0648605	0.0300945	SLC22A2	1
GO:0003785	actin monomer binding	1/20	28/18352	0.0300915	0.0648605	0.0300945	NOS3	1
GO:0035035	histone acetyltransferase binding	1/20	28/18352	0.0300915	0.0648605	0.0300945	SP1	1
GO:0035255	ionotropic glutamate receptor binding	1/20	28/18352	0.0300915	0.0648605	0.0300945	PTEN	1
GO:0001223	transcription coactivator binding	1/20	29/18352	0.0311501	0.0648605	0.0300945	PPARA	1
GO:0005520	insulin-like growth factor binding	1/20	29/18352	0.0311501	0.0648605	0.0300945	INSR	1
GO:0043425	bHLH transcription factor binding	1/20	29/18352	0.0311501	0.0648605	0.0300945	SP1	1
GO:0031624	ubiquitin conjugating enzyme binding	1/20	33/18352	0.0353736	0.0716905	0.0332636	PPARA	1
GO:0052866	phosphatidylinositol phosphate phosphatase activity	1/20	33/18352	0.0353736	0.0716905	0.0332636	PTEN	1
GO:0015144	carbohydrate transmembrane transporter activity	1/20	37/18352	0.0395796	0.0791593	0.036729	SLC2A4	1
GO:0044390	ubiquitin-like protein conjugating enzyme binding	1/20	39/18352	0.0416761	0.0822697	0.0381722	PPARA	1
GO:0017080	sodium channel regulator activity	1/20	40/18352	0.0427227	0.0831596	0.0385852	NOS1	1
GO:0030159	signaling receptor complex adaptor activity	1/20	41/18352	0.0437682	0.0831596	0.0385852	IRS1	1
GO:0042169	SH2 domain binding	1/20	41/18352	0.0437682	0.0831596	0.0385852	IRS1	1
GO:0001784	phosphotyrosine residue binding	1/20	42/18352	0.0448127	0.0840929	0.0390182	IRS1	1
GO:0140296	general transcription initiation factor binding	1/20	44/18352	0.0468983	0.0867476	0.0402499	MTOR	1
GO:0008138	protein tyrosine/serine/threonine phosphatase activity	1/20	45/18352	0.0479395	0.0867476	0.0402499	PTEN	1
GO:0048156	tau protein binding	1/20	45/18352	0.0479395	0.0867476	0.0402499	PRKAA1	1
GO:0035254	glutamate receptor binding	1/20	46/18352	0.0489796	0.087587	0.0406394	PTEN	1
GO:0001221	transcription cofactor binding	1/20	51/18352	0.0541639	0.0946312	0.0439078	PPARA	1
GO:0017046	peptide hormone binding	1/20	51/18352	0.0541639	0.0946312	0.0439078	INSR	1
GO:0045309	protein phosphorylated amino acid binding	1/20	53/18352	0.0562301	0.0971248	0.0450648	IRS1	1
GO:0005080	protein kinase C binding	1/20	55/18352	0.0582921	0.099555	0.0461924	IRS1	1
GO:0043022	ribosome binding	1/20	57/18352	0.0603497	0.101924	0.0472916	MTOR	1
GO:0015179	L-amino acid transmembrane transporter activity	1/20	59/18352	0.0624031	0.102072	0.0473602	SLC22A2	1
GO:0005525	GTP binding	2/20	376/18352	0.0624087	0.102072	0.0473602	INSR/NRAS	2
GO:0032550	purine ribonucleoside binding	2/20	380/18352	0.0635817	0.102072	0.0473602	INSR/NRAS	2
GO:0004714	transmembrane receptor protein tyrosine kinase activity	1/20	61/18352	0.0644522	0.102072	0.0473602	INSR	1
GO:0001883	purine nucleoside binding	2/20	383/18352	0.0644664	0.102072	0.0473602	INSR/NRAS	2
GO:0032549	ribonucleoside binding	2/20	383/18352	0.0644664	0.102072	0.0473602	INSR/NRAS	2
GO:0001882	nucleoside binding	2/20	389/18352	0.0662488	0.103813	0.0481679	INSR/NRAS	2
GO:0019001	guanyl nucleotide binding	2/20	397/18352	0.0686515	0.105404	0.0489064	INSR/NRAS	2
GO:0032561	guanyl ribonucleotide binding	2/20	397/18352	0.0686515	0.105404	0.0489064	INSR/NRAS	2
GO:0002039	p53 binding	1/20	66/18352	0.0695564	0.105726	0.0490556	STK11	1
GO:0035591	signaling adaptor activity	1/20	68/18352	0.0715906	0.10774	0.0499903	IRS1	1
GO:0048029	monosaccharide binding	1/20	69/18352	0.0726062	0.108197	0.0502024	MRC1	1
GO:0030971	receptor tyrosine kinase binding	1/20	72/18352	0.0756465	0.111373	0.0516759	IRS1	1
GO:0001618	virus receptor activity	1/20	74/18352	0.0776681	0.111373	0.0516759	MRC1	1
GO:0019003	GDP binding	1/20	74/18352	0.0776681	0.111373	0.0516759	NRAS	1
GO:0140272	exogenous protein binding	1/20	74/18352	0.0776681	0.111373	0.0516759	MRC1	1
GO:0004722	protein serine/threonine phosphatase activity	1/20	75/18352	0.0786773	0.111766	0.0518581	PTEN	1
GO:0001540	amyloid-beta binding	1/20	77/18352	0.0806926	0.113567	0.052694	INSR	1
GO:0019199	transmembrane receptor protein kinase activity	1/20	80/18352	0.0837077	0.11673	0.0541615	INSR	1
GO:0015171	amino acid transmembrane transporter activity	1/20	82/18352	0.0857126	0.118439	0.0549545	SLC22A2	1
GO:0042562	hormone binding	1/20	84/18352	0.0877133	0.119329	0.0553676	INSR	1
GO:0030165	PDZ domain binding	1/20	85/18352	0.0887121	0.119329	0.0553676	PTEN	1
GO:0048306	calcium-dependent protein binding	1/20	85/18352	0.0887121	0.119329	0.0553676	NOS1	1
GO:0004725	protein tyrosine phosphatase activity	1/20	101/18352	0.104552	0.13819	0.0641188	PTEN	1
GO:0016922	nuclear receptor binding	1/20	101/18352	0.104552	0.13819	0.0641188	NR1I2	1
GO:0047485	protein N-terminus binding	1/20	107/18352	0.110424	0.144694	0.0671363	ATM	1
GO:0042826	histone deacetylase binding	1/20	115/18352	0.118197	0.153555	0.0712478	SP1	1
GO:0005179	hormone activity	1/20	122/18352	0.124945	0.160946	0.0746773	LEP	1
GO:0044325	ion channel binding	1/20	132/18352	0.1345	0.171571	0.0796069	NOS1	1
GO:0043021	ribonucleoprotein complex binding	1/20	133/18352	0.135451	0.171571	0.0796069	MTOR	1
GO:0004713	protein tyrosine kinase activity	1/20	135/18352	0.137348	0.17207	0.0798386	INSR	1
GO:0019838	growth factor binding	1/20	136/18352	0.138295	0.17207	0.0798386	INSR	1
GO:0002020	protease binding	1/20	137/18352	0.139241	0.17207	0.0798386	PTEN	1
GO:0045182	translation regulator activity	1/20	139/18352	0.14113	0.172998	0.0802692	MTOR	1
GO:0070851	growth factor receptor binding	1/20	141/18352	0.143015	0.173907	0.0806908	PTEN	1
GO:0035257	nuclear hormone receptor binding	1/20	144/18352	0.145836	0.175929	0.0816291	NR1I2	1
GO:0016247	channel regulator activity	1/20	148/18352	0.149583	0.179028	0.0830672	NOS1	1
GO:0046943	carboxylic acid transmembrane transporter activity	1/20	162/18352	0.162575	0.192646	0.0893857	SLC22A2	1
GO:0005342	organic acid transmembrane transporter activity	1/20	163/18352	0.163496	0.192646	0.0893857	SLC22A2	1
GO:0004252	serine-type endopeptidase activity	1/20	169/18352	0.169	0.1976	0.0916843	PLAT	1
GO:0004721	phosphoprotein phosphatase activity	1/20	179/18352	0.178098	0.206648	0.0958822	PTEN	1
GO:0008236	serine-type peptidase activity	1/20	187/18352	0.185308	0.213384	0.099008	PLAT	1
GO:0017171	serine hydrolase activity	1/20	191/18352	0.18889	0.215874	0.100163	PLAT	1
GO:0019902	phosphatase binding	1/20	194/18352	0.191567	0.2173	0.100825	PPARA	1
GO:0000287	magnesium ion binding	1/20	217/18352	0.211813	0.238486	0.110655	STK11	1
GO:0008514	organic anion transmembrane transporter activity	1/20	233/18352	0.225612	0.252155	0.116997	SLC22A2	1
GO:0030674	protein-macromolecule adaptor activity	1/20	244/18352	0.234965	0.260692	0.120958	IRS1	1
GO:0030246	carbohydrate binding	1/20	267/18352	0.254177	0.279963	0.1299	MRC1	1
GO:0016791	phosphatase activity	1/20	277/18352	0.262386	0.286926	0.13313	PTEN	1
GO:0042277	peptide binding	1/20	308/18352	0.287292	0.311917	0.144726	INSR	1
GO:0060090	molecular adaptor activity	1/20	316/18352	0.293589	0.316493	0.146849	IRS1	1
GO:0003924	GTPase activity	1/20	326/18352	0.301385	0.322609	0.149687	NRAS	1
GO:0001227	DNA-binding transcription repressor activity, RNA polymerase II-specific	1/20	335/18352	0.308332	0.326272	0.151386	PPARA	1
GO:0001217	DNA-binding transcription repressor activity	1/20	336/18352	0.309099	0.326272	0.151386	PPARA	1
GO:0022804	active transmembrane transporter activity	1/20	344/18352	0.315213	0.33043	0.153316	SLC22A2	1
GO:0008509	anion transmembrane transporter activity	1/20	357/18352	0.325037	0.338395	0.157012	SLC22A2	1
GO:0042578	phosphoric ester hydrolase activity	1/20	369/18352	0.333987	0.345347	0.160237	PTEN	1
GO:0033218	amide binding	1/20	381/18352	0.342824	0.35209	0.163366	INSR	1
GO:0003779	actin binding	1/20	437/18352	0.382612	0.389806	0.180866	NOS3	1
GO:0004175	endopeptidase activity	1/20	440/18352	0.384677	0.389806	0.180866	PLAT	1
GO:0048018	receptor ligand activity	1/20	487/18352	0.416192	0.418949	0.194388	LEP	1
GO:0030546	signaling receptor activator activity	1/20	492/18352	0.419453	0.419453	0.194622	LEP	1

## Sheet: KEGG
ID	Description	GeneRatio	BgRatio	pvalue	p.adjust	qvalue	geneID	Count
hsa04931	Insulin resistance	9/19	108/8115	7.72668e-13	1.20536e-10	4.96134e-11	INSR/MTOR/PRKAA1/PPARA/PIK3CA/PTEN/NOS3/IRS1/SLC2A4	9
hsa04068	FoxO signaling pathway	9/19	131/8115	4.55095e-12	3.54974e-10	1.4611e-10	STK11/INSR/NRAS/PRKAA1/PIK3CA/ATM/PTEN/IRS1/SLC2A4	9
hsa04920	Adipocytokine signaling pathway	7/19	69/8115	1.09359e-10	4.65151e-09	1.91459e-09	STK11/MTOR/PRKAA1/PPARA/LEP/IRS1/SLC2A4	7
hsa04152	AMPK signaling pathway	8/19	120/8115	1.19269e-10	4.65151e-09	1.91459e-09	STK11/INSR/MTOR/PRKAA1/PIK3CA/LEP/IRS1/SLC2A4	8
hsa05415	Diabetic cardiomyopathy	9/19	203/8115	2.39182e-10	7.46248e-09	3.0716e-09	INSR/MTOR/PPARA/PIK3CA/SP1/PTEN/NOS3/IRS1/SLC2A4	9
hsa04211	Longevity regulating pathway	7/19	89/8115	6.8043e-10	1.76912e-08	7.28179e-09	STK11/INSR/NRAS/MTOR/PRKAA1/PIK3CA/IRS1	7
hsa04150	mTOR signaling pathway	8/19	156/8115	9.84591e-10	2.19423e-08	9.03159e-09	STK11/INSR/NRAS/MTOR/PRKAA1/PIK3CA/PTEN/IRS1	8
hsa04213	Longevity regulating pathway - multiple species	6/19	62/8115	3.90001e-09	7.60502e-08	3.13027e-08	INSR/NRAS/MTOR/PRKAA1/PIK3CA/IRS1	6
hsa04910	Insulin signaling pathway	7/19	137/8115	1.4264e-08	2.46194e-07	1.01335e-07	INSR/NRAS/MTOR/PRKAA1/PIK3CA/IRS1/SLC2A4	7
hsa04371	Apelin signaling pathway	7/19	139/8115	1.57817e-08	2.46194e-07	1.01335e-07	NRAS/MTOR/PRKAA1/NOS2/NOS1/NOS3/PLAT	7
hsa04140	Autophagy - animal	7/19	141/8115	1.74343e-08	2.4725e-07	1.0177e-07	STK11/NRAS/MTOR/PRKAA1/PIK3CA/PTEN/IRS1	7
hsa04151	PI3K-Akt signaling pathway	9/19	354/8115	3.24348e-08	4.21652e-07	1.73554e-07	STK11/INSR/NRAS/MTOR/PRKAA1/PIK3CA/PTEN/NOS3/IRS1	9
hsa04930	Type II diabetes mellitus	5/19	46/8115	5.12946e-08	6.15536e-07	2.53358e-07	INSR/MTOR/PIK3CA/IRS1/SLC2A4	5
hsa04932	Non-alcoholic fatty liver disease	6/19	155/8115	9.73882e-07	1.08518e-05	4.46668e-06	INSR/PRKAA1/PPARA/PIK3CA/LEP/IRS1	6
hsa05215	Prostate cancer	5/19	97/8115	2.24021e-06	2.2983e-05	9.45995e-06	NRAS/MTOR/PIK3CA/PTEN/PLAT	5
hsa05231	Choline metabolism in cancer	5/19	98/8115	2.35723e-06	2.2983e-05	9.45995e-06	SLC22A2/NRAS/MTOR/PIK3CA/SP1	5
hsa04066	HIF-1 signaling pathway	5/19	109/8115	3.99108e-06	3.66241e-05	1.50747e-05	INSR/MTOR/PIK3CA/NOS2/NOS3	5
hsa04926	Relaxin signaling pathway	5/19	129/8115	9.13378e-06	7.91595e-05	3.25825e-05	NRAS/PIK3CA/NOS2/NOS1/NOS3	5
hsa05010	Alzheimer disease	7/19	384/8115	1.54563e-05	0.000126558	5.2092e-05	INSR/NRAS/MTOR/PIK3CA/NOS2/NOS1/IRS1	7
hsa00220	Arginine biosynthesis	3/19	22/8115	1.62958e-05	0.000126558	5.2092e-05	NOS2/NOS1/NOS3	3
hsa05224	Breast cancer	5/19	147/8115	1.72645e-05	0.000126558	5.2092e-05	NRAS/MTOR/PIK3CA/SP1/PTEN	5
hsa05230	Central carbon metabolism in cancer	4/19	70/8115	1.78479e-05	0.000126558	5.2092e-05	NRAS/MTOR/PIK3CA/PTEN	4
hsa04218	Cellular senescence	5/19	156/8115	2.30277e-05	0.000152649	6.28314e-05	NRAS/MTOR/PIK3CA/ATM/PTEN	5
hsa05214	Glioma	4/19	75/8115	2.34845e-05	0.000152649	6.28314e-05	NRAS/MTOR/PIK3CA/PTEN	4
hsa01521	EGFR tyrosine kinase inhibitor resistance	4/19	79/8115	2.88589e-05	0.00018008	7.41218e-05	NRAS/MTOR/PIK3CA/PTEN	4
hsa05235	PD-L1 expression and PD-1 checkpoint pathway in cancer	4/19	89/8115	4.62055e-05	0.000277233	0.000114111	NRAS/MTOR/PIK3CA/PTEN	4
hsa05206	MicroRNAs in cancer	6/19	310/8115	5.27061e-05	0.000304524	0.000125344	NRAS/MTOR/PIK3CA/ATM/PTEN/IRS1	6
hsa01522	Endocrine resistance	4/19	98/8115	6.7451e-05	0.000375799	0.000154681	NRAS/MTOR/PIK3CA/SP1	4
hsa04960	Aldosterone-regulated sodium reabsorption	3/19	37/8115	8.04141e-05	0.000432572	0.000178049	INSR/PIK3CA/IRS1	3
hsa04071	Sphingolipid signaling pathway	4/19	119/8115	0.000143718	0.000723225	0.000297684	NRAS/PIK3CA/PTEN/NOS3	4
hsa04935	Growth hormone synthesis, secretion and action	4/19	119/8115	0.000143718	0.000723225	0.000297684	NRAS/MTOR/PIK3CA/IRS1	4
hsa00330	Arginine and proline metabolism	3/19	51/8115	0.000211104	0.00102913	0.000423596	NOS2/NOS1/NOS3	3
hsa04915	Estrogen signaling pathway	4/19	138/8115	0.000254468	0.00120037	0.000494078	NRAS/PIK3CA/SP1/NOS3	4
hsa05418	Fluid shear stress and atherosclerosis	4/19	139/8115	0.000261619	0.00120037	0.000494078	PRKAA1/PIK3CA/NOS3/PLAT	4
hsa04923	Regulation of lipolysis in adipocytes	3/19	56/8115	0.000278926	0.00124321	0.000511714	INSR/PIK3CA/IRS1	3
hsa05213	Endometrial cancer	3/19	58/8115	0.000309564	0.00134144	0.000552146	NRAS/PIK3CA/PTEN	3
hsa04370	VEGF signaling pathway	3/19	59/8115	0.000325665	0.00136564	0.000562108	NRAS/PIK3CA/NOS3	3
hsa04072	Phospholipase D signaling pathway	4/19	148/8115	0.000332657	0.00136564	0.000562108	INSR/NRAS/MTOR/PIK3CA	4
hsa05221	Acute myeloid leukemia	3/19	67/8115	0.000474248	0.00189699	0.000780813	NRAS/MTOR/PIK3CA	3
hsa05225	Hepatocellular carcinoma	4/19	168/8115	0.000538739	0.00210108	0.000864818	NRAS/MTOR/PIK3CA/PTEN	4
hsa05218	Melanoma	3/19	72/8115	0.000586068	0.00222992	0.000917848	NRAS/PIK3CA/PTEN	3
hsa05165	Human papillomavirus infection	5/19	331/8115	0.000793689	0.00294799	0.00121341	NRAS/MTOR/PIK3CA/ATM/PTEN	5
hsa04012	ErbB signaling pathway	3/19	85/8115	0.000952093	0.0034541	0.00142173	NRAS/MTOR/PIK3CA	3
hsa05210	Colorectal cancer	3/19	86/8115	0.000985047	0.00349244	0.00143751	NRAS/MTOR/PIK3CA	3
hsa05222	Small cell lung cancer	3/19	92/8115	0.00119805	0.00415324	0.0017095	PIK3CA/PTEN/NOS2	3
hsa05170	Human immunodeficiency virus 1 infection	4/19	212/8115	0.001289	0.00427839	0.00176101	NRAS/MTOR/PIK3CA/ATM	4
hsa05207	Chemical carcinogenesis - receptor activation	4/19	212/8115	0.001289	0.00427839	0.00176101	NRAS/MTOR/PPARA/PIK3CA	4
hsa04933	AGE-RAGE signaling pathway in diabetic complications	3/19	100/8115	0.00152448	0.00486775	0.0020036	NRAS/PIK3CA/NOS3	3
hsa05166	Human T-cell leukemia virus 1 infection	4/19	222/8115	0.00152897	0.00486775	0.0020036	NRAS/PIK3CA/ATM/PTEN	4
hsa05163	Human cytomegalovirus infection	4/19	225/8115	0.00160669	0.00501287	0.00206333	NRAS/MTOR/PIK3CA/SP1	4
hsa04722	Neurotrophin signaling pathway	3/19	119/8115	0.00250995	0.0076775	0.00316011	NRAS/PIK3CA/IRS1	3
hsa04919	Thyroid hormone signaling pathway	3/19	121/8115	0.00263196	0.00789587	0.00324999	NRAS/MTOR/PIK3CA	3
hsa04210	Apoptosis	3/19	136/8115	0.00366525	0.0107883	0.00444052	NRAS/PIK3CA/ATM	3
hsa05017	Spinocerebellar ataxia	3/19	143/8115	0.00422155	0.0121956	0.00501978	MTOR/PIK3CA/SP1	3
hsa05226	Gastric cancer	3/19	149/8115	0.00473739	0.013437	0.00553073	NRAS/MTOR/PIK3CA	3
hsa04921	Oxytocin signaling pathway	3/19	154/8115	0.00519538	0.0144728	0.00595711	NRAS/PRKAA1/NOS3	3
hsa05160	Hepatitis C	3/19	157/8115	0.00548264	0.0150051	0.0061762	NRAS/PPARA/PIK3CA	3
hsa04630	JAK-STAT signaling pathway	3/19	162/8115	0.0059825	0.0160909	0.0066231	MTOR/PIK3CA/LEP	3
hsa04022	cGMP-PKG signaling pathway	3/19	167/8115	0.00650907	0.0172104	0.00708391	INSR/NOS3/IRS1	3
hsa04730	Long-term depression	2/19	60/8115	0.00847908	0.0220456	0.0090741	NRAS/NOS1	2
hsa04929	GnRH secretion	2/19	64/8115	0.00960395	0.0243396	0.0100183	NRAS/PIK3CA	2
hsa05202	Transcriptional misregulation in cancer	3/19	193/8115	0.00969177	0.0243396	0.0100183	ATM/SP1/PLAT	3
hsa05167	Kaposi sarcoma-associated herpesvirus infection	3/19	194/8115	0.00982945	0.0243396	0.0100183	NRAS/MTOR/PIK3CA	3
hsa04664	Fc epsilon RI signaling pathway	2/19	68/8115	0.0107919	0.0263053	0.0108274	NRAS/PIK3CA	2
hsa05211	Renal cell carcinoma	2/19	69/8115	0.0110986	0.0264213	0.0108751	NRAS/PIK3CA	2
hsa04917	Prolactin signaling pathway	2/19	70/8115	0.0114092	0.0264213	0.0108751	NRAS/PIK3CA	2
hsa05205	Proteoglycans in cancer	3/19	205/8115	0.0114205	0.0264213	0.0108751	NRAS/MTOR/PIK3CA	3
hsa04137	Mitophagy - animal	2/19	72/8115	0.0120418	0.0264213	0.0108751	NRAS/SP1	2
hsa05223	Non-small cell lung cancer	2/19	72/8115	0.0120418	0.0264213	0.0108751	NRAS/PIK3CA	2
hsa04015	Rap1 signaling pathway	3/19	210/8115	0.0121906	0.0264213	0.0108751	INSR/NRAS/PIK3CA	3
hsa00562	Inositol phosphate metabolism	2/19	73/8115	0.0123638	0.0264213	0.0108751	PIK3CA/PTEN	2
hsa01524	Platinum drug resistance	2/19	73/8115	0.0123638	0.0264213	0.0108751	PIK3CA/ATM	2
hsa04115	p53 signaling pathway	2/19	73/8115	0.0123638	0.0264213	0.0108751	ATM/PTEN	2
hsa05417	Lipid and atherosclerosis	3/19	215/8115	0.0129902	0.0273848	0.0112718	NRAS/PIK3CA/NOS3	3
hsa05212	Pancreatic cancer	2/19	76/8115	0.0133525	0.0274077	0.0112812	MTOR/PIK3CA	2
hsa05220	Chronic myeloid leukemia	2/19	76/8115	0.0133525	0.0274077	0.0112812	NRAS/PIK3CA	2
hsa05208	Chemical carcinogenesis - reactive oxygen species	3/19	223/8115	0.0143318	0.0290358	0.0119513	NRAS/PIK3CA/PTEN	3
hsa04662	B cell receptor signaling pathway	2/19	82/8115	0.01543	0.0308601	0.0127022	NRAS/PIK3CA	2
hsa04014	Ras signaling pathway	3/19	232/8115	0.0159331	0.0310696	0.0127884	INSR/NRAS/PIK3CA	3
hsa04714	Thermogenesis	3/19	232/8115	0.0159331	0.0310696	0.0127884	NRAS/MTOR/PRKAA1	3
hsa04020	Calcium signaling pathway	3/19	240/8115	0.0174391	0.0335865	0.0138244	NOS2/NOS1/NOS3	3
hsa05131	Shigellosis	3/19	247/8115	0.0188211	0.035806	0.014738	MTOR/PIK3CA/ATM	3
hsa04070	Phosphatidylinositol signaling system	2/19	97/8115	0.0211872	0.0398217	0.0163909	PIK3CA/PTEN	2
hsa05022	Pathways of neurodegeneration - multiple diseases	4/19	476/8115	0.0224104	0.0416193	0.0171307	NRAS/MTOR/NOS2/NOS1	4
hsa05142	Chagas disease	2/19	102/8115	0.0232778	0.0422249	0.01738	PIK3CA/NOS2	2
hsa05146	Amoebiasis	2/19	102/8115	0.0232778	0.0422249	0.01738	PIK3CA/NOS2	2
hsa04625	C-type lectin receptor signaling pathway	2/19	104/8115	0.0241373	0.0427888	0.0176121	NRAS/PIK3CA	2
hsa04660	T cell receptor signaling pathway	2/19	104/8115	0.0241373	0.0427888	0.0176121	NRAS/PIK3CA	2
hsa04922	Glucagon signaling pathway	2/19	107/8115	0.0254508	0.0446105	0.0183619	PRKAA1/PPARA	2
hsa04725	Cholinergic synapse	2/19	113/8115	0.0281644	0.0488183	0.0200939	NRAS/PIK3CA	2
hsa04611	Platelet activation	2/19	124/8115	0.0334289	0.0573067	0.0235878	PIK3CA/NOS3	2
hsa04650	Natural killer cell mediated cytotoxicity	2/19	131/8115	0.0369664	0.0626822	0.0258004	NRAS/PIK3CA	2
hsa04936	Alcoholic liver disease	2/19	142/8115	0.0428058	0.0718033	0.0295546	PRKAA1/PPARA	2
hsa04550	Signaling pathways regulating pluripotency of stem cells	2/19	143/8115	0.0433531	0.0719477	0.0296141	NRAS/PIK3CA	2
hsa04145	Phagosome	2/19	152/8115	0.0483976	0.079474	0.032712	MRC1/NOS1	2
hsa05014	Amyotrophic lateral sclerosis	3/19	364/8115	0.0508831	0.082685	0.0340336	MTOR/NOS2/NOS1	3
hsa05161	Hepatitis B	2/19	162/8115	0.0542448	0.0872391	0.0359081	NRAS/PIK3CA	2
hsa04530	Tight junction	2/19	169/8115	0.0584827	0.0930949	0.0383184	STK11/PRKAA1	2
hsa05152	Tuberculosis	2/19	180/8115	0.0653709	0.103009	0.042399	MRC1/NOS2	2
hsa04360	Axon guidance	2/19	182/8115	0.0666522	0.103977	0.0427977	NRAS/PIK3CA	2
hsa04710	Circadian rhythm	1/19	31/8115	0.0702147	0.10845	0.0446388	PRKAA1	1
hsa04613	Neutrophil extracellular trap formation	2/19	190/8115	0.071863	0.109654	0.0451344	MTOR/PIK3CA	2
hsa04136	Autophagy - other	1/19	32/8115	0.0724	0.109654	0.0451344	MTOR	1
hsa04062	Chemokine signaling pathway	2/19	192/8115	0.0731866	0.10978	0.0451861	NRAS/PIK3CA	2
hsa04510	Focal adhesion	2/19	201/8115	0.0792425	0.117732	0.0484591	PIK3CA/PTEN	2
hsa05203	Viral carcinogenesis	2/19	204/8115	0.0812963	0.119644	0.049246	NRAS/PIK3CA	2
hsa05216	Thyroid cancer	1/19	37/8115	0.0832537	0.121379	0.0499604	NRAS	1
hsa04810	Regulation of actin cytoskeleton	2/19	218/8115	0.091102	0.13026	0.0536157	NRAS/PIK3CA	2
hsa03440	Homologous recombination	1/19	41/8115	0.0918499	0.13026	0.0536157	ATM	1
hsa05219	Bladder cancer	1/19	41/8115	0.0918499	0.13026	0.0536157	NRAS	1
hsa04024	cAMP signaling pathway	2/19	221/8115	0.0932487	0.131052	0.0539419	PPARA/PIK3CA	2
hsa04973	Carbohydrate digestion and absorption	1/19	47/8115	0.104601	0.145694	0.0599687	PIK3CA	1
hsa04913	Ovarian steroidogenesis	1/19	51/8115	0.113008	0.15601	0.0642148	INSR	1
hsa04927	Cortisol synthesis and secretion	1/19	65/8115	0.141845	0.194104	0.0798942	SP1	1
hsa04720	Long-term potentiation	1/19	67/8115	0.145891	0.197905	0.0814588	NRAS	1
hsa04010	MAPK signaling pathway	2/19	294/8115	0.14956	0.201133	0.0827875	INSR/NRAS	2
hsa04520	Adherens junction	1/19	71/8115	0.15393	0.20524	0.084478	INSR	1
hsa05016	Huntington disease	2/19	306/8115	0.159423	0.210763	0.0867514	MTOR/SP1	2
hsa03320	PPAR signaling pathway	1/19	75/8115	0.161897	0.212075	0.0872914	PPARA	1
hsa05133	Pertussis	1/19	76/8115	0.163877	0.212075	0.0872914	NOS2	1
hsa05100	Bacterial invasion of epithelial cells	1/19	77/8115	0.165854	0.212075	0.0872914	PIK3CA	1
hsa05140	Leishmaniasis	1/19	77/8115	0.165854	0.212075	0.0872914	NOS2	1
hsa04146	Peroxisome	1/19	82/8115	0.175668	0.222799	0.0917053	NOS2	1
hsa04610	Complement and coagulation cascades	1/19	85/8115	0.181504	0.228344	0.0939878	PLAT	1
hsa04540	Gap junction	1/19	88/8115	0.187301	0.233752	0.0962137	NRAS	1
hsa05410	Hypertrophic cardiomyopathy	1/19	90/8115	0.191144	0.236655	0.0974086	PRKAA1	1
hsa04912	GnRH signaling pathway	1/19	93/8115	0.196877	0.239943	0.0987621	NRAS	1
hsa04970	Salivary secretion	1/19	93/8115	0.196877	0.239943	0.0987621	NOS1	1
hsa04350	TGF-beta signaling pathway	1/19	94/8115	0.198779	0.240384	0.0989433	SP1	1
hsa04666	Fc gamma R-mediated phagocytosis	1/19	97/8115	0.20446	0.243479	0.100217	PIK3CA	1
hsa04713	Circadian entrainment	1/19	97/8115	0.20446	0.243479	0.100217	NOS1	1
hsa04750	Inflammatory mediator regulation of TRP channels	1/19	98/8115	0.206345	0.243862	0.100375	PIK3CA	1
hsa04916	Melanogenesis	1/19	101/8115	0.211975	0.248632	0.102339	NRAS	1
hsa04914	Progesterone-mediated oocyte maturation	1/19	102/8115	0.213843	0.248952	0.10247	PIK3CA	1
hsa04064	NF-kappa B signaling pathway	1/19	104/8115	0.217567	0.249563	0.102721	ATM	1
hsa04620	Toll-like receptor signaling pathway	1/19	104/8115	0.217567	0.249563	0.102721	PIK3CA	1
hsa04928	Parathyroid hormone synthesis, secretion and action	1/19	106/8115	0.221275	0.251962	0.103709	SP1	1
hsa04659	Th17 cell differentiation	1/19	108/8115	0.224965	0.254309	0.104675	MTOR	1
hsa04668	TNF signaling pathway	1/19	112/8115	0.232297	0.258845	0.106542	PIK3CA	1
hsa05145	Toxoplasmosis	1/19	112/8115	0.232297	0.258845	0.106542	NOS2	1
hsa04670	Leukocyte transendothelial migration	1/19	114/8115	0.235938	0.261038	0.107445	PIK3CA	1
hsa04726	Serotonergic synapse	1/19	115/8115	0.237752	0.261193	0.107509	NRAS	1
hsa04110	Cell cycle	1/19	126/8115	0.257444	0.280847	0.115598	ATM	1
hsa04380	Osteoclast differentiation	1/19	128/8115	0.260972	0.282719	0.116369	PIK3CA	1
hsa05135	Yersinia infection	1/19	137/8115	0.276652	0.297639	0.12251	PIK3CA	1
hsa05162	Measles	1/19	139/8115	0.280094	0.299278	0.123185	PIK3CA	1
hsa04934	Cushing syndrome	1/19	155/8115	0.307072	0.325873	0.134131	SP1	1
hsa05168	Herpes simplex virus 1 infection	2/19	495/8115	0.32428	0.341808	0.14069	MTOR/PIK3CA	2
hsa05164	Influenza A	1/19	171/8115	0.333092	0.34874	0.143544	PIK3CA	1
hsa05034	Alcoholism	1/19	187/8115	0.358183	0.372511	0.153328	NRAS	1
hsa05169	Epstein-Barr virus infection	1/19	202/8115	0.380892	0.393505	0.161969	PIK3CA	1
hsa05171	Coronavirus disease - COVID-19	1/19	232/8115	0.424047	0.435206	0.179133	PIK3CA	1
hsa05132	Salmonella infection	1/19	249/8115	0.447219	0.455988	0.187688	PIK3CA	1
hsa05020	Prion disease	1/19	273/8115	0.478434	0.484648	0.199484	PIK3CA	1
hsa04060	Cytokine-cytokine receptor interaction	1/19	295/8115	0.505575	0.508837	0.20944	LEP	1
hsa04080	Neuroactive ligand-receptor interaction	1/19	353/8115	0.570859	0.570859	0.234969	LEP	1
